# Supplementary material for: The FAM114A proteins are adaptors for the recycling of Golgi enzymes
Source: J Cell Sci. 2024 Sep 6;137(17):jcs262160. doi: 10.1242/jcs.262160 (PMC11441981; doi:10.1242/jcs.262160)
Supplement: Table S1. Mass spectrometry data as plotted in Figs. 1B, 1E and 1F; Figs. 4B-4F; and Fig. S2B. [file joces-137-262160-TableS1.xlsx]

## Sheet: Overview 
Tab Name/Figure	Description
Figure 1B	MitoID using GMAP-210 vesicle capture motif
Figure 1E and 1F	Volcano plots of FAM114A1-GST or FAM114A2-GST versus GST
Figure 4B, 4C and 4E	Volcano plots of GST vs FAM114A-GST or GST vs DmGOLPH3-GST or FAM114-GST vs DmGOLPH3-GST
Figure 4D	Volcano plot of CG950-GST, WT versus W24A,W27A
Figure S2B	Volcano plot comparing the relative abundance of individual proteins in ΔΔFAM114A, FAM114A2 U2OS cells vs wild-type

## Sheet: Figure 1B
Figure 1B. MitoID using GMAP-210 vesicle capture motif
				Spectral counts
Description	Gene	Accession	Mol. Wt. kDa	WT_1	WT_2	GMAP_1	GMAP_2	GMAP W4A_1	GMAP W4A_2
GRIP and coiled-coil domain-containing protein 2 OS=Homo sapiens GN=GCC2 PE=1 SV=4	GCC2	GCC2_HUMAN	196 kDa	0	0	457	314	636	431			:Proteins reproducibly labelled with GMAP-210 but absent from the negative control (wild type WT)) control and substantially reduced (ie 0 or 1 spectral count) by the W4A mutation in the GMAP-210 vesicle capture motif.
WW domain-containing oxidoreductase OS=Homo sapiens GN=WWOX PE=1 SV=1	WWOX	WWOX_HUMAN	47 kDa	0	0	15	10	4	10
Golgin subfamily A member 5 OS=Homo sapiens GN=GOLGA5 PE=1 SV=3	GOLGA5	GOGA5_HUMAN	83 kDa	0	0	14	16	0	0
Synapse-associated protein 1 OS=Homo sapiens GN=SYAP1 PE=1 SV=1	SYAP1	SYAP1_HUMAN	40 kDa	0	0	11	6	8	11
ADP/ATP translocase 3 OS=Homo sapiens GN=SLC25A6 PE=1 SV=4	SLC25A6	ADT3_HUMAN	33 kDa	0	0	9	0	0	0
Structural maintenance of chromosomes flexible hinge domain-containing protein 1 (Fragment) OS=Homo sapiens GN=SMCHD1 PE=1 SV=1	SMCHD1	J3KTK7_HUMAN	6 kDa	0	0	8	0	10	0
Neuroblast differentiation-associated protein AHNAK OS=Homo sapiens GN=AHNAK PE=1 SV=2	AHNAK	AHNK_HUMAN	629 kDa	0	0	7	8	107	9
Transmembrane protein 87A OS=Homo sapiens GN=TMEM87A PE=1 SV=3	TMEM87A	TM87A_HUMAN	63 kDa	0	0	6	5	1	0
Transcription initiation factor TFIID subunit 3 OS=Homo sapiens GN=TAF3 PE=1 SV=1	TAF3	TAF3_HUMAN	104 kDa	0	0	6	5	1	1
U2 snRNP-associated SURP motif-containing protein OS=Homo sapiens GN=U2SURP PE=1 SV=2	U2SURP	SR140_HUMAN	118 kDa	0	0	5	0	1	0
Protein FAM114A2 OS=Homo sapiens GN=FAM114A2 PE=1 SV=4	FAM114A2	F1142_HUMAN	55 kDa	0	0	5	5	1	0
Lectin, mannose-binding, 1, isoform CRA_b OS=Homo sapiens GN=LMAN1 PE=4 SV=1	LMAN1	LMAN1_HUMAN	58 kDa	0	0	4	2	0	0
Cation-independent mannose-6-phosphate receptor OS=Homo sapiens GN=IGF2R PE=1 SV=3	IGF2R	MPRI_HUMAN	274 kDa	0	0	4	9	0	0
Topoisomerase (DNA) I OS=Homo sapiens GN=TOP1 PE=2 SV=1	TOP1	B9EG90_HUMAN	91 kDa	0	0	4	1	2	1
Poly(rC)-binding protein 1 OS=Homo sapiens GN=PCBP1 PE=1 SV=2	PCBP1	PCBP1_HUMAN	37 kDa	0	0	4	1	3	3
A-kinase anchor protein 1, mitochondrial OS=Homo sapiens GN=AKAP1 PE=1 SV=1	AKAP1	AKAP1_HUMAN	97 kDa	0	0	3	2	9	0
NF-kappa-B-activating protein OS=Homo sapiens GN=NKAP PE=1 SV=1	NKAP	NKAP_HUMAN	47 kDa	0	0	3	3	0	2
E3 SUMO-protein ligase RanBP2 OS=Homo sapiens GN=RANBP2 PE=1 SV=2	RANBP2	RBP2_HUMAN	358 kDa	0	0	3	8	35	7
MRE11 meiotic recombination 11 homolog A (S. cerevisiae), isoform CRA_a OS=Homo sapiens GN=MRE11A PE=3 SV=1	MRE11A	A0A024R395_HUMAN	81 kDa	0	0	3	5	10	8
BCL-6 corepressor OS=Homo sapiens GN=BCOR PE=1 SV=1	BCOR	A6NE70_HUMAN	70 kDa	0	0	2	0	0	0
Cilia- and flagella-associated protein 44 (Fragment) OS=Homo sapiens GN=CFAP44 PE=1 SV=1	CFAP44	H0Y853_HUMAN	116 kDa	0	0	2	0	0	0
RNA polymerase-associated protein CTR9 homolog OS=Homo sapiens GN=CTR9 PE=1 SV=1	CTR9	CTR9_HUMAN	134 kDa	0	0	2	0	0	0
Golgin subfamily A member 4 OS=Homo sapiens GN=GOLGA4 PE=1 SV=1	GOLGA4	GOGA4_HUMAN	261 kDa	0	0	2	0	0	0
Membrane-associated progesterone receptor component 2 OS=Homo sapiens GN=PGRMC2 PE=1 SV=1	PGRMC2	PGRC2_HUMAN	24 kDa	0	0	2	0	0	0
Nucleolar protein of 40 kDa OS=Homo sapiens GN=ZCCHC17 PE=1 SV=1	ZCCHC17	A0A087WXF8_HUMAN	30 kDa	0	0	2	1	0	0
UbiA prenyltransferase domain-containing protein 1 OS=Homo sapiens GN=UBIAD1 PE=1 SV=1	UBIAD1	UBIA1_HUMAN	37 kDa	0	0	2	0	1	0
40S ribosomal protein S25 OS=Homo sapiens GN=RPS25 PE=1 SV=1	RPS25	RS25_HUMAN	14 kDa	0	0	2	0	2	0
Eukaryotic translation initiation factor 5, isoform CRA_b OS=Homo sapiens GN=EIF5 PE=4 SV=1	EIF5	A0A024R6Q1_HUMAN	49 kDa	0	0	2	0	4	0
Heterogeneous nuclear ribonucleoprotein R OS=Homo sapiens GN=HNRNPR PE=1 SV=1	HNRNPR	HNRPR_HUMAN	71 kDa	0	0	2	5	6	0
Talin-1 OS=Homo sapiens GN=TLN1 PE=1 SV=3	TLN1	TLN1_HUMAN	270 kDa	0	0	2	3	6	3
Numb homolog (Drosophila), isoform CRA_f OS=Homo sapiens GN=NUMB PE=4 SV=1	NUMB	A0A024R681_HUMAN	66 kDa	0	0	2	3	1	8
Pericentriolar material 1, isoform CRA_a OS=Homo sapiens GN=PCM1 PE=4 SV=1	PCM1	D3DSQ0_HUMAN	229 kDa	0	0	2	7	0	30
Uncharacterized protein C1orf226 (Fragment) OS=Homo sapiens GN=C1orf226 PE=1 SV=1	C1orf226	F8W6W0_HUMAN	18 kDa	0	0	1	0	0	0
Mitochondrial antiviral-signaling protein OS=Homo sapiens GN=MAVS PE=1 SV=2	MAVS	MAVS_HUMAN	57 kDa	0	0	1	0	0	0
Maternal embryonic luecine zipper kinase v4 OS=Homo sapiens GN=MELKV4 PE=2 SV=1	MELKV4	A7BG63_HUMAN	24 kDa	0	0	1	0	0	0
Poly(A) RNA polymerase, mitochondrial OS=Homo sapiens GN=MTPAP PE=1 SV=1	MTPAP	PAPD1_HUMAN	66 kDa	0	0	1	0	0	0
MKI67 FHA domain-interacting nucleolar phosphoprotein (Fragment) OS=Homo sapiens GN=NIFK PE=1 SV=5	NIFK	C9J808_HUMAN	19 kDa	0	0	1	0	0	0
PHD finger protein 6 OS=Homo sapiens GN=PHF6 PE=1 SV=1	PHF6	A0A0D9SGE8_HUMAN	41 kDa	0	0	1	0	0	0
Pleckstrin homology domain-containing family F member 1 OS=Homo sapiens GN=PLEKHF1 PE=1 SV=3	PLEKHF1	PKHF1_HUMAN	31 kDa	0	0	1	0	0	0
RBBP7 protein (Fragment) OS=Homo sapiens GN=RBBP7 PE=2 SV=1	RBBP7	Q6FHQ0_HUMAN	48 kDa	0	0	1	0	0	0
Plasma membrane citrate carrier OS=Homo sapiens GN=SLC25A1 PE=2 SV=1	SLC25A1	D9HTE9_HUMAN	35 kDa	0	0	1	0	0	0
TBC1 domain family member 10B OS=Homo sapiens GN=TBC1D10B PE=1 SV=3	TBC1D10B	TB10B_HUMAN	87 kDa	0	0	1	0	0	0
TBC1 domain family, member 4, isoform CRA_b OS=Homo sapiens GN=TBC1D4 PE=4 SV=1	TBC1D4	A0A024R637_HUMAN	147 kDa	0	0	1	0	0	0
Zinc finger protein-like 1, isoform CRA_a OS=Homo sapiens GN=ZFPL1 PE=4 SV=1	ZFPL1	A0A024R576_HUMAN	34 kDa	0	0	1	0	0	0
TAO kinase 1, isoform CRA_a OS=Homo sapiens GN=TAOK1 PE=4 SV=1	TAOK1	A0A024QZ70_HUMAN	116 kDa	0	0	1	1	0	0
SEC23-interacting protein OS=Homo sapiens GN=SEC23IP PE=1 SV=1	SEC23IP	S23IP_HUMAN	111 kDa	0	0	1	3	0	0
Eukaryotic translation initiation factor 3 subunit D OS=Homo sapiens GN=EIF3D PE=2 SV=1	EIF3D	B4E1K8_HUMAN	53 kDa	0	0	1	0	1	0
Guanine nucleotide-binding protein G(o) subunit alpha OS=Homo sapiens GN=GNAO1 PE=1 SV=4	GNAO1	GNAO_HUMAN	40 kDa	0	0	1	0	1	0
ADP-ribosylation factor GTPase-activating protein 1 OS=Homo sapiens GN=ARFGAP1 PE=1 SV=2	ARFGAP1	ARFG1_HUMAN	45 kDa	0	0	1	3	1	0
Mitotic checkpoint protein BUB3 (Fragment) OS=Homo sapiens GN=BUB3 PE=1 SV=1	BUB3	J3QT28_HUMAN	32 kDa	0	0	1	0	2	0
HECT, UBA and WWE domain containing 1, isoform CRA_c OS=Homo sapiens GN=HUWE1 PE=4 SV=1	HUWE1	A0A024R9U8_HUMAN	481 kDa	0	0	1	0	2	0
Amine oxidase [flavin-containing] A OS=Homo sapiens GN=MAOA PE=1 SV=1	MAOA	AOFA_HUMAN	60 kDa	0	0	1	0	2	0
Nascent polypeptide-associated complex subunit alpha, muscle-specific form OS=Homo sapiens GN=NACA PE=1 SV=1	NACA	NACAM_HUMAN	205 kDa	0	0	1	0	3	0
RNA-binding protein Raly OS=Homo sapiens GN=RALY PE=1 SV=1	RALY	RALY_HUMAN	32 kDa	0	0	1	0	3	0
Ribosomal protein L5 OS=Homo sapiens GN=RPL5 PE=2 SV=1	RPL5	A2RUM7_HUMAN	34 kDa	0	0	1	0	3	0
ELAV-like protein 1 OS=Homo sapiens GN=ELAVL1 PE=1 SV=2	ELAVL1	ELAV1_HUMAN	36 kDa	0	0	1	0	4	0
C-Jun-amino-terminal kinase-interacting protein 4 OS=Homo sapiens GN=SPAG9 PE=1 SV=1	SPAG9	A0A087X2D8_HUMAN	145 kDa	0	0	1	0	4	0
Band 4.1-like protein 2 OS=Homo sapiens GN=EPB41L2 PE=1 SV=1	EPB41L2	E41L2_HUMAN	113 kDa	0	0	1	0	6	0
Trinucleotide repeat containing 15, isoform CRA_a OS=Homo sapiens GN=TNRC15 PE=4 SV=1	TNRC15	A0A024R4A5_HUMAN	150 kDa	0	0	1	0	6	0
Voltage-dependent anion-selective channel protein 1 OS=Homo sapiens GN=VDAC1 PE=1 SV=2	VDAC1	VDAC1_HUMAN	31 kDa	0	0	1	0	7	0
Vinculin, isoform CRA_c OS=Homo sapiens GN=VCL PE=4 SV=1	VCL	A0A024QZN4_HUMAN	117 kDa	0	0	1	0	11	0
Nucleolar GTP-binding protein 2 OS=Homo sapiens GN=GNL2 PE=1 SV=1	GNL2	NOG2_HUMAN	84 kDa	0	0	1	1	0	1
Oxysterol-binding protein-related protein 3 OS=Homo sapiens GN=OSBPL3 PE=1 SV=1	OSBPL3	OSBL3_HUMAN	101 kDa	0	0	1	2	0	1
Ubinuclein-1 OS=Homo sapiens GN=UBN1 PE=1 SV=2	UBN1	UBN1_HUMAN	122 kDa	0	0	1	0	0	2
Emerin OS=Homo sapiens GN=EMD PE=1 SV=1	EMD	EMD_HUMAN	29 kDa	0	0	1	2	1	2
Bromodomain-containing protein 9 OS=Homo sapiens GN=BRD9 PE=1 SV=2	BRD9	BRD9_HUMAN	67 kDa	0	0	1	0	0	5
MKL/myocardin-like protein 2 OS=Homo sapiens GN=MKL2 PE=1 SV=3	MKL2	MKL2_HUMAN	118 kDa	0	0	1	0	12	6
Segment polarity protein dishevelled homolog DVL-2 OS=Homo sapiens GN=DVL2 PE=1 SV=1	DVL2	DVL2_HUMAN	79 kDa	0	0	1	5	10	7
CD2-associated protein OS=Homo sapiens GN=CD2AP PE=1 SV=1	CD2AP	CD2AP_HUMAN	71 kDa	0	0	1	2	7	8
Microtubule-associated protein 1B, isoform CRA_b OS=Homo sapiens GN=MAP1B PE=4 SV=1	MAP1B	A0A024RAM4_HUMAN	271 kDa	0	0	1	0	23	10
Coatomer subunit gamma-2 OS=Homo sapiens GN=COPG2 PE=1 SV=1	COPG2	COPG2_HUMAN	98 kDa	0	0	1	9	14	11
Cytoskeleton-associated protein 5 OS=Homo sapiens GN=CKAP5 PE=1 SV=3	CKAP5	CKAP5_HUMAN	226 kDa	0	0	1	2	13	19
BSD domain-containing protein 1 OS=Homo sapiens GN=BSDC1 PE=1 SV=1	BSDC1	BSDC1_HUMAN	47 kDa	0	0	0	1	0	0
HMGXB4 protein OS=Homo sapiens GN=HMGXB4 PE=2 SV=1	HMGXB4	Q2M3X1_HUMAN	53 kDa	0	0	0	1	0	0
Peptidyl-prolyl cis-trans isomerase G (Fragment) OS=Homo sapiens GN=PPIG PE=1 SV=1	PPIG	C9JM79_HUMAN	56 kDa	0	0	0	1	0	0
PRP4 pre-mRNA processing factor 4 homolog B (Yeast), isoform CRA_a OS=Homo sapiens GN=PRPF4B PE=4 SV=1	PRPF4B	A0A024QZY5_HUMAN	117 kDa	0	0	0	1	0	0
Sideroflexin-1 OS=Homo sapiens GN=SFXN1 PE=1 SV=4	SFXN1	SFXN1_HUMAN	36 kDa	0	0	0	1	0	0
Transforming acidic coiled-coil-containing protein 1 OS=Homo sapiens GN=TACC1 PE=1 SV=2	TACC1	TACC1_HUMAN	88 kDa	0	0	0	1	0	0
TATA element modulatory factor 1, isoform CRA_a OS=Homo sapiens GN=TMF1 PE=4 SV=1	TMF1	A0A024R370_HUMAN	123 kDa	0	0	0	1	0	0
Arfaptin-1 OS=Homo sapiens GN=ARFIP1 PE=1 SV=2	ARFIP1	ARFP1_HUMAN	42 kDa	0	0	0	2	0	0
Golgi reassembly-stacking protein 2 OS=Homo sapiens GN=GORASP2 PE=1 SV=3	GORASP2	GORS2_HUMAN	47 kDa	0	0	0	2	0	0
Tumor protein D54 OS=Homo sapiens GN=TPD52L2 PE=1 SV=1	TPD52L2	A0A087WYR3_HUMAN	24 kDa	0	0	0	2	0	0
Acyl-CoA synthetase long-chain family member 3, isoform CRA_a OS=Homo sapiens GN=ACSL3 PE=4 SV=1	ACSL3	A0A024R497_HUMAN	80 kDa	0	0	0	3	0	0
NSFL1 cofactor p47 OS=Homo sapiens GN=NSFL1C PE=1 SV=2	NSFL1C	NSF1C_HUMAN	41 kDa	0	0	0	3	0	0
26S protease regulatory subunit 7 OS=Homo sapiens GN=PSMC2 PE=1 SV=3	PSMC2	PRS7_HUMAN	49 kDa	0	0	0	3	0	0
Sorting nexin-1 OS=Homo sapiens GN=SNX1 PE=1 SV=1	SNX1	H0YK42_HUMAN	36 kDa	0	0	0	3	0	0
AFG3-like protein 2 OS=Homo sapiens GN=AFG3L2 PE=1 SV=2	AFG3L2	AFG32_HUMAN	89 kDa	0	0	0	0	1	0
ATPase family AAA domain-containing protein 3A OS=Homo sapiens GN=ATAD3A PE=1 SV=2	ATAD3A	ATD3A_HUMAN	71 kDa	0	0	0	0	1	0
Sarcoplasmic/endoplasmic reticulum calcium ATPase 2 OS=Homo sapiens GN=ATP2A2 PE=1 SV=1	ATP2A2	AT2A2_HUMAN	115 kDa	0	0	0	0	1	0
Centrosomal protein of 170 kDa (Fragment) OS=Homo sapiens GN=CEP170 PE=1 SV=1	CEP170	H0Y2V6_HUMAN	172 kDa	0	0	0	0	1	0
Cold shock domain containing E1, RNA-binding, isoform CRA_a OS=Homo sapiens GN=CSDE1 PE=4 SV=1	CSDE1	A0A024R0E2_HUMAN	89 kDa	0	0	0	0	1	0
Protein CASP OS=Homo sapiens GN=CUX1 PE=1 SV=2	CUX1	CASP_HUMAN	77 kDa	0	0	0	0	1	0
Desmoplakin OS=Homo sapiens GN=DSP PE=1 SV=3	DSP	DESP_HUMAN	332 kDa	0	0	0	0	1	0
Eukaryotic translation initiation factor 2 beta OS=Homo sapiens GN=EIF2S2 PE=2 SV=1	EIF2S2	B5BU01_HUMAN	38 kDa	0	0	0	0	1	0
Eukaryotic translation initiation factor 4B OS=Homo sapiens GN=EIF4B PE=1 SV=2	EIF4B	IF4B_HUMAN	69 kDa	0	0	0	0	1	0
Protein 4.1 OS=Homo sapiens GN=EPB41 PE=1 SV=4	EPB41	41_HUMAN	97 kDa	0	0	0	0	1	0
Integrin alpha-1 OS=Homo sapiens GN=ITGA1 PE=1 SV=2	ITGA1	ITA1_HUMAN	131 kDa	0	0	0	0	1	0
60S ribosomal protein L10a OS=Homo sapiens GN=RPL10A PE=1 SV=2	RPL10A	RL10A_HUMAN	25 kDa	0	0	0	0	1	0
Protein sel-1 homolog 2 OS=Homo sapiens GN=SEL1L2 PE=1 SV=2	SEL1L2	SE1L2_HUMAN	78 kDa	0	0	0	0	1	0
Transforming acidic coiled-coil-containing protein 3 OS=Homo sapiens GN=TACC3 PE=1 SV=1	TACC3	TACC3_HUMAN	90 kDa	0	0	0	0	1	0
Transgelin-2 OS=Homo sapiens GN=TAGLN2 PE=1 SV=3	TAGLN2	TAGL2_HUMAN	22 kDa	0	0	0	0	1	0
WD repeat domain, phosphoinositide interacting 2, isoform CRA_c OS=Homo sapiens GN=WIPI2 PE=4 SV=1	WIPI2	A0A024R823_HUMAN	49 kDa	0	0	0	0	1	0
5-azacytidine induced 1 OS=Homo sapiens GN=AZI1 PE=2 SV=1	AZI1	B2RN10_HUMAN	122 kDa	0	0	0	1	1	0
Annexin OS=Homo sapiens GN=ANXA2 PE=3 SV=1	ANXA2	A0A024R5Z7_HUMAN	39 kDa	0	0	0	0	2	0
Archain 1, isoform CRA_b OS=Homo sapiens GN=ARCN1 PE=2 SV=1	ARCN1	B0YIW5_HUMAN	57 kDa	0	0	0	0	2	0
Bifunctional purine biosynthesis protein PURH OS=Homo sapiens GN=ATIC PE=1 SV=3	ATIC	PUR9_HUMAN	65 kDa	0	0	0	0	2	0
Mitotic checkpoint serine/threonine-protein kinase BUB1 beta OS=Homo sapiens GN=BUB1B PE=1 SV=3	BUB1B	BUB1B_HUMAN	120 kDa	0	0	0	0	2	0
Capping protein (Actin filament) muscle Z-line, beta, isoform CRA_a OS=Homo sapiens GN=CAPZB PE=1 SV=1	CAPZB	B1AK87_HUMAN	29 kDa	0	0	0	0	2	0
Cell cycle and apoptosis regulator protein 2 OS=Homo sapiens GN=CCAR2 PE=1 SV=2	CCAR2	CCAR2_HUMAN	103 kDa	0	0	0	0	2	0
NADH-cytochrome b5 reductase OS=Homo sapiens GN=CYB5R3 PE=3 SV=1	CYB5R3	A0A024R4X0_HUMAN	33 kDa	0	0	0	0	2	0
Dynactin subunit 1 OS=Homo sapiens GN=DCTN1 PE=1 SV=3	DCTN1	DCTN1_HUMAN	142 kDa	0	0	0	0	2	0
DEAD (Asp-Glu-Ala-Asp) box polypeptide 48, isoform CRA_a OS=Homo sapiens GN=DDX48 PE=3 SV=1	DDX48	A0A024R8W0_HUMAN	47 kDa	0	0	0	0	2	0
Dynamin-1-like protein OS=Homo sapiens GN=DNM1L PE=1 SV=2	DNM1L	DNM1L_HUMAN	82 kDa	0	0	0	0	2	0
Eukaryotic translation initiation factor 3 subunit A OS=Homo sapiens GN=EIF3A PE=1 SV=1	EIF3A	EIF3A_HUMAN	167 kDa	0	0	0	0	2	0
Eukaryotic translation initiation factor 3 subunit I OS=Homo sapiens GN=EIF3I PE=1 SV=1	EIF3I	EIF3I_HUMAN	37 kDa	0	0	0	0	2	0
ELKS/Rab6-interacting/CAST family member 1 OS=Homo sapiens GN=ERC1 PE=1 SV=1	ERC1	X6RLX0_HUMAN	128 kDa	0	0	0	0	2	0
Rab GDP dissociation inhibitor beta OS=Homo sapiens GN=GDI2 PE=1 SV=2	GDI2	GDIB_HUMAN	51 kDa	0	0	0	0	2	0
Eukaryotic peptide chain release factor GTP-binding subunit ERF3A OS=Homo sapiens GN=GSPT1 PE=1 SV=1	GSPT1	ERF3A_HUMAN	56 kDa	0	0	0	0	2	0
Hydroxyacyl-coenzyme A dehydrogenase, mitochondrial OS=Homo sapiens GN=HADH PE=1 SV=1	HADH	A0A0A0MSE2_HUMAN	42 kDa	0	0	0	0	2	0
Heterogeneous nuclear ribonucleoprotein H3 (2H9), isoform CRA_a OS=Homo sapiens GN=HNRPH3 PE=4 SV=1	HNRPH3	A0A024QZK8_HUMAN	37 kDa	0	0	0	0	2	0
Heat shock 70 kDa protein 4 OS=Homo sapiens GN=HSPA4 PE=1 SV=4	HSPA4	HSP74_HUMAN	94 kDa	0	0	0	0	2	0
Far upstream element-binding protein 2 OS=Homo sapiens GN=KHSRP PE=1 SV=1	KHSRP	A0A087WTP3_HUMAN	73 kDa	0	0	0	0	2	0
Kinesin-like protein OS=Homo sapiens GN=KIF5B-ALK PE=2 SV=1	KIF5B-ALK	C1PHA2_HUMAN	168 kDa	0	0	0	0	2	0
Kinesin light chain 1A OS=Homo sapiens GN=KNS2 PE=2 SV=1	KNS2	Q7RTQ9_HUMAN	61 kDa	0	0	0	0	2	0
Nucleosome assembly protein 1-like 1, isoform CRA_a OS=Homo sapiens GN=NAP1L1 PE=3 SV=1	NAP1L1	A0A024RBB7_HUMAN	45 kDa	0	0	0	0	2	0
Puromycin-sensitive aminopeptidase OS=Homo sapiens GN=NPEPPS PE=1 SV=2	NPEPPS	PSA_HUMAN	103 kDa	0	0	0	0	2	0
Inorganic pyrophosphatase OS=Homo sapiens GN=PPA1 PE=1 SV=2	PPA1	IPYR_HUMAN	33 kDa	0	0	0	0	2	0
Ribose-phosphate pyrophosphokinase 1 OS=Homo sapiens GN=PRPS1 PE=1 SV=2	PRPS1	PRPS1_HUMAN	35 kDa	0	0	0	0	2	0
RNA-binding motif protein, X chromosome (Fragment) OS=Homo sapiens GN=RBMX PE=1 SV=2	RBMX	H0Y6E7_HUMAN	32 kDa	0	0	0	0	2	0
SAFB protein OS=Homo sapiens GN=SAFB PE=2 SV=1	SAFB	B7ZLP5_HUMAN	103 kDa	0	0	0	0	2	0
Valyl-tRNA synthetase, isoform CRA_a OS=Homo sapiens GN=VARS PE=3 SV=1	VARS	A0A024RCN6_HUMAN	140 kDa	0	0	0	0	2	0
tRNA (cytosine(34)-C(5))-methyltransferase OS=Homo sapiens GN=NSUN2 PE=1 SV=2	NSUN2	NSUN2_HUMAN	86 kDa	0	0	0	1	2	0
SUMO-activating enzyme subunit 2 OS=Homo sapiens GN=UBA2 PE=1 SV=2	UBA2	SAE2_HUMAN	71 kDa	0	0	0	2	2	0
Annexin A5 OS=Homo sapiens GN=ANXA5 PE=1 SV=2	ANXA5	ANXA5_HUMAN	36 kDa	0	0	0	0	3	0
Coronin OS=Homo sapiens GN=CORO1B PE=3 SV=1	CORO1B	A0A024R5K1_HUMAN	54 kDa	0	0	0	0	3	0
Aspartyl-tRNA synthetase, isoform CRA_b OS=Homo sapiens GN=DARS PE=3 SV=1	DARS	D3DP78_HUMAN	53 kDa	0	0	0	0	3	0
Vigilin (Fragment) OS=Homo sapiens GN=HDLBP PE=1 SV=1	HDLBP	H0Y394_HUMAN	109 kDa	0	0	0	0	3	0
Epididymis secretory sperm binding protein Li 2a OS=Homo sapiens GN=HEL-S-2a PE=2 SV=1	HEL-S-2a	V9HW12_HUMAN	22 kDa	0	0	0	0	3	0
Leucine--tRNA ligase, cytoplasmic OS=Homo sapiens GN=LARS PE=1 SV=2	LARS	SYLC_HUMAN	134 kDa	0	0	0	0	3	0
Serine/threonine-protein phosphatase 2A 65 kDa regulatory subunit A alpha isoform OS=Homo sapiens GN=PPP2R1A PE=1 SV=4	PPP2R1A	2AAA_HUMAN	65 kDa	0	0	0	0	3	0
RAN binding protein 5, isoform CRA_d OS=Homo sapiens GN=RANBP5 PE=4 SV=1	RANBP5	A0A024RDY0_HUMAN	124 kDa	0	0	0	0	3	0
Arginine--tRNA ligase, cytoplasmic OS=Homo sapiens GN=RARS PE=1 SV=2	RARS	SYRC_HUMAN	75 kDa	0	0	0	0	3	0
40S ribosomal protein SA OS=Homo sapiens GN=RPSA PE=3 SV=1	RPSA	A0A024R2P0_HUMAN	33 kDa	0	0	0	0	3	0
Delta-1-pyrroline-5-carboxylate synthase OS=Homo sapiens GN=ALDH18A1 PE=1 SV=2	ALDH18A1	P5CS_HUMAN	87 kDa	0	0	0	0	4	0
Cell division cycle 2, G1 to S and G2 to M, isoform CRA_a OS=Homo sapiens GN=CDC2 PE=1 SV=1	CDC2	A0A024QZP7_HUMAN	34 kDa	0	0	0	0	4	0
Protein ecdysoneless homolog OS=Homo sapiens GN=ECD PE=1 SV=1	ECD	ECD_HUMAN	73 kDa	0	0	0	0	4	0
Eukaryotic translation initiation factor 2 subunit 1 OS=Homo sapiens GN=EIF2S1 PE=1 SV=3	EIF2S1	IF2A_HUMAN	36 kDa	0	0	0	0	4	0
Isoleucine--tRNA ligase, cytoplasmic OS=Homo sapiens GN=IARS PE=1 SV=1	IARS	A0A0A0MSX9_HUMAN	142 kDa	0	0	0	0	4	0
60S ribosomal protein L6 OS=Homo sapiens GN=RPL6 PE=3 SV=1	RPL6	A0A024RBK3_HUMAN	33 kDa	0	0	0	0	4	0
Splicing factor 3B subunit 3 OS=Homo sapiens GN=SF3B3 PE=1 SV=4	SF3B3	SF3B3_HUMAN	136 kDa	0	0	0	0	4	0
Band 4.1-like protein 3 OS=Homo sapiens GN=EPB41L3 PE=1 SV=1	EPB41L3	A0A0A0MRA8_HUMAN	102 kDa	0	0	0	0	5	0
Trifunctional purine biosynthetic protein adenosine-3 OS=Homo sapiens GN=GART PE=1 SV=1	GART	PUR2_HUMAN	108 kDa	0	0	0	0	5	0
Importin subunit beta-1 OS=Homo sapiens GN=KPNB1 PE=1 SV=2	KPNB1	IMB1_HUMAN	97 kDa	0	0	0	0	5	0
ATP-dependent 6-phosphofructokinase, platelet type OS=Homo sapiens GN=PFKP PE=1 SV=2	PFKP	PFKAP_HUMAN	86 kDa	0	0	0	0	5	0
Transcription intermediary factor 1-beta OS=Homo sapiens GN=TRIM28 PE=1 SV=5	TRIM28	TIF1B_HUMAN	89 kDa	0	0	0	0	5	0
T-complex protein 1 subunit epsilon OS=Homo sapiens GN=CCT5 PE=1 SV=1	CCT5	TCPE_HUMAN	60 kDa	0	0	0	0	6	0
CLIP-associating protein 2 OS=Homo sapiens GN=CLASP2 PE=1 SV=2	CLASP2	CLAP2_HUMAN	141 kDa	0	0	0	0	6	0
Segment polarity protein dishevelled homolog DVL-3 OS=Homo sapiens GN=DVL3 PE=1 SV=2	DVL3	DVL3_HUMAN	78 kDa	0	0	0	0	6	0
Peptidyl-prolyl cis-trans isomerase FKBP4 OS=Homo sapiens GN=FKBP4 PE=1 SV=3	FKBP4	FKBP4_HUMAN	52 kDa	0	0	0	0	6	0
Alpha-actinin-4 OS=Homo sapiens GN=ACTN4 PE=1 SV=2	ACTN4	ACTN4_HUMAN	105 kDa	0	0	0	0	7	0
Moesin OS=Homo sapiens GN=MSN PE=1 SV=3	MSN	MOES_HUMAN	68 kDa	0	0	0	0	7	0
Cullin-associated NEDD8-dissociated protein 1 OS=Homo sapiens GN=CAND1 PE=1 SV=2	CAND1	CAND1_HUMAN	136 kDa	0	0	0	0	8	0
Heterogeneous nuclear ribonucleoprotein Q OS=Homo sapiens GN=SYNCRIP PE=1 SV=2	SYNCRIP	HNRPQ_HUMAN	70 kDa	0	0	0	0	8	0
Tyrosine--tRNA ligase, cytoplasmic OS=Homo sapiens GN=YARS PE=1 SV=4	YARS	SYYC_HUMAN	59 kDa	0	0	0	0	8	0
Ezrin OS=Homo sapiens GN=EZR PE=1 SV=4	EZR	EZRI_HUMAN	69 kDa	0	0	0	0	9	0
La-related protein 1 OS=Homo sapiens GN=LARP1 PE=1 SV=2	LARP1	LARP1_HUMAN	124 kDa	0	0	0	0	9	0
Calnexin OS=Homo sapiens GN=CANX PE=1 SV=2	CANX	CALX_HUMAN	68 kDa	0	0	0	0	10	0
Adenomatous polyposis coli protein OS=Homo sapiens GN=APC PE=1 SV=2	APC	APC_HUMAN	312 kDa	0	0	0	0	0	1
Transcription factor AP-1 OS=Homo sapiens GN=JUN PE=1 SV=2	JUN	JUN_HUMAN	36 kDa	0	0	0	0	0	1
Mediator of RNA polymerase II transcription subunit 1 OS=Homo sapiens GN=MED1 PE=1 SV=4	MED1	MED1_HUMAN	168 kDa	0	0	0	0	0	1
Neurofibromin 2 (Bilateral acoustic neuroma), isoform CRA_d OS=Homo sapiens GN=NF2 PE=4 SV=1	NF2	A0A024R1D9_HUMAN	59 kDa	0	0	0	0	0	1
Pleckstrin homology domain-containing family A member 1 OS=Homo sapiens GN=PLEKHA1 PE=1 SV=1	PLEKHA1	Q5RGS4_HUMAN	44 kDa	0	0	0	0	0	1
Mothers against decapentaplegic homolog OS=Homo sapiens GN=SMAD3 PE=3 SV=1	SMAD3	A0A024R5Z3_HUMAN	48 kDa	0	0	0	0	0	1
Targeting protein for Xklp2 OS=Homo sapiens GN=TPX2 PE=1 SV=2	TPX2	TPX2_HUMAN	86 kDa	0	0	0	0	0	1
WD repeat-containing protein 60 OS=Homo sapiens GN=WDR60 PE=1 SV=3	WDR60	WDR60_HUMAN	123 kDa	0	0	0	0	0	1
Leucine zipper putative tumor suppressor 2 OS=Homo sapiens GN=LZTS2 PE=1 SV=2	LZTS2	LZTS2_HUMAN	73 kDa	0	0	0	0	1	1
Very-long-chain (3R)-3-hydroxyacyl-CoA dehydratase 3 OS=Homo sapiens GN=HACD3 PE=1 SV=2	HACD3	HACD3_HUMAN	43 kDa	0	0	0	1	1	1
Ran GTPase activating protein 1, isoform CRA_d OS=Homo sapiens GN=RANGAP1 PE=4 SV=1	RANGAP1	A0A024R1U0_HUMAN	64 kDa	0	0	0	0	4	1
Asparagine synthetase [glutamine-hydrolyzing] OS=Homo sapiens GN=ASNS PE=1 SV=4	ASNS	ASNS_HUMAN	64 kDa	0	0	0	2	4	1
Nucleolar RNA helicase 2 OS=Homo sapiens GN=DDX21 PE=1 SV=5	DDX21	DDX21_HUMAN	87 kDa	0	0	0	1	11	1
Calcium homeostasis endoplasmic reticulum protein OS=Homo sapiens GN=CHERP PE=1 SV=3	CHERP	CHERP_HUMAN	104 kDa	0	0	0	0	0	2
Afadin OS=Homo sapiens GN=MLLT4 PE=1 SV=2	MLLT4	A8MQ02_HUMAN	202 kDa	0	0	0	0	0	2
Sex comb on midleg-like 1 (Drosophila), isoform CRA_b OS=Homo sapiens GN=SCML1 PE=4 SV=1	SCML1	A0A024RBZ7_HUMAN	34 kDa	0	0	0	0	0	2
Spindle and centriole-associated protein 1 OS=Homo sapiens GN=SPICE1 PE=1 SV=1	SPICE1	SPICE_HUMAN	96 kDa	0	0	0	0	0	2
Afadin- and alpha-actinin-binding protein OS=Homo sapiens GN=SSX2IP PE=1 SV=3	SSX2IP	ADIP_HUMAN	71 kDa	0	0	0	0	0	2
Transmembrane and coiled-coil domain family 3, isoform CRA_c OS=Homo sapiens GN=TMCC3 PE=1 SV=1	TMCC3	G3V207_HUMAN	50 kDa	0	0	0	0	0	2
Zinc finger protein 598 OS=Homo sapiens GN=ZNF598 PE=1 SV=1	ZNF598	H3BQQ2_HUMAN	93 kDa	0	0	0	0	0	2
Aurora kinase A OS=Homo sapiens GN=AURKA PE=1 SV=2	AURKA	AURKA_HUMAN	46 kDa	0	0	0	1	0	2
WD repeat domain 77, isoform CRA_a OS=Homo sapiens GN=WDR77 PE=4 SV=1	WDR77	A0A024R0H7_HUMAN	37 kDa	0	0	0	1	0	2
Testis-specific Y-encoded-like protein 2 OS=Homo sapiens GN=TSPYL2 PE=1 SV=1	TSPYL2	TSYL2_HUMAN	79 kDa	0	0	0	2	0	2
Interferon-induced protein with tetratricopeptide repeats 5 OS=Homo sapiens GN=IFIT5 PE=1 SV=1	IFIT5	IFIT5_HUMAN	56 kDa	0	0	0	0	1	2
UPF0705 protein C11orf49 OS=Homo sapiens GN=C11orf49 PE=1 SV=2	C11orf49	CK049_HUMAN	37 kDa	0	0	0	0	2	2
HAUS augmin-like complex subunit 6 OS=Homo sapiens GN=HAUS6 PE=1 SV=2	HAUS6	HAUS6_HUMAN	109 kDa	0	0	0	0	2	2
Nucleoprotein TPR OS=Homo sapiens GN=TPR PE=1 SV=3	TPR	TPR_HUMAN	267 kDa	0	0	0	1	12	2
PTB domain-containing engulfment adapter protein 1 OS=Homo sapiens GN=GULP1 PE=1 SV=1	GULP1	GULP1_HUMAN	34 kDa	0	0	0	1	0	3
Adapter molecule crk OS=Homo sapiens GN=CRK PE=1 SV=2	CRK	CRK_HUMAN	34 kDa	0	0	0	0	1	3
Translocase of inner mitochondrial membrane 50 homolog (Yeast), isoform CRA_b OS=Homo sapiens GN=TIMM50 PE=4 SV=1	TIMM50	A0A024R0M6_HUMAN	50 kDa	0	0	0	1	1	3
Epidermal growth factor receptor pathway substrate 15-like 1, isoform CRA_a OS=Homo sapiens GN=EPS15L1 PE=4 SV=1	EPS15L1	A0A024R7G6_HUMAN	83 kDa	0	0	0	0	5	3
Microtubule-associated protein OS=Homo sapiens GN=MAP4 PE=1 SV=1	MAP4	E7EVA0_HUMAN	245 kDa	0	0	0	2	12	3
A disintegrin and metalloproteinase with thrombospondin motifs 1 OS=Homo sapiens GN=ADAMTS1 PE=1 SV=4	ADAMTS1	ATS1_HUMAN	105 kDa	0	0	0	0	0	4
Dihydropyrimidinase-related protein 2 OS=Homo sapiens GN=DPYSL2 PE=1 SV=1	DPYSL2	DPYL2_HUMAN	62 kDa	0	0	0	0	0	4
CTP synthase 1 OS=Homo sapiens GN=CTPS1 PE=1 SV=2	CTPS1	PYRG1_HUMAN	67 kDa	0	0	0	3	4	5
CLIP-associating protein 1 OS=Homo sapiens GN=CLASP1 PE=1 SV=1	CLASP1	CLAP1_HUMAN	169 kDa	0	0	0	3	7	36
Filamin-A OS=Homo sapiens GN=FLNA PE=1 SV=4	FLNA	FLNA_HUMAN	281 kDa	0	1	64	68	208	106
Fatty acid synthase OS=Homo sapiens GN=FASN PE=1 SV=3	FASN	FAS_HUMAN	273 kDa	0	1	10	28	87	48
DEAD box polypeptide 27 OS=Homo sapiens GN=DDX27 PE=2 SV=1	DDX27	B3GQE6_HUMAN	87 kDa	0	1	7	1	1	2
Thymopoietin, isoform CRA_c OS=Homo sapiens GN=TMPO PE=4 SV=1	TMPO	A0A024RBE7_HUMAN	51 kDa	0	1	6	8	2	1
RuvB-like 1 (Fragment) OS=Homo sapiens GN=RUVBL1 PE=2 SV=1	RUVBL1	B5BUB1_HUMAN	50 kDa	0	1	4	8	6	7
Nucleolin, isoform CRA_b OS=Homo sapiens GN=NCL PE=4 SV=1	NCL	A0A024R4A0_HUMAN	77 kDa	0	1	3	1	13	0
U2 small nuclear RNA auxillary factor 1 isoform a OS=Homo sapiens GN=U2AF1 PE=2 SV=1	U2AF1	B5BU08_HUMAN	28 kDa	0	1	2	1	0	0
Leucine-rich repeat-containing protein 59 OS=Homo sapiens GN=LRRC59 PE=1 SV=1	LRRC59	LRC59_HUMAN	35 kDa	0	1	2	1	3	0
X-ray repair complementing defective repair in Chinese hamster cells 6 (Ku autoantigen, 70kDa), isoform CRA_a OS=Homo sapiens GN=XRCC6 PE=4 SV=1	XRCC6	A0A024R1N4_HUMAN	70 kDa	0	1	2	2	6	0
Fructose-bisphosphate aldolase A OS=Homo sapiens GN=ALDOA PE=1 SV=2	ALDOA	ALDOA_HUMAN	39 kDa	0	1	2	5	7	0
N-acetyltransferase 10 OS=Homo sapiens GN=NAT10 PE=1 SV=2	NAT10	NAT10_HUMAN	116 kDa	0	1	2	2	1	1
Probable ATP-dependent RNA helicase DDX41 OS=Homo sapiens GN=DDX41 PE=1 SV=2	DDX41	DDX41_HUMAN	70 kDa	0	1	2	0	0	3
Protein SDA1 homolog OS=Homo sapiens GN=SDAD1 PE=1 SV=3	SDAD1	SDA1_HUMAN	80 kDa	0	1	0	0	0	0
Extended synaptotagmin-2 (Fragment) OS=Homo sapiens GN=ESYT2 PE=1 SV=1	ESYT2	H7BXI1_HUMAN	98 kDa	0	1	0	1	0	0
Core histone macro-H2A OS=Homo sapiens GN=H2AFY2 PE=4 SV=1	H2AFY2	A0A024QZP6_HUMAN	40 kDa	0	1	0	1	0	0
Truncated nucleolar phosphoprotein B23 OS=Homo sapiens GN=NPM1 PE=2 SV=1	NPM1	A4ZU86_HUMAN	30 kDa	0	1	0	1	0	0
Pre-mRNA-processing factor 19 OS=Homo sapiens GN=PRPF19 PE=1 SV=1	PRPF19	PRP19_HUMAN	55 kDa	0	1	0	1	0	0
U2 small nuclear RNA auxiliary factor 2 isoform b OS=Homo sapiens GN=U2AF2 PE=2 SV=1	U2AF2	B5BU25_HUMAN	53 kDa	0	1	0	1	0	0
Exportin-T OS=Homo sapiens GN=XPOT PE=1 SV=2	XPOT	XPOT_HUMAN	110 kDa	0	1	0	1	0	0
Neutral amino acid transporter B(0) OS=Homo sapiens GN=SLC1A5 PE=1 SV=2	SLC1A5	AAAT_HUMAN	57 kDa	0	1	0	2	0	0
Methionine--tRNA ligase, cytoplasmic OS=Homo sapiens GN=MARS PE=1 SV=2	MARS	SYMC_HUMAN	101 kDa	0	1	0	2	6	0
Protein LTV1 homolog OS=Homo sapiens GN=LTV1 PE=1 SV=1	LTV1	LTV1_HUMAN	55 kDa	0	1	0	0	0	1
RNA-binding protein 25 OS=Homo sapiens GN=RBM25 PE=1 SV=3	RBM25	RBM25_HUMAN	100 kDa	0	1	0	0	0	1
Round spermatid basic protein 1 OS=Homo sapiens GN=RSBN1 PE=1 SV=1	RSBN1	A0A087WWP8_HUMAN	85 kDa	0	1	0	0	0	1
THO complex subunit 2 OS=Homo sapiens GN=THOC2 PE=1 SV=1	THOC2	A0A0C4DG98_HUMAN	170 kDa	0	1	0	0	0	1
AP-2 complex subunit beta OS=Homo sapiens GN=AP2B1 PE=1 SV=1	AP2B1	A0A087X253_HUMAN	101 kDa	0	1	0	2	0	1
Protein NRDE2 homolog OS=Homo sapiens GN=NRDE2 PE=1 SV=3	NRDE2	NRDE2_HUMAN	133 kDa	0	1	0	1	1	1
Serine/threonine-protein phosphatase PGAM5, mitochondrial OS=Homo sapiens GN=PGAM5 PE=1 SV=2	PGAM5	PGAM5_HUMAN	32 kDa	0	1	0	1	2	1
Proliferating cell nuclear antigen OS=Homo sapiens GN=PCNA PE=1 SV=1	PCNA	PCNA_HUMAN	29 kDa	0	1	0	2	2	1
Mitotic checkpoint protein BUB3 OS=Homo sapiens GN=BUB3 PE=1 SV=1	BUB3	BUB3_HUMAN	37 kDa	0	1	0	6	0	4
H.sapiens ras-related Hrab1A protein OS=Homo sapiens GN=RAB1A PE=2 SV=1	RAB1A	Q5U0I6_HUMAN	23 kDa	0	2	4	1	2	0
Protein FRG1 OS=Homo sapiens GN=FRG1 PE=1 SV=1	FRG1	FRG1_HUMAN	29 kDa	0	2	4	3	1	6
Interleukin enhancer-binding factor 2 OS=Homo sapiens GN=ILF2 PE=1 SV=1	ILF2	B4DY09_HUMAN	39 kDa	0	2	2	1	1	0
Matrin-3 OS=Homo sapiens GN=MATR3 PE=1 SV=1	MATR3	A8MXP9_HUMAN	100 kDa	0	2	2	2	9	0
Poly (ADP-ribose) polymerase family, member 1, isoform CRA_a OS=Homo sapiens GN=PARP1 PE=4 SV=1	PARP1	A0A024R3T8_HUMAN	113 kDa	0	2	2	2	4	2
ATP citrate lyase, isoform CRA_b OS=Homo sapiens GN=ACLY PE=4 SV=1	ACLY	A0A024R1T9_HUMAN	121 kDa	0	2	1	0	2	0
Coatomer subunit alpha OS=Homo sapiens GN=COPA PE=1 SV=2	COPA	COPA_HUMAN	138 kDa	0	2	1	1	3	0
Heterogeneous nuclear ribonucleoprotein A/B OS=Homo sapiens GN=HNRNPAB PE=1 SV=1	HNRNPAB	A0A087WZV1_HUMAN	37 kDa	0	2	1	2	3	0
Sodium/potassium-transporting ATPase subunit alpha-1 OS=Homo sapiens GN=ATP1A1 PE=1 SV=1	ATP1A1	AT1A1_HUMAN	113 kDa	0	2	1	1	4	0
78 kDa glucose-regulated protein OS=Homo sapiens GN=HSPA5 PE=1 SV=2	HSPA5	GRP78_HUMAN	72 kDa	0	2	1	3	7	0
Protein HIRA OS=Homo sapiens GN=HIRA PE=1 SV=2	HIRA	HIRA_HUMAN	112 kDa	0	2	0	0	0	0
Myosin-10 OS=Homo sapiens GN=MYH10 PE=1 SV=3	MYH10	MYH10_HUMAN	229 kDa	0	2	0	0	0	0
RPL14 protein OS=Homo sapiens GN=RPL14 PE=1 SV=1	RPL14	Q6IPH7_HUMAN	24 kDa	0	2	0	0	0	0
Translation machinery-associated protein 16 OS=Homo sapiens GN=TMA16 PE=1 SV=1	TMA16	D6RA57_HUMAN	17 kDa	0	2	0	0	0	0
Acetyl-CoA acetyltransferase, mitochondrial OS=Homo sapiens GN=ACAT1 PE=1 SV=1	ACAT1	THIL_HUMAN	45 kDa	0	2	0	1	0	0
Structure specific recognition protein 1, isoform CRA_a OS=Homo sapiens GN=SSRP1 PE=4 SV=1	SSRP1	A0A024R4Z6_HUMAN	81 kDa	0	2	0	1	0	0
4F2 cell-surface antigen heavy chain OS=Homo sapiens GN=SLC3A2 PE=1 SV=3	SLC3A2	4F2_HUMAN	68 kDa	0	2	0	3	0	0
Peptidyl-prolyl cis-trans isomerase B OS=Homo sapiens GN=PPIB PE=1 SV=2	PPIB	PPIB_HUMAN	24 kDa	0	2	0	0	2	0
Non-POU domain-containing octamer-binding protein OS=Homo sapiens GN=NONO PE=1 SV=4	NONO	NONO_HUMAN	54 kDa	0	2	0	1	3	0
ADP-ribosylation factor 3, isoform CRA_b OS=Homo sapiens GN=ARF3 PE=3 SV=1	ARF3	A0A024R0Y6_HUMAN	21 kDa	0	2	0	0	4	0
Cytoplasmic dynein 1 heavy chain 1 OS=Homo sapiens GN=DYNC1H1 PE=1 SV=5	DYNC1H1	DYHC1_HUMAN	532 kDa	0	2	0	0	24	0
Nuclear mitotic apparatus protein 1, isoform CRA_a OS=Homo sapiens GN=NUMA1 PE=4 SV=1	NUMA1	A0A024R5M9_HUMAN	237 kDa	0	2	0	0	0	1
14-3-3 protein theta OS=Homo sapiens GN=YWHAQ PE=1 SV=1	YWHAQ	1433T_HUMAN	28 kDa	0	2	0	0	0	2
Round spermatid basic protein 1-like protein OS=Homo sapiens GN=RSBN1L PE=1 SV=2	RSBN1L	RSBNL_HUMAN	95 kDa	0	2	0	1	0	2
Arf-GAP with GTPase, ANK repeat and PH domain-containing protein 1 OS=Homo sapiens GN=AGAP1 PE=1 SV=4	AGAP1	AGAP1_HUMAN	94 kDa	0	2	0	2	0	3
Ribosomal biogenesis protein LAS1L OS=Homo sapiens GN=LAS1L PE=1 SV=2	LAS1L	LAS1L_HUMAN	83 kDa	0	3	3	4	0	3
Junctophilin-1 OS=Homo sapiens GN=JPH1 PE=1 SV=2	JPH1	JPH1_HUMAN	72 kDa	0	3	3	3	0	6
40S ribosomal protein S14 OS=Homo sapiens GN=RPS14 PE=1 SV=3	RPS14	RS14_HUMAN	16 kDa	0	3	2	0	0	1
Staphylococcal nuclease domain-containing protein 1 OS=Homo sapiens GN=SND1 PE=1 SV=1	SND1	SND1_HUMAN	102 kDa	0	3	2	0	4	1
DNA repair protein RAD50 OS=Homo sapiens GN=RAD50 PE=1 SV=1	RAD50	RAD50_HUMAN	154 kDa	0	3	2	2	1	9
Glycine--tRNA ligase OS=Homo sapiens GN=GARS PE=1 SV=3	GARS	SYG_HUMAN	83 kDa	0	3	1	1	2	0
Putative RNA-binding protein Luc7-like 2 OS=Homo sapiens GN=LUC7L2 PE=1 SV=2	LUC7L2	LC7L2_HUMAN	47 kDa	0	3	1	3	3	3
Chromodomain-helicase-DNA-binding protein 3 OS=Homo sapiens GN=CHD3 PE=1 SV=3	CHD3	CHD3_HUMAN	227 kDa	0	3	0	0	0	0
Lamin B2, isoform CRA_a OS=Homo sapiens GN=LMNB2 PE=1 SV=1	LMNB2	J9JID7_HUMAN	70 kDa	0	3	0	0	0	0
RNA-binding motif protein, X chromosome OS=Homo sapiens GN=RBMX PE=1 SV=3	RBMX	RBMX_HUMAN	42 kDa	0	3	0	0	0	0
Trifunctional enzyme subunit beta, mitochondrial OS=Homo sapiens GN=HADHB PE=1 SV=3	HADHB	ECHB_HUMAN	51 kDa	0	3	0	1	0	0
Zinc finger MYM-type protein 1 OS=Homo sapiens GN=ZMYM1 PE=2 SV=1	ZMYM1	ZMYM1_HUMAN	129 kDa	0	3	0	1	0	0
40S ribosomal protein S18 OS=Homo sapiens GN=RPS18 PE=1 SV=3	RPS18	RS18_HUMAN	18 kDa	0	3	0	0	3	0
Ubiquitin-activating enzyme E1 (A1S9T and BN75 temperature sensitivity complementing), isoform CRA_a OS=Homo sapiens GN=UBE1 PE=3 SV=1	UBE1	A0A024R1A3_HUMAN	118 kDa	0	3	0	4	11	0
Centrosomal protein of 78 kDa OS=Homo sapiens GN=CEP78 PE=1 SV=2	CEP78	A8MST6_HUMAN	78 kDa	0	3	0	0	0	1
Serine/threonine-protein phosphatase PP1-beta catalytic subunit OS=Homo sapiens GN=PPP1CB PE=1 SV=3	PPP1CB	PP1B_HUMAN	37 kDa	0	3	0	1	0	2
ATPase family AAA domain-containing protein 3A (Fragment) OS=Homo sapiens GN=ATAD3A PE=1 SV=1	ATAD3A	H0Y2W2_HUMAN	64 kDa	0	3	0	3	0	4
Rab11 family-interacting protein 1 OS=Homo sapiens GN=RAB11FIP1 PE=1 SV=3	RAB11FIP1	RFIP1_HUMAN	137 kDa	0	3	0	3	0	9
Heterogeneous nuclear ribonucleoprotein M OS=Homo sapiens GN=HNRNPM PE=1 SV=3	HNRNPM	HNRPM_HUMAN	78 kDa	0	4	5	2	11	0
Endoplasmin OS=Homo sapiens GN=HSP90B1 PE=1 SV=1	HSP90B1	ENPL_HUMAN	92 kDa	0	4	4	6	20	0
Myosin, heavy polypeptide 9, non-muscle, isoform CRA_a OS=Homo sapiens GN=MYH9 PE=4 SV=1	MYH9	A0A024R1N1_HUMAN	227 kDa	0	4	3	6	18	0
ATP-dependent RNA helicase DDX3X OS=Homo sapiens GN=DDX3X PE=1 SV=1	DDX3X	A0A0D9SF53_HUMAN	81 kDa	0	4	3	5	5	3
C-1-tetrahydrofolate synthase, cytoplasmic OS=Homo sapiens GN=MTHFD1 PE=1 SV=1	MTHFD1	F5H2F4_HUMAN	111 kDa	0	4	1	6	8	0
Natural killer-tumor recognition sequence, isoform CRA_a OS=Homo sapiens GN=NKTR PE=4 SV=1	NKTR	A0A024R2N6_HUMAN	166 kDa	0	4	0	0	0	0
DNA-directed RNA polymerase OS=Homo sapiens GN=POLR1A PE=1 SV=1	POLR1A	B9ZVN9_HUMAN	188 kDa	0	4	0	0	0	0
Small subunit processome component 20 homolog OS=Homo sapiens GN=UTP20 PE=1 SV=3	UTP20	UTP20_HUMAN	318 kDa	0	4	0	0	0	0
Bifunctional glutamate/proline--tRNA ligase OS=Homo sapiens GN=EPRS PE=1 SV=5	EPRS	SYEP_HUMAN	171 kDa	0	4	0	1	0	0
DNA-directed RNA polymerase OS=Homo sapiens GN=POLR2A PE=1 SV=1	POLR2A	A0A0C4DGZ0_HUMAN	217 kDa	0	4	0	1	0	0
Serine arginine-rich pre-mRNA splicing factor SR-A1, isoform CRA_a OS=Homo sapiens GN=SR-A1 PE=4 SV=1	SR-A1	A0A024QZH6_HUMAN	139 kDa	0	4	0	1	0	0
Profilin-1 OS=Homo sapiens GN=PFN1 PE=1 SV=2	PFN1	PROF1_HUMAN	15 kDa	0	4	0	0	4	0
Transitional endoplasmic reticulum ATPase OS=Homo sapiens GN=VCP PE=1 SV=4	VCP	TERA_HUMAN	89 kDa	0	4	0	2	9	0
Uveal autoantigen with coiled-coil domains and ankyrin repeats OS=Homo sapiens GN=UACA PE=2 SV=1	UACA	B7ZKM6_HUMAN	163 kDa	0	4	0	0	0	3
Death domain-associated protein 6 OS=Homo sapiens GN=DAXX PE=1 SV=2	DAXX	DAXX_HUMAN	81 kDa	0	4	0	5	0	10
ATP-dependent RNA helicase A OS=Homo sapiens GN=DHX9 PE=1 SV=4	DHX9	DHX9_HUMAN	141 kDa	0	5	1	1	13	0
ATP synthase subunit gamma, mitochondrial OS=Homo sapiens GN=ATP5C1 PE=1 SV=1	ATP5C1	ATPG_HUMAN	33 kDa	0	5	1	0	2	2
Protein polybromo-1 OS=Homo sapiens GN=PBRM1 PE=1 SV=1	PBRM1	PB1_HUMAN	193 kDa	0	5	0	0	0	0
Centrosomal protein 350kDa, isoform CRA_a OS=Homo sapiens GN=CEP350 PE=4 SV=1	CEP350	A0A024R914_HUMAN	351 kDa	0	5	0	0	0	3
Clathrin heavy chain OS=Homo sapiens GN=CLTC PE=1 SV=1	CLTC	A0A087WVQ6_HUMAN	192 kDa	0	6	1	0	6	0
Epididymis secretory sperm binding protein Li 124m OS=Homo sapiens GN=HEL-S-124m PE=2 SV=1	HEL-S-124m	V9HW84_HUMAN	74 kDa	0	7	2	7	14	0
U5 small nuclear ribonucleoprotein 200 kDa helicase OS=Homo sapiens GN=SNRNP200 PE=1 SV=2	SNRNP200	U520_HUMAN	245 kDa	0	8	0	2	0	0
Eukaryotic translation initiation factor 5B OS=Homo sapiens GN=EIF5B PE=1 SV=1	EIF5B	A0A087WUT6_HUMAN	139 kDa	0	8	0	1	1	1
40S ribosomal protein S16 OS=Homo sapiens GN=RPS16 PE=1 SV=2	RPS16	RS16_HUMAN	16 kDa	0	8	0	1	0	5
Probable ATP-dependent RNA helicase DDX5 OS=Homo sapiens GN=DDX5 PE=1 SV=1	DDX5	DDX5_HUMAN	69 kDa	0	9	0	4	0	0
Shugoshin-like 2 OS=Homo sapiens GN=SGOL2 PE=1 SV=2	SGOL2	SGOL2_HUMAN	145 kDa	0	33	0	8	0	3
Plectin OS=Homo sapiens GN=PLEC PE=1 SV=3	PLEC	PLEC_HUMAN	532 kDa	1	0	8	0	5	0
60S ribosomal protein L7a (Fragment) OS=Homo sapiens GN=RPL7A PE=1 SV=1	RPL7A	Q5T8U3_HUMAN	22 kDa	1	0	5	0	3	0
Golgin subfamily B member 1 OS=Homo sapiens GN=GOLGB1 PE=1 SV=2	GOLGB1	GOGB1_HUMAN	376 kDa	1	0	5	11	21	0
Polynucleotide 5'-hydroxyl-kinase NOL9 OS=Homo sapiens GN=NOL9 PE=1 SV=1	NOL9	NOL9_HUMAN	79 kDa	1	0	4	0	1	0
Zinc finger protein 90 OS=Homo sapiens GN=ZNF90 PE=4 SV=2	ZNF90	A0A087WZ27_HUMAN	14 kDa	1	0	4	0	2	0
Poly(rC)-binding protein 2 OS=Homo sapiens GN=PCBP2 PE=1 SV=1	PCBP2	PCBP2_HUMAN	39 kDa	1	0	4	0	5	0
Ribosomal protein, large, P0, isoform CRA_b OS=Homo sapiens GN=RPLP0 PE=3 SV=1	RPLP0	A0A024RBS2_HUMAN	34 kDa	1	0	4	0	6	0
Wilms tumor protein (Fragment) OS=Homo sapiens GN=WT1 PE=1 SV=1	WT1	H0YED9_HUMAN	20 kDa	1	0	3	0	0	0
Peroxiredoxin-1 (Fragment) OS=Homo sapiens GN=PRDX1 PE=1 SV=1	PRDX1	A0A0A0MSI0_HUMAN	19 kDa	1	0	3	0	5	0
Nucleophosmin OS=Homo sapiens GN=NPM1 PE=1 SV=2	NPM1	NPM_HUMAN	33 kDa	1	0	3	0	7	0
Chromosome 11 open reading frame 57, isoform CRA_a OS=Homo sapiens GN=C11orf57 PE=4 SV=1	C11orf57	A0A024R3H5_HUMAN	34 kDa	1	0	2	0	0	0
DBP2 protein OS=Homo sapiens GN=DHX16 PE=2 SV=1	DHX16	Q5SQH4_HUMAN	119 kDa	1	0	2	0	2	0
6-phosphogluconate dehydrogenase, decarboxylating OS=Homo sapiens GN=PGD PE=1 SV=3	PGD	6PGD_HUMAN	53 kDa	1	0	2	0	3	0
Histone H4 OS=Homo sapiens GN=HIST1H4H PE=2 SV=1	HIST1H4H	B2R4R0_HUMAN	11 kDa	1	0	2	0	5	0
Exportin-2 OS=Homo sapiens GN=CSE1L PE=1 SV=3	CSE1L	XPO2_HUMAN	110 kDa	1	0	2	0	8	0
Pericentrin OS=Homo sapiens GN=PCNT PE=1 SV=4	PCNT	PCNT_HUMAN	378 kDa	1	0	2	5	7	9
Tryptophanyl-tRNA synthetase, isoform CRA_a OS=Homo sapiens GN=WARS PE=3 SV=1	WARS	A0A024R6K8_HUMAN	53 kDa	1	0	1	0	0	0
Receptor protein-tyrosine kinase OS=Homo sapiens GN=FGFR2-BICC1 PE=2 SV=1	FGFR2-BICC1	V5YQU3_HUMAN	173 kDa	1	0	1	0	1	0
Eukaryotic translation initiation factor 3 subunit B OS=Homo sapiens GN=EIF3S9 PE=3 SV=1	EIF3S9	A0A024R821_HUMAN	92 kDa	1	0	1	0	3	0
Prohibitin, isoform CRA_a OS=Homo sapiens GN=PHB PE=2 SV=1	PHB	A8K401_HUMAN	30 kDa	1	0	1	0	4	0
Citrate synthase OS=Homo sapiens GN=CS PE=3 SV=1	CS	A0A024RB75_HUMAN	52 kDa	1	0	1	0	5	0
Insulin-like growth factor 2 mRNA-binding protein 1 OS=Homo sapiens GN=IGF2BP1 PE=1 SV=2	IGF2BP1	IF2B1_HUMAN	63 kDa	1	0	1	0	5	0
Chaperonin containing TCP1, subunit 6A (Zeta 1), isoform CRA_a OS=Homo sapiens GN=CCT6A PE=3 SV=1	CCT6A	A0A024RDL1_HUMAN	58 kDa	1	0	1	0	9	0
Calcium uptake protein 1, mitochondrial OS=Homo sapiens GN=MICU1 PE=1 SV=2	MICU1	F6XEV2_HUMAN	55 kDa	1	0	0	0	0	0
Protein MRVI1 OS=Homo sapiens GN=MRVI1 PE=1 SV=1	MRVI1	H0YI08_HUMAN	90 kDa	1	0	0	0	0	0
PDZ and LIM domain protein 1 OS=Homo sapiens GN=PDLIM1 PE=1 SV=4	PDLIM1	PDLI1_HUMAN	36 kDa	1	0	0	0	0	0
Serine/threonine-protein phosphatase 2A 55 kDa regulatory subunit B alpha isoform OS=Homo sapiens GN=PPP2R2A PE=1 SV=1	PPP2R2A	2ABA_HUMAN	52 kDa	1	0	0	0	0	0
Sphingosine-1-phosphate lyase 1 OS=Homo sapiens GN=SGPL1 PE=1 SV=3	SGPL1	SGPL1_HUMAN	64 kDa	1	0	0	0	0	0
Ribosomal protein L15 OS=Homo sapiens GN=RPL15 PE=3 SV=1	RPL15	A0A024R2Q4_HUMAN	24 kDa	1	0	0	0	1	0
Beta-centractin OS=Homo sapiens GN=ACTR1B PE=1 SV=1	ACTR1B	ACTY_HUMAN	42 kDa	1	0	0	0	2	0
A-kinase anchor protein 12 OS=Homo sapiens GN=AKAP12 PE=1 SV=4	AKAP12	AKA12_HUMAN	191 kDa	1	0	0	0	2	0
Malate dehydrogenase OS=Homo sapiens GN=MDH2 PE=3 SV=1	MDH2	A0A024R4K3_HUMAN	36 kDa	1	0	0	0	2	0
STE20-like serine/threonine-protein kinase OS=Homo sapiens GN=SLK PE=1 SV=1	SLK	SLK_HUMAN	143 kDa	1	0	0	0	2	0
Phosphoribosylaminoimidazole carboxylase, phosphoribosylaminoimidazole succinocarboxamide synthetase, isoform CRA_c OS=Homo sapiens GN=PAICS PE=3 SV=1	PAICS	A0A024RD93_HUMAN	47 kDa	1	0	0	0	3	0
Splicing factor 3B subunit 2 OS=Homo sapiens GN=SF3B2 PE=1 SV=1	SF3B2	A0A087WZZ5_HUMAN	98 kDa	1	0	0	0	3	0
Protein AHNAK2 OS=Homo sapiens GN=AHNAK2 PE=1 SV=2	AHNAK2	AHNK2_HUMAN	617 kDa	1	0	0	0	5	0
Polypyrimidine tract binding protein 1, isoform CRA_b OS=Homo sapiens GN=PTBP1 PE=1 SV=4	PTBP1	A6NLN1_HUMAN	57 kDa	1	0	0	0	5	0
EIF4G1 protein OS=Homo sapiens GN=EIF4G1 PE=2 SV=1	EIF4G1	B2RU06_HUMAN	176 kDa	1	0	0	0	9	0
Nuclear migration protein nudC OS=Homo sapiens GN=NUDC PE=1 SV=1	NUDC	NUDC_HUMAN	38 kDa	1	0	0	2	2	1
Thyroid transcription factor 1-associated protein 26 OS=Homo sapiens GN=CCDC59 PE=1 SV=2	CCDC59	TAP26_HUMAN	29 kDa	1	1	6	5	0	6
Solute carrier family 25 (Mitochondrial carrier phosphate carrier), member 3, isoform CRA_a OS=Homo sapiens GN=SLC25A3 PE=3 SV=1	SLC25A3	A0A024RBE8_HUMAN	40 kDa	1	1	4	2	4	5
Elongation factor 1-gamma OS=Homo sapiens GN=EEF1G PE=1 SV=3	EEF1G	EF1G_HUMAN	50 kDa	1	1	1	1	6	0
Plasminogen activator inhibitor 1 RNA-binding protein OS=Homo sapiens GN=SERBP1 PE=1 SV=2	SERBP1	PAIRB_HUMAN	45 kDa	1	1	1	2	3	4
Caspase activity and apoptosis inhibitor 1 OS=Homo sapiens GN=CAAP1 PE=1 SV=2	CAAP1	CAAP1_HUMAN	38 kDa	1	1	0	0	0	0
Polyadenylate-binding protein OS=Homo sapiens GN=PABPC1 PE=3 SV=1	PABPC1	A0A024R9C1_HUMAN	71 kDa	1	1	0	2	7	0
Ribosome biogenesis protein BOP1 OS=Homo sapiens GN=BOP1 PE=2 SV=1	BOP1	B2RDN4_HUMAN	84 kDa	1	1	0	0	0	1
Histone lysine demethylase PHF8 OS=Homo sapiens GN=PHF8 PE=1 SV=3	PHF8	PHF8_HUMAN	118 kDa	1	1	0	0	0	1
Formin-like protein 3 OS=Homo sapiens GN=FMNL3 PE=1 SV=3	FMNL3	FMNL3_HUMAN	117 kDa	1	2	6	6	0	8
Oxysterol-binding protein-related protein 6 OS=Homo sapiens GN=OSBPL6 PE=1 SV=1	OSBPL6	OSBL6_HUMAN	106 kDa	1	2	4	3	0	5
Prohibitin-2 OS=Homo sapiens GN=PHB2 PE=1 SV=1	PHB2	F5GY37_HUMAN	30 kDa	1	2	3	2	4	0
Voltage-dependent anion channel 2, isoform CRA_a OS=Homo sapiens GN=VDAC2 PE=4 SV=1	VDAC2	A0A024QZN9_HUMAN	34 kDa	1	2	2	3	4	1
Eukaryotic initiation factor 4A-I OS=Homo sapiens GN=EIF4A1 PE=1 SV=1	EIF4A1	IF4A1_HUMAN	46 kDa	1	2	2	4	6	1
Centaurin, gamma 3 OS=Homo sapiens GN=CENTG3 PE=3 SV=1	CENTG3	A0A090N7Y0_HUMAN	95 kDa	1	2	1	2	0	3
Creatine kinase B-type OS=Homo sapiens GN=CKB PE=1 SV=1	CKB	KCRB_HUMAN	43 kDa	1	3	4	4	11	0
Elongation factor Tu, mitochondrial OS=Homo sapiens GN=TUFM PE=1 SV=2	TUFM	EFTU_HUMAN	50 kDa	1	6	10	4	3	8
Nucleolar MIF4G domain-containing protein 1 OS=Homo sapiens GN=NOM1 PE=1 SV=1	NOM1	NOM1_HUMAN	96 kDa	1	6	2	3	0	5
HMG box transcription factor BBX OS=Homo sapiens GN=BBX PE=1 SV=1	BBX	BBX_HUMAN	105 kDa	1	7	4	4	0	3
Pre-mRNA-processing factor 40 homolog A OS=Homo sapiens GN=PRPF40A PE=1 SV=2	PRPF40A	PR40A_HUMAN	109 kDa	1	7	2	3	2	5
Nucleolar complex protein 3 homolog OS=Homo sapiens GN=NOC3L PE=1 SV=1	NOC3L	NOC3L_HUMAN	93 kDa	1	10	11	8	1	7
Probable ATP-dependent RNA helicase DDX17 OS=Homo sapiens GN=DDX17 PE=1 SV=2	DDX17	DDX17_HUMAN	80 kDa	1	13	7	9	13	3
Death-associated protein 6, isoform CRA_a OS=Homo sapiens GN=DAXX PE=4 SV=1	DAXX	A0A024RCS3_HUMAN	81 kDa	2	0	8	0	1	0
Protein Shroom3 OS=Homo sapiens GN=SHROOM3 PE=1 SV=2	SHROOM3	SHRM3_HUMAN	217 kDa	2	0	5	0	3	0
Ubiquinone biosynthesis monooxygenase COQ6, mitochondrial OS=Homo sapiens GN=COQ6 PE=1 SV=1	COQ6	G3V434_HUMAN	22 kDa	2	0	3	0	3	0
Cyclin-dependent kinase 12 OS=Homo sapiens GN=CDK12 PE=1 SV=2	CDK12	CDK12_HUMAN	164 kDa	2	0	2	0	1	0
StAR-related lipid transfer protein 9 OS=Homo sapiens GN=STARD9 PE=1 SV=3	STARD9	STAR9_HUMAN	516 kDa	2	0	2	0	1	0
Histone H2B OS=Homo sapiens GN=HIST1H2BD PE=3 SV=1	HIST1H2BD	A0A024QZZ7_HUMAN	14 kDa	2	0	2	0	3	0
Glucose-6-phosphate isomerase (Fragment) OS=Homo sapiens GN=GPI PE=1 SV=1	GPI	A0A0A0MTS2_HUMAN	65 kDa	2	0	2	0	9	0
Proliferation-associated 2G4, 38kDa, isoform CRA_a OS=Homo sapiens GN=PA2G4 PE=4 SV=1	PA2G4	A0A024RB85_HUMAN	44 kDa	2	0	2	8	10	0
ATP-dependent RNA helicase DDX54 OS=Homo sapiens GN=DDX54 PE=1 SV=2	DDX54	DDX54_HUMAN	99 kDa	2	0	2	0	0	2
Chromosome 11 open reading frame 48, isoform CRA_c OS=Homo sapiens GN=C11orf98 PE=1 SV=1	C11orf98	A0A0B4J220_HUMAN	14 kDa	2	0	1	0	0	0
GTP-binding nuclear protein Ran OS=Homo sapiens GN=RAN PE=1 SV=1	RAN	B5MDF5_HUMAN	26 kDa	2	0	1	0	5	0
Band 4.1-like protein 5 OS=Homo sapiens GN=EPB41L5 PE=1 SV=3	EPB41L5	E41L5_HUMAN	82 kDa	2	0	1	4	0	8
GTPase activating protein and VPS9 domains 1, isoform CRA_b OS=Homo sapiens GN=GAPVD1 PE=4 SV=1	GAPVD1	A0A024R862_HUMAN	163 kDa	2	0	0	0	0	0
Mitochondrial ribosomal protein S12, isoform CRA_a OS=Homo sapiens GN=MRPS12 PE=3 SV=1	MRPS12	A0A024R0H2_HUMAN	15 kDa	2	0	0	0	0	0
Nesprin-1 OS=Homo sapiens GN=SYNE1 PE=1 SV=1	SYNE1	A0A0C4DG40_HUMAN	1005 kDa	2	0	0	0	0	0
Telomerase reverse transcriptase OS=Homo sapiens GN=TERT PE=1 SV=1	TERT	TERT_HUMAN	127 kDa	2	0	0	0	0	0
Triosephosphate isomerase OS=Homo sapiens GN=TPI1 PE=1 SV=3	TPI1	TPIS_HUMAN	31 kDa	2	0	0	0	0	0
Lipoamide acyltransferase component of branched-chain alpha-keto acid dehydrogenase complex, mitochondrial OS=Homo sapiens GN=DBT PE=1 SV=3	DBT	ODB2_HUMAN	53 kDa	2	0	0	1	0	0
Dynein heavy chain 1, axonemal OS=Homo sapiens GN=DNAH1 PE=2 SV=4	DNAH1	DYH1_HUMAN	494 kDa	2	0	0	0	1	0
Transketolase OS=Homo sapiens GN=TKT PE=1 SV=1	TKT	A0A0B4J1R6_HUMAN	50 kDa	2	0	0	0	1	0
TRIO and F-actin-binding protein OS=Homo sapiens GN=TRIOBP PE=1 SV=3	TRIOBP	TARA_HUMAN	261 kDa	2	0	0	0	1	0
Ribosomal protein S5, isoform CRA_a OS=Homo sapiens GN=RPS5 PE=3 SV=1	RPS5	A0A024R4Q8_HUMAN	23 kDa	2	0	0	0	3	0
Serine hydroxymethyltransferase OS=Homo sapiens GN=SHMT2 PE=3 SV=1	SHMT2	A0A024RB99_HUMAN	53 kDa	2	0	0	0	5	0
Beta-arrestin-2 OS=Homo sapiens GN=ARRB2 PE=1 SV=2	ARRB2	ARRB2_HUMAN	46 kDa	2	1	5	0	0	7
Core histone macro-H2A.1 OS=Homo sapiens GN=H2AFY PE=1 SV=4	H2AFY	H2AY_HUMAN	40 kDa	2	1	4	3	0	0
60S ribosomal protein L22 (Fragment) OS=Homo sapiens GN=RPL22 PE=1 SV=1	RPL22	K7EJT5_HUMAN	5 kDa	2	1	2	0	2	0
Phosphoglycerate kinase 1 OS=Homo sapiens GN=PGK1 PE=1 SV=3	PGK1	PGK1_HUMAN	45 kDa	2	1	2	2	4	0
Heterogeneous nuclear ribonucleoprotein H OS=Homo sapiens GN=HNRNPH1 PE=1 SV=1	HNRNPH1	E9PCY7_HUMAN	47 kDa	2	1	2	0	2	2
Methylcrotonoyl-CoA carboxylase beta chain, mitochondrial OS=Homo sapiens GN=MCCC2 PE=1 SV=1	MCCC2	MCCB_HUMAN	61 kDa	2	1	0	4	0	6
A-kinase anchor protein 17A OS=Homo sapiens GN=AKAP17A PE=1 SV=2	AKAP17A	AK17A_HUMAN	81 kDa	2	2	12	5	1	5
Heterogeneous nuclear ribonucleoprotein A1, isoform CRA_b OS=Homo sapiens GN=HNRPA1 PE=4 SV=1	HNRPA1	A0A024RAZ7_HUMAN	39 kDa	2	2	5	1	5	1
Bromodomain-containing protein 7 OS=Homo sapiens GN=BRD7 PE=1 SV=1	BRD7	BRD7_HUMAN	74 kDa	2	2	4	4	0	5
Heterogeneous nuclear ribonucleoprotein L OS=Homo sapiens GN=HNRNPL PE=1 SV=2	HNRNPL	HNRPL_HUMAN	64 kDa	2	2	3	0	7	0
DNA-directed RNA polymerase I subunit RPA43 OS=Homo sapiens GN=TWISTNB PE=1 SV=1	TWISTNB	RPA43_HUMAN	37 kDa	2	2	3	2	0	4
Serine/threonine-protein phosphatase OS=Homo sapiens GN=PPP1CC PE=3 SV=1	PPP1CC	A0A024RBP2_HUMAN	37 kDa	2	3	2	1	2	2
Ribosomal protein L18, isoform CRA_c OS=Homo sapiens GN=RPL18 PE=4 SV=1	RPL18	A0A024QZD1_HUMAN	22 kDa	2	3	2	0	3	2
Coilin OS=Homo sapiens GN=COIL PE=1 SV=1	COIL	COIL_HUMAN	63 kDa	2	3	0	3	0	2
Nucleolar GTP-binding protein 1 OS=Homo sapiens GN=GTPBP4 PE=3 SV=1	GTPBP4	D2CFK9_HUMAN	74 kDa	2	4	12	7	8	3
Pre-mRNA-splicing factor ATP-dependent RNA helicase DHX15 OS=Homo sapiens GN=DHX15 PE=1 SV=2	DHX15	DHX15_HUMAN	91 kDa	2	5	8	6	4	7
Ribosomal protein L7, isoform CRA_a OS=Homo sapiens GN=RPL7 PE=3 SV=1	RPL7	A0A024R814_HUMAN	30 kDa	2	5	5	1	7	0
D-3-phosphoglycerate dehydrogenase OS=Homo sapiens GN=PHGDH PE=1 SV=4	PHGDH	SERA_HUMAN	57 kDa	2	5	0	4	8	0
ATP synthase subunit beta, mitochondrial OS=Homo sapiens GN=ATP5B PE=1 SV=3	ATP5B	ATPB_HUMAN	57 kDa	2	6	2	1	1	0
Transcription activator BRG1 OS=Homo sapiens GN=SMARCA4 PE=1 SV=1	SMARCA4	A0A0A0MT49_HUMAN	189 kDa	2	9	8	3	0	4
Vascular endothelial growth factor receptor 3 (Fragment) OS=Homo sapiens GN=FLT4 PE=4 SV=1	FLT4	D6RFF2_HUMAN	16 kDa	3	0	5	0	4	0
HMG domain-containing protein 4 OS=Homo sapiens GN=HMGXB4 PE=1 SV=2	HMGXB4	HMGX4_HUMAN	66 kDa	3	0	4	0	0	0
Probable ATP-dependent RNA helicase DDX56 OS=Homo sapiens GN=DDX56 PE=1 SV=1	DDX56	DDX56_HUMAN	62 kDa	3	0	4	2	0	2
Protein DEK OS=Homo sapiens GN=DEK PE=1 SV=1	DEK	DEK_HUMAN	43 kDa	3	0	3	0	0	0
39S ribosomal protein L36, mitochondrial OS=Homo sapiens GN=MRPL36 PE=1 SV=1	MRPL36	RM36_HUMAN	12 kDa	3	0	1	0	2	0
T-complex protein 1 subunit alpha OS=Homo sapiens GN=TCP1 PE=1 SV=1	TCP1	TCPA_HUMAN	60 kDa	3	0	1	0	11	0
T-complex protein 1 subunit beta OS=Homo sapiens GN=CCT2 PE=1 SV=4	CCT2	TCPB_HUMAN	57 kDa	3	0	1	1	14	1
60S ribosomal protein L13a (Fragment) OS=Homo sapiens GN=RPL13A PE=1 SV=2	RPL13A	M0QYS1_HUMAN	24 kDa	3	0	0	0	1	0
Carboxyl-terminal PDZ ligand of neuronal nitric oxide synthase protein OS=Homo sapiens GN=NOS1AP PE=1 SV=3	NOS1AP	CAPON_HUMAN	56 kDa	3	0	0	1	0	4
Protein RRP5 homolog OS=Homo sapiens GN=PDCD11 PE=1 SV=3	PDCD11	RRP5_HUMAN	209 kDa	3	1	3	0	0	0
60S ribosomal protein L8 OS=Homo sapiens GN=RPL8 PE=1 SV=2	RPL8	RL8_HUMAN	28 kDa	3	1	3	0	1	2
Histone H1.0 OS=Homo sapiens GN=H1F0 PE=1 SV=3	H1F0	H10_HUMAN	21 kDa	3	2	3	1	3	2
Ribosomal protein L29, isoform CRA_a OS=Homo sapiens GN=RPL29 PE=4 SV=1	RPL29	A0A024R326_HUMAN	18 kDa	3	3	4	3	3	2
Ribosomal protein L38, isoform CRA_a OS=Homo sapiens GN=RPL38 PE=3 SV=1	RPL38	A0A024R8P8_HUMAN	8 kDa	3	4	5	0	4	4
Ribosome biogenesis protein NSA2 homolog OS=Homo sapiens GN=NSA2 PE=1 SV=1	NSA2	NSA2_HUMAN	30 kDa	3	5	6	1	0	1
Guanine nucleotide binding protein-like 3 (Nucleolar)-like, isoform CRA_a OS=Homo sapiens GN=GNL3L PE=4 SV=1	GNL3L	A0A024R9Y6_HUMAN	66 kDa	3	6	9	10	1	13
Heterogeneous nuclear ribonucleoprotein U OS=Homo sapiens GN=HNRNPU PE=1 SV=6	HNRNPU	HNRPU_HUMAN	91 kDa	3	6	7	8	21	1
40S ribosomal protein S3a OS=Homo sapiens GN=RPS3A PE=2 SV=1	RPS3A	Q6NXR8_HUMAN	30 kDa	3	6	5	1	6	3
Lamin-B1 OS=Homo sapiens GN=LMNB1 PE=1 SV=2	LMNB1	LMNB1_HUMAN	66 kDa	3	7	10	5	9	0
Heterogeneous nuclear ribonucleoproteins C1/C2 OS=Homo sapiens GN=HNRNPC PE=1 SV=1	HNRNPC	G3V4C1_HUMAN	32 kDa	3	7	4	1	8	1
pre-rRNA processing protein FTSJ3 OS=Homo sapiens GN=FTSJ3 PE=1 SV=2	FTSJ3	SPB1_HUMAN	97 kDa	3	10	16	6	3	10
40S ribosomal protein S3 OS=Homo sapiens GN=RPS3 PE=1 SV=2	RPS3	RS3_HUMAN	27 kDa	3	10	6	4	7	9
Transcription elongation factor B (SIII), polypeptide 3 (110kDa, elongin A), isoform CRA_a OS=Homo sapiens GN=TCEB3 PE=1 SV=1	TCEB3	A0A024RAC6_HUMAN	87 kDa	4	0	7	5	4	4
Titin OS=Homo sapiens GN=TTN PE=1 SV=1	TTN	A0A0A0MTS7_HUMAN	3994 kDa	4	0	4	0	3	0
DNA-directed RNA polymerase I subunit RPA49 OS=Homo sapiens GN=POLR1E PE=1 SV=2	POLR1E	RPA49_HUMAN	54 kDa	4	0	2	0	0	0
Serine/arginine repetitive matrix protein 2 OS=Homo sapiens GN=SRRM2 PE=1 SV=2	SRRM2	SRRM2_HUMAN	300 kDa	4	0	0	0	0	0
Muscleblind-like protein 1 (Fragment) OS=Homo sapiens GN=MBNL1 PE=1 SV=1	MBNL1	H7C4T5_HUMAN	36 kDa	4	0	0	0	1	0
60S ribosomal protein L3 OS=Homo sapiens GN=RPL3 PE=1 SV=2	RPL3	RL3_HUMAN	46 kDa	4	1	6	1	5	1
Surfeit locus protein 6 OS=Homo sapiens GN=SURF6 PE=1 SV=3	SURF6	SURF6_HUMAN	41 kDa	4	1	5	4	0	7
Rab11 family-interacting protein 2 OS=Homo sapiens GN=RAB11FIP2 PE=1 SV=1	RAB11FIP2	RFIP2_HUMAN	58 kDa	4	1	5	8	0	15
60S ribosomal protein L37a OS=Homo sapiens GN=RPL37A PE=1 SV=1	RPL37A	C9J4Z3_HUMAN	8 kDa	4	3	3	0	3	0
Histone H1x OS=Homo sapiens GN=H1FX PE=1 SV=1	H1FX	H1X_HUMAN	22 kDa	4	3	3	1	2	1
14-3-3 protein epsilon OS=Homo sapiens GN=YWHAE PE=1 SV=1	YWHAE	1433E_HUMAN	29 kDa	4	3	2	1	8	2
Glyceraldehyde-3-phosphate dehydrogenase OS=Homo sapiens GN=GAPDH PE=1 SV=3	GAPDH	G3P_HUMAN	36 kDa	4	4	5	2	9	4
Ribosomal protein L32, isoform CRA_a OS=Homo sapiens GN=RPL32 PE=4 SV=1	RPL32	A0A024R2G7_HUMAN	16 kDa	4	4	2	0	2	1
Heterogeneous nuclear ribonucleoprotein K, isoform CRA_d OS=Homo sapiens GN=HNRPK PE=4 SV=1	HNRPK	A0A024R228_HUMAN	51 kDa	4	5	3	6	12	3
L-lactate dehydrogenase A chain OS=Homo sapiens GN=LDHA PE=1 SV=2	LDHA	LDHA_HUMAN	37 kDa	4	8	8	4	14	0
Elongation factor 2 OS=Homo sapiens GN=EEF2 PE=1 SV=4	EEF2	EF2_HUMAN	95 kDa	4	10	8	12	25	4
Probable ATP-dependent RNA helicase DDX52 OS=Homo sapiens GN=DDX52 PE=1 SV=3	DDX52	DDX52_HUMAN	68 kDa	5	0	3	0	0	0
HCG20716 OS=Homo sapiens GN=RPS26 PE=4 SV=1	RPS26	A0A024RB14_HUMAN	13 kDa	5	0	3	0	2	0
RNA-binding protein 39 OS=Homo sapiens GN=RBM39 PE=1 SV=2	RBM39	RBM39_HUMAN	59 kDa	5	0	1	0	1	0
Putative methyltransferase C9orf114 OS=Homo sapiens GN=C9orf114 PE=1 SV=3	C9orf114	CI114_HUMAN	42 kDa	5	1	5	3	0	3
Rab-like protein 6 OS=Homo sapiens GN=RABL6 PE=1 SV=2	RABL6	RABL6_HUMAN	80 kDa	5	1	2	4	2	8
Phosphatidylinositol 4-phosphate 5-kinase type-1 alpha OS=Homo sapiens GN=PIP5K1A PE=1 SV=2	PIP5K1A	A6PW57_HUMAN	61 kDa	5	2	3	6	0	7
60S ribosomal protein L36 OS=Homo sapiens GN=RPL36 PE=1 SV=3	RPL36	RL36_HUMAN	12 kDa	5	3	5	0	4	1
40S ribosomal protein S27 OS=Homo sapiens GN=RPS27 PE=1 SV=3	RPS27	RS27_HUMAN	9 kDa	5	4	5	3	3	4
Heat shock cognate 71 kDa protein OS=Homo sapiens GN=HSPA8 PE=1 SV=1	HSPA8	HSP7C_HUMAN	71 kDa	5	6	10	9	25	3
L-lactate dehydrogenase B chain OS=Homo sapiens GN=LDHB PE=1 SV=2	LDHB	LDHB_HUMAN	37 kDa	5	7	9	7	12	1
Heterogeneous nuclear ribonucleoprotein A2/B1, isoform CRA_c OS=Homo sapiens GN=HNRPA2B1 PE=4 SV=1	HNRPA2B1	A0A024RA61_HUMAN	37 kDa	5	7	7	3	7	1
40S ribosomal protein S11 OS=Homo sapiens GN=RPS11 PE=1 SV=3	RPS11	RS11_HUMAN	18 kDa	6	0	6	0	3	0
40S ribosomal protein S30 OS=Homo sapiens GN=FAU PE=1 SV=1	FAU	E9PR30_HUMAN	11 kDa	6	0	3	0	4	0
Regulator of chromosome condensation 2, isoform CRA_a OS=Homo sapiens GN=RCC2 PE=4 SV=1	RCC2	A0A024RAC5_HUMAN	56 kDa	6	2	0	3	2	7
60S ribosomal protein L13 OS=Homo sapiens GN=RPL13 PE=1 SV=1	RPL13	Q6NZ55_HUMAN	24 kDa	6	7	7	4	6	5
60S ribosomal protein L28 OS=Homo sapiens GN=RPL28 PE=1 SV=1	RPL28	H0YKD8_HUMAN	19 kDa	6	7	6	1	5	0
RRP1 protein (Fragment) OS=Homo sapiens GN=RRP1 PE=2 SV=1	RRP1	Q6PJJ2_HUMAN	53 kDa	7	0	9	0	1	0
Biotin--protein ligase OS=Homo sapiens GN=HLCS PE=1 SV=1	HLCS	BPL1_HUMAN	81 kDa	7	0	6	7	7	0
Propionyl-CoA carboxylase beta chain, mitochondrial OS=Homo sapiens GN=PCCB PE=1 SV=3	PCCB	PCCB_HUMAN	58 kDa	7	0	0	5	0	0
Chromodomain-helicase-DNA-binding protein 6 OS=Homo sapiens GN=CHD6 PE=1 SV=4	CHD6	CHD6_HUMAN	305 kDa	7	3	2	0	2	3
Epididymis luminal protein 112 OS=Homo sapiens GN=RPS27A PE=2 SV=1	RPS27A	B2RDW1_HUMAN	18 kDa	7	4	5	4	10	3
40S ribosomal protein S9 OS=Homo sapiens GN=RPS9 PE=3 SV=1	RPS9	A0A024R4M0_HUMAN	23 kDa	7	6	4	0	5	1
40S ribosomal protein S2 OS=Homo sapiens GN=RPS2 PE=1 SV=2	RPS2	RS2_HUMAN	31 kDa	7	7	4	3	7	5
Heat shock protein 90kDa alpha (Cytosolic), class B member 1, isoform CRA_a OS=Homo sapiens GN=HSP90AB1 PE=3 SV=1	HSP90AB1	A0A024RD80_HUMAN	83 kDa	7	17	24	16	27	4
40S ribosomal protein S24 OS=Homo sapiens GN=RPS24 PE=1 SV=1	RPS24	A0A087WUS0_HUMAN	15 kDa	8	0	3	0	3	0
Ribosomal protein L34, isoform CRA_a OS=Homo sapiens GN=RPL34 PE=4 SV=1	RPL34	A0A024RDH8_HUMAN	13 kDa	8	2	5	1	4	1
Ribosomal protein L27a OS=Homo sapiens GN=RPL27A PE=2 SV=1	RPL27A	Q6NZ52_HUMAN	16 kDa	8	5	8	3	7	3
Pyruvate kinase PKM OS=Homo sapiens GN=PKM PE=1 SV=4	PKM	KPYM_HUMAN	58 kDa	8	9	14	14	21	1
Heat shock protein HSP 90-alpha OS=Homo sapiens GN=HSP90AA1 PE=1 SV=5	HSP90AA1	HS90A_HUMAN	85 kDa	9	0	26	0	27	0
Protein TRAJ56 (Fragment) OS=Homo sapiens GN=TRAJ56 PE=4 SV=1	TRAJ56	A0A075B6Z2_HUMAN	2 kDa	9	0	11	0	6	0
Enolase 1, (Alpha), isoform CRA_a OS=Homo sapiens GN=ENO1 PE=3 SV=1	ENO1	A0A024R4F1_HUMAN	47 kDa	9	0	8	2	11	1
Elongation factor 1-alpha 1 OS=Homo sapiens GN=EEF1A1 PE=1 SV=1	EEF1A1	EF1A1_HUMAN	50 kDa	9	4	10	6	17	14
Chromodomain helicase DNA binding protein 7, isoform CRA_a OS=Homo sapiens GN=CHD7 PE=4 SV=1	CHD7	A0A024R7V7_HUMAN	338 kDa	9	5	3	3	4	2
40S ribosomal protein S4 OS=Homo sapiens GN=RPS4X PE=2 SV=1	RPS4X	B2R491_HUMAN	30 kDa	9	7	6	0	4	5
RRP12-like protein OS=Homo sapiens GN=RRP12 PE=1 SV=2	RRP12	RRP12_HUMAN	144 kDa	9	10	17	18	6	20
Serine/threonine-protein kinase RIO1 OS=Homo sapiens GN=RIOK1 PE=1 SV=2	RIOK1	RIOK1_HUMAN	66 kDa	9	15	10	12	1	14
Arginine and glutamate-rich protein 1 OS=Homo sapiens GN=ARGLU1 PE=1 SV=1	ARGLU1	ARGL1_HUMAN	33 kDa	10	0	10	0	5	0
E3 ubiquitin-protein ligase RBBP6 OS=Homo sapiens GN=RBBP6 PE=1 SV=1	RBBP6	RBBP6_HUMAN	202 kDa	10	0	4	0	2	0
60S ribosomal protein L37 OS=Homo sapiens GN=RPL37 PE=1 SV=2	RPL37	RL37_HUMAN	11 kDa	10	0	3	0	2	0
ATP synthase subunit alpha, mitochondrial OS=Homo sapiens GN=ATP5A1 PE=1 SV=1	ATP5A1	ATPA_HUMAN	60 kDa	10	6	9	10	18	0
Mitochondrial heat shock 60kD protein 1 variant 1 OS=Homo sapiens GN=HSPD1 PE=2 SV=1	HSPD1	B3GQS7_HUMAN	61 kDa	10	11	9	11	24	4
RPL26 protein OS=Homo sapiens GN=RPL26 PE=2 SV=1	RPL26	Q6IBH6_HUMAN	17 kDa	11	0	11	0	10	0
Serine/arginine repetitive matrix protein 1 OS=Homo sapiens GN=SRRM1 PE=1 SV=1	SRRM1	A9Z1X7_HUMAN	103 kDa	11	2	5	4	3	0
Pescadillo homolog OS=Homo sapiens GN=PES1 PE=2 SV=1	PES1	B2RDF2_HUMAN	68 kDa	11	4	10	8	4	6
Heat shock 70 kDa protein 1B OS=Homo sapiens GN=HSPA1B PE=1 SV=1	HSPA1B	A0A0G2JIW1_HUMAN	70 kDa	11	6	17	11	26	8
60S ribosomal protein L35 OS=Homo sapiens GN=RPL35 PE=1 SV=2	RPL35	RL35_HUMAN	15 kDa	11	7	11	1	9	2
ADP/ATP translocase 2 OS=Homo sapiens GN=SLC25A5 PE=1 SV=7	SLC25A5	ADT2_HUMAN	33 kDa	11	8	10	3	8	7
60S ribosomal protein L26-like 1 OS=Homo sapiens GN=RPL26L1 PE=1 SV=1	RPL26L1	RL26L_HUMAN	17 kDa	11	8	0	1	0	3
40S ribosomal protein S8 OS=Homo sapiens GN=RPS8 PE=2 SV=1	RPS8	Q5JR94_HUMAN	24 kDa	11	9	9	3	8	5
Cytosolic carboxypeptidase 1 OS=Homo sapiens GN=AGTPBP1 PE=1 SV=3	AGTPBP1	CBPC1_HUMAN	138 kDa	11	12	8	10	6	5
ATP-binding cassette sub-family F member 1 OS=Homo sapiens GN=ABCF1 PE=1 SV=2	ABCF1	ABCF1_HUMAN	96 kDa	11	13	12	14	10	15
Tubulin alpha-1B chain OS=Homo sapiens GN=TUBA1B PE=1 SV=1	TUBA1B	TBA1B_HUMAN	50 kDa	12	0	22	0	28	0
Insulin receptor substrate 4 OS=Homo sapiens GN=IRS4 PE=1 SV=1	IRS4	IRS4_HUMAN	134 kDa	12	7	18	12	13	21
ATP-dependent RNA helicase DDX24 OS=Homo sapiens GN=DDX24 PE=1 SV=1	DDX24	DDX24_HUMAN	96 kDa	12	10	12	9	3	13
Tyrosine-protein phosphatase non-receptor type 13 OS=Homo sapiens GN=PTPN13 PE=1 SV=2	PTPN13	PTN13_HUMAN	277 kDa	12	50	8	25	0	60
Histone 1, H1e OS=Homo sapiens GN=HIST1H1E PE=2 SV=1	HIST1H1E	A3R0T8_HUMAN	22 kDa	13	0	16	0	10	0
AP-3 complex subunit delta-1 OS=Homo sapiens GN=AP3D1 PE=1 SV=1	AP3D1	AP3D1_HUMAN	130 kDa	13	4	9	12	11	10
Ribosomal protein L19 OS=Homo sapiens GN=RPL19 PE=1 SV=1	RPL19	J3KTE4_HUMAN	23 kDa	13	7	8	6	9	8
Nucleolar protein 56 OS=Homo sapiens GN=NOP56 PE=1 SV=4	NOP56	NOP56_HUMAN	66 kDa	13	10	11	11	3	14
Ribosomal protein L23, isoform CRA_b OS=Homo sapiens GN=RPL23 PE=3 SV=1	RPL23	A0A024R1Q8_HUMAN	15 kDa	13	11	13	1	8	8
G patch domain-containing protein 4 OS=Homo sapiens GN=GPATCH4 PE=1 SV=2	GPATCH4	GPTC4_HUMAN	50 kDa	14	9	12	8	3	16
60S ribosomal protein L23a OS=Homo sapiens GN=RPL23A PE=1 SV=1	RPL23A	A8MUS3_HUMAN	22 kDa	14	10	6	0	4	2
DNA-dependent protein kinase catalytic subunit OS=Homo sapiens GN=PRKDC PE=1 SV=3	PRKDC	PRKDC_HUMAN	469 kDa	15	9	6	1	26	0
Nucleolar protein 58 OS=Homo sapiens GN=NOP58 PE=1 SV=1	NOP58	NOP58_HUMAN	60 kDa	15	11	21	15	5	21
60S ribosomal protein L10 OS=Homo sapiens GN=RPL10 PE=1 SV=4	RPL10	RL10_HUMAN	25 kDa	15	13	13	5	9	8
Actin, cytoplasmic 1 OS=Homo sapiens GN=ACTB PE=1 SV=1	ACTB	ACTB_HUMAN	42 kDa	17	0	12	0	15	0
40S ribosomal protein S6 OS=Homo sapiens GN=RPS6 PE=2 SV=1	RPS6	A2A3R6_HUMAN	29 kDa	17	10	15	11	10	13
60S ribosomal protein L24 OS=Homo sapiens GN=RPL24 PE=1 SV=1	RPL24	C9JNW5_HUMAN	18 kDa	17	15	12	5	14	9
Multiple myeloma tumor-associated protein 2 OS=Homo sapiens GN=MMTAG2 PE=1 SV=1	MMTAG2	MMTA2_HUMAN	29 kDa	18	6	14	11	9	10
Cytoskeleton-associated protein 4, isoform CRA_c OS=Homo sapiens GN=CKAP4 PE=4 SV=1	CKAP4	A0A024RBH2_HUMAN	66 kDa	18	15	23	14	10	24
Chromodomain-helicase-DNA-binding protein 4 OS=Homo sapiens GN=CHD4 PE=1 SV=1	CHD4	A0A0C4DGG9_HUMAN	220 kDa	18	20	17	10	7	16
Lysine-rich nucleolar protein 1 OS=Homo sapiens GN=KNOP1 PE=1 SV=1	KNOP1	KNOP1_HUMAN	52 kDa	19	9	18	13	9	14
Beta 5-tubulin OS=Homo sapiens GN=TUBB PE=1 SV=1	TUBB	Q5SU16_HUMAN	50 kDa	20	0	23	0	33	0
Tubulin, beta 2C OS=Homo sapiens GN=TUBB2C PE=2 SV=1	TUBB2C	Q8IZ29_HUMAN	50 kDa	20	14	20	30	27	33
Protein SON OS=Homo sapiens GN=SON PE=1 SV=4	SON	SON_HUMAN	264 kDa	21	7	8	9	6	1
Ribosomal protein S23, isoform CRA_a OS=Homo sapiens GN=RPS23 PE=2 SV=1	RPS23	A8K517_HUMAN	16 kDa	22	0	10	0	13	0
Myb-binding protein 1A OS=Homo sapiens GN=MYBBP1A PE=1 SV=2	MYBBP1A	MBB1A_HUMAN	149 kDa	24	24	49	28	27	30
Ankyrin repeat domain-containing protein 11 OS=Homo sapiens GN=ANKRD11 PE=1 SV=3	ANKRD11	ANR11_HUMAN	298 kDa	26	22	18	13	11	13
60S ribosomal protein L36a OS=Homo sapiens GN=RPL36A PE=1 SV=2	RPL36A	RL36A_HUMAN	12 kDa	30	9	28	6	25	7
60S ribosomal protein L36a-like OS=Homo sapiens GN=RPL36AL PE=1 SV=3	RPL36AL	RL36L_HUMAN	12 kDa	30	9	24	4	21	7
Transcription termination factor 1 OS=Homo sapiens GN=TTF1 PE=1 SV=3	TTF1	TTF1_HUMAN	103 kDa	44	18	24	20	31	10
Cell growth-regulating nucleolar protein OS=Homo sapiens GN=LYAR PE=1 SV=2	LYAR	LYAR_HUMAN	44 kDa	46	16	48	26	31	32
Ribosomal RNA processing protein 1 homolog B OS=Homo sapiens GN=RRP1B PE=1 SV=3	RRP1B	RRP1B_HUMAN	84 kDa	58	42	66	42	35	41
Guanine nucleotide binding protein-like 3 (Nucleolar), isoform CRA_b OS=Homo sapiens GN=GNL3 PE=4 SV=1	GNL3	A0A024R2Z6_HUMAN	61 kDa	67	31	67	31	40	36
Treacle protein OS=Homo sapiens GN=TCOF1 PE=1 SV=3	TCOF1	TCOF_HUMAN	152 kDa	139	86	147	107	85	96
Methylcrotonoyl-CoA carboxylase subunit alpha, mitochondrial OS=Homo sapiens GN=MCCC1 PE=1 SV=3	MCCC1	MCCA_HUMAN	80 kDa	154	55	114	86	90	81
Acetyl-CoA carboxylase 2 OS=Homo sapiens GN=ACACB PE=1 SV=3	ACACB	ACACB_HUMAN	277 kDa	187	62	119	73	152	38
Propionyl-CoA carboxylase alpha chain, mitochondrial OS=Homo sapiens GN=PCCA PE=1 SV=4	PCCA	PCCA_HUMAN	80 kDa	203	95	137	113	108	73
Pyruvate carboxylase OS=Homo sapiens GN=PC PE=4 SV=1	PC	A0A024R5C5_HUMAN	130 kDa	279	150	214	142	182	123
Acetyl-CoA carboxylase 1 OS=Homo sapiens GN=ACACA PE=1 SV=2	ACACA	ACACA_HUMAN	266 kDa	452	145	298	196	408	182

## Sheet: Figure 1E and 1F
Figures 1E and 1F. Volcano plots of FAM114A1-GST or FAM114A2-GST versus GST
		Bait proteins
		Golgi-resident integral membrane proteins according to the Swiss-Prot database
		Golgi-resident peripheral membrane proteins according to the Swiss-Prot database
FAM114A1-GST			FAM114A2			GST			FAM114A1		FAM114A2
Fam114A1_1	Fam114A1_2	Fam114A1_3	Fam114A2_1	Fam114A2_2	Fam114A2_3	GST_1	GST_2	GST_3	Log2 Ratio Fam114A1 vs GST	-Log Welch's T-test p-value Fam114A1 vs GST	Log2 Ratio Fam114A2 vs GST	-Log Welch's T-test p-value Fam114A2_GST	UniProt ID	Gene name	Protein name
17.2894	18.5386	17.3286	18.3897	18.2704	17.6334	19.5055	19.1172	19.6523	-1.70612	1.40595	-1.32715	1.89243	Q13685	AAMP	Angio-associated migratory cell protein
17.7786	16.8799	16.1108	15.7796	25.9143	27.1285	19.1131	18.1355	17.0196	0	NaN	4.85137	0.510114	Q9NRK6	ABCB10	ATP-binding cassette sub-family B member 10, mitochondrial
18.9829	17.6181	17.0995	17.3633	20.2618	22.3081	18.6723	16.7719	17.2154	0	NaN	2.42448	0.643505	P28288	ABCD3	ATP-binding cassette sub-family D member 3
18.7711	15.6698	21.985	16	17.4182	24.2629	18.0168	17.9464	18.8223	0.546797	0.100327	0.965226	0.12946	Q8N2K0	ABHD12	Monoacylglycerol lipase ABHD12
17.177	16.0754	17.1059	18.1521	17.8059	22.2362	18.0849	15.4364	19.7631	-0.975377	0.280365	1.63664	0.35827	Q9H845	ACAD9	Acyl-CoA dehydrogenase family member 9, mitochondrial
18.0374	17.2724	21.5111	17.7808	17.5104	21.2326	18.589	17.6799	22.6204	-0.689466	0.125978	-0.788517	0.151542	P53396	ACLY	ATP-citrate synthase
26.0657	24.7333	24.7502	26.2633	25.0972	25.1529	26.7484	25.8471	25.6556	-0.900667	0.732774	-0.579265	0.497071	P60709	ACTB	Actin, cytoplasmic 1;Actin, cytoplasmic 1, N-terminally processed
23.1749	22.4028	20.5745	16.84	20.1224	22.9335	21.8182	15.9858	17.2566	3.69717	0.794709	1.61172	0.256635	Q562R1	ACTBL2	Beta-actin-like protein 2
18.2728	18.6389	17.3173	17.2305	17.4486	18.3587	18.4953	19.4722	18.481	-0.739849	0.648409	-1.13689	1.12119	P63261	ACTG1	Actin, cytoplasmic 2;Actin, cytoplasmic 2, N-terminally processed
18.1878	18.7846	19.4931	19.3523	18.2979	19.5653	19.4777	17.2954	18.8283	0.288054	0.139941	0.538074	0.280716	O96019	ACTL6A	Actin-like protein 6A
17.648	17.5123	22.5021	16.8433	17.4643	23.0907	17.4478	17.0027	21.3654	0.615465	0.102874	0.527465	0.0759761	P61163	ACTR1A	Alpha-centractin
17.7484	15.3471	20.796	16.658	18.4276	20.3498	18.5986	18.6825	18.0428	-0.477481	0.101595	0.0371736	0.010732	Q16186	ADRM1	Proteasomal ubiquitin receptor ADRM1
18.1864	17.1422	20.1745	17.1258	17.9346	26.2909	18.926	17.3594	17.0973	0.706782	0.262667	2.6562	0.335699	Q53H12	AGK	Acylglycerol kinase, mitochondrial
17.022	16.4976	20.2936	17.1607	18.21	20.6816	17.8799	16.9128	20.7627	-0.580764	0.128577	0.165609	0.0359765	Q13155	AIMP2	Aminoacyl tRNA synthase complex-interacting multifunctional protein 2
18.1638	19.555	25.1902	19.5281	26.3319	26.8461	16.8749	17.5931	21.2261	2.40498	0.391561	5.67065	0.910492	P51648	ALDH3A2	Fatty aldehyde dehydrogenase
17.289	22.4898	25.679	17.4419	17.1776	25.368	17.8764	16.3245	24.1242	2.37753	0.280143	0.554107	0.0530676	Q4VCS5	AMOT	Angiomotin
18.5253	18.9423	16.2598	18.5543	17.3192	17.5876	18.0192	19.7146	19.2877	-1.09804	0.47401	-1.18682	0.853775	P07355;A6NMY6	ANXA2;ANXA2P2	Annexin A2;Putative annexin A2-like protein
17.5867	17.8071	17.5913	17.0004	17.2861	17.1121	18.0237	20.4356	22.3449	-2.60632	0.764376	-3.13517	0.891618	O95782	AP2A1	AP-2 complex subunit alpha-1
17.9335	16.9415	19.978	17.7911	17.5796	17.2734	19.3814	21.2797	22.5549	-2.78765	1.01864	-3.52394	1.23155	P63010;Q10567	AP2B1;AP1B1	AP-2 complex subunit beta;AP-1 complex subunit beta-1
18.7452	15.7077	16.2201	16.9555	18.0876	18.5792	17.9515	15.8761	17.8633	0	NaN	0	NaN	P05090	APOD	Apolipoprotein D
16.8516	15.6254	17.6101	18.2438	18.4724	18.0258	18.9034	16.671	20.4997	-1.99565	0.680161	-0.444043	0.137466	Q92974	ARHGEF2	Rho guanine nucleotide exchange factor 2
20.0115	17.4758	22.2789	20.9274	18.6941	21.6737	20.4224	18.2061	20.4379	0.233299	0.0499586	0.742922	0.252896	Q9NVI7	ATAD3A	ATPase family AAA domain-containing protein 3A
19.1057	17.1172	24.129	21.3796	23.1942	25.0807	18.0795	20.888	24.6092	-1.07495	0.141319	2.02593	0.380264	P25705	ATP5A1	ATP synthase subunit alpha, mitochondrial
17.4047	16.7469	24.2826	16.8068	23.3504	24.8374	17.4397	22.2372	23.413	-1.55195	0.196061	0.634876	0.0720876	P06576	ATP5B	ATP synthase subunit beta, mitochondrial
18.5436	18.8284	18.6853	18.7605	22.8839	23.2504	17.3959	17.2069	17.8621	1.19748	1.83845	4.14328	1.00039	P36542	ATP5C1	ATP synthase subunit gamma, mitochondrial
16.5069	16.286	21.4298	19.5843	23.4836	23.0628	17.0527	17.9246	18.0216	0.407942	0.0798116	4.37726	1.19629	P30049	ATP5D	ATP synthase subunit delta, mitochondrial
17.5832	20.4447	17.1388	17.1474	18.2088	17.6677	18.8379	19.4187	17.6536	-0.247844	0.0733575	-0.962044	0.694353	P25311	AZGP1	Zinc-alpha-2-glycoprotein
18.4199	17.6913	17.806	16.94	24.2821	26.0504	17.6365	17.458	17.0645	0	NaN	5.03785	0.673124	O94766	B3GAT3	Galactosylgalactosylxylosylprotein 3-beta-glucuronosyltransferase 3
17.8609	17.9093	18.7694	16.6499	18.9627	22.8812	17.2997	17.7078	18.2081	0.441335	0.485063	1.75941	0.360643	P51572	BCAP31	B-cell receptor-associated protein 31
16.9737	19.5547	17.4427	17.7531	17.4469	17.3014	18.3304	19.7138	20.9661	-1.67972	0.6957	-2.16962	0.999822	Q9H3K6	BOLA2	BolA-like protein 2
17.2458	15.6286	21.6698	17.9255	18.626	20.7635	16.8942	21.6155	18.4047	-0.790098	0.126409	0.133537	0.0270976	Q13895	BYSL	Bystin
26.6675	26.195	26.2463	26.5836	25.9538	26.0519	23.1678	22.8776	23.8715	3.06395	2.55395	2.89079	2.65918	Q96S19	C16orf13	UPF0585 protein C16orf13
17.6147	19.8705	21.5338	17.7136	21.3734	21.7239	19.606	23.9672	21.5748	-2.043	0.529215	-1.44573	0.331116	Q07021	C1QBP	Complement component 1 Q subcomponent-binding protein, mitochondrial
17.8673	16.7883	24.2035	18.4282	19.2117	24.3251	17.1243	17.5565	19.7496	1.4762	0.223674	2.51149	0.509604	P27708	CAD	CAD protein;Glutamine-dependent carbamoyl-phosphate synthase;Aspartate carbamoyltransferase;Dihydroorotase
17.9827	15.3571	17.2041	18.6028	17.1311	19.3236	16.5008	20.1391	20.8464	-2.31414	0.642321	-0.809614	0.202858	Q86VP6	CAND1	Cullin-associated NEDD8-dissociated protein 1
22.7342	22.9217	21.1103	23.551	22.1131	21.6274	20.359	17.7863	18.0909	3.51	1.541	3.68511	1.60337	P49589	CARS	Cysteine--tRNA ligase, cytoplasmic
33.8712	34.1539	33.4948	33.5872	33.9993	32.863	33.3783	32.7077	32.8204	0.87119	1.4334	0.514359	0.566089	P16152	CBR1	Carbonyl reductase [NADPH] 1
30.7825	30.4621	30.9755	30.2866	31.504	31.1518	29.5477	27.5679	29.8287	1.75859	0.897904	1.99933	1.05463	O75828	CBR3	Carbonyl reductase [NADPH] 3
17.4711	19.4849	23.5078	17.8861	17.3574	21.6183	16.6933	17.4846	22.6823	1.20122	0.176341	0.00051562	7.23136e-05	Q8N163	CCAR2	Cell cycle and apoptosis regulator protein 2
17.6516	17.4069	19.449	16.7893	19.1469	20.7805	18.0939	16.8627	16.7183	0.944191	0.522991	1.68061	0.549773	Q96BQ5	CCDC127	Coiled-coil domain-containing protein 127
17.665	17.5562	23.7195	16.423	17.6125	23.0039	17.5344	18.0548	23.9962	-0.214899	0.0247535	-0.848654	0.105586	P78371	CCT2	T-complex protein 1 subunit beta
17.0581	16.0538	23.7579	17.0622	17.4063	23.7642	17.7226	16.9372	23.517	-0.435698	0.0467316	0.0186043	0.00201845	P49368	CCT3	T-complex protein 1 subunit gamma
18.0916	16.9014	24.3635	17.9036	17.6934	22.7667	18.1774	16.9111	22.1932	0.691599	0.0866494	0.360675	0.0540872	P50991	CCT4	T-complex protein 1 subunit delta
17.7511	16.9	23.6329	16.7087	16.7634	23.0319	16.7534	17.0442	23.1909	0.431808	0.0497158	-0.161533	0.0180864	P40227	CCT6A	T-complex protein 1 subunit zeta
16.3399	16.3793	22.3881	16.6433	17.2722	21.9043	22.4576	17.0126	22.4963	-2.28639	0.349586	-2.04887	0.344138	Q99832	CCT7	T-complex protein 1 subunit eta
17.5714	16.5143	24.5702	18.3215	18.0794	23.3839	16.8158	17.5923	24.5135	-0.0885391	0.00827463	0.28774	0.0321728	P50990	CCT8	T-complex protein 1 subunit theta
21.9363	20.9884	22.5573	22.0063	21.2322	21.2476	21.3956	23.6447	22.3949	-0.651067	0.333902	-0.983014	0.573237	Q99459	CDC5L	Cell division cycle 5-like protein
18.0263	17.0435	17.3662	15.6889	17.3472	17.9171	21.4738	18.5075	21	-2.84843	1.1017	-3.34272	1.32357	Q03701	CEBPZ	CCAAT/enhancer-binding protein zeta
17.9125	17.4847	20.8691	19.0441	17.4781	22.9673	16.6978	16.7743	17.9299	1.62144	0.57881	2.69586	0.625821	Q14839	CHD4	Chromodomain-helicase-DNA-binding protein 4
17.8512	16.1455	17.7086	17.1997	24.5654	23.6538	17.5569	16.0068	17.7098	0	NaN	4.71513	0.760753	Q9P2E5	CHPF2	Chondroitin sulfate glucuronyltransferase
18.0091	17.9273	16.998	15.7025	21.6179	21.4432	18.448	15.7552	17.3467	0	NaN	2.40458	0.462697	Q86X52	CHSY1	Chondroitin sulfate synthase 1
19.0631	23.3222	25.1083	22.2872	26.5003	26.7713	20.8838	17.0306	24.2565	1.77429	0.255746	4.46263	0.788595	Q07065	CKAP4	Cytoskeleton-associated protein 4
22.3542	24.4284	25.3661	23.9633	21.7687	25.4277	23.1898	17.3312	24.4579	2.38989	0.401961	2.06028	0.334939	Q00610	CLTC	Clathrin heavy chain 1
18.7668	18.4713	16.556	17.2546	20.828	22.1915	18.478	17.38	17.2188	0	NaN	2.39911	0.618691	Q9Y2R0	COA3	Cytochrome c oxidase assembly factor 3 homolog, mitochondrial
17.715	17.345	22.2683	17.9125	21.2518	24.9995	18.0789	16.5128	18.8253	1.30379	0.29282	3.58229	0.665737	Q86VU5	COMTD1	Catechol O-methyltransferase domain-containing protein 1
20.871	17.7684	16.8939	20.5059	17.6626	17.7353	20.5592	18.4022	18.4048	-0.610973	0.160685	-0.487504	0.153657	Q9ULV4	CORO1C	Coronin-1C
17.1166	17.9541	19.2892	16.9707	23.0178	23.5706	18.2244	18.1619	16.716	0.419241	0.200468	3.48562	0.624519	P08574	CYC1	Cytochrome c1, heme protein, mitochondrial
17.8849	15.8817	19.2444	17.066	16.5498	21.7933	18.1652	22.1833	19.6011	-2.31282	0.683836	-1.51349	0.297668	P51398	DAP3	28S ribosomal protein S29, mitochondrial
21.6744	18.439	23.4828	23.1957	18.2265	22.4398	21.96	17.1678	20.8304	1.21271	0.230057	1.30128	0.242491	P14868	DARS	Aspartate--tRNA ligase, cytoplasmic
20.7396	22.9676	21.955	21.6631	22.5157	22.8048	16.2642	23.1398	21.0752	1.72765	0.308778	2.16812	0.399098	P81605	DCD	Dermcidin;Survival-promoting peptide;DCD-1
17.114	18.0476	23.3556	17.8239	16.878	23.3872	16.397	17.0109	22.5371	0.857448	0.112851	0.714733	0.0903199	Q14203	DCTN1	Dynactin subunit 1
20.5761	16.8755	21.3651	21.9795	18.0324	21.0467	20.4665	16.6747	20.2229	0.484194	0.0934076	1.23149	0.291563	Q16531	DDB1	DNA damage-binding protein 1
18.3866	15.7482	18.0864	18.7319	21.1916	22.8452	18.7512	19.6211	17.5598	-1.23694	0.521896	2.27887	0.72486	P39656	DDOST	Dolichyl-diphosphooligosaccharide--protein glycosyltransferase 48 kDa subunit
17.3237	15.6043	18.6996	20.4749	20.081	17.2507	20.2093	16.5223	17.4421	-0.84867	0.233029	1.21097	0.331721	Q92841	DDX17	Probable ATP-dependent RNA helicase DDX17
18.4849	17.1841	18.4797	21.7186	21.6078	19.5651	22.1203	21.5519	18.6957	-2.73974	0.967263	0.174526	0.0465799	Q9NVP1	DDX18	ATP-dependent RNA helicase DDX18
23.7379	23.0484	23.0319	24.3783	23.692	23.3799	23.6838	23.3184	21.6386	0.392469	0.217035	0.936502	0.55983	Q9NR30	DDX21	Nucleolar RNA helicase 2
18.0166	17.6187	17.7371	20.8576	17.4919	19.8042	20.4286	17.574	17.0453	-0.558472	0.187759	1.03528	0.289182	Q9BUQ8	DDX23	Probable ATP-dependent RNA helicase DDX23
17.6994	16.2812	17.0232	16.8149	17.2079	17.2144	18.283	17.6381	22.266	-2.3944	0.628393	-2.31663	0.602183	Q9GZR7	DDX24	ATP-dependent RNA helicase DDX24
18.4085	17.9907	17.2844	19.9247	17.1157	18.8225	19.6782	18.4435	18.7963	-1.07811	1.02415	-0.35168	0.140976	Q96GQ7	DDX27	Probable ATP-dependent RNA helicase DDX27
19.414	18.7057	18.8551	19.9703	18.0285	16.9121	19.2907	19.2136	18.0529	0.139174	0.108385	-0.548792	0.209566	O00148;Q13838	DDX39A;DDX39B	ATP-dependent RNA helicase DDX39A;Spliceosome RNA helicase DDX39B
18.3666	19.8543	19.0117	20.4906	20.8141	19.2261	20.4249	19.6689	19.4139	-0.75839	0.636141	0.341033	0.230131	O00571;O15523	DDX3X;DDX3Y	ATP-dependent RNA helicase DDX3X;ATP-dependent RNA helicase DDX3Y
16.949	17.5828	19.5656	21.3903	16.9892	20.9758	21.8671	16.7207	22.5798	-2.35676	0.477285	-0.604109	0.0924999	Q9UJV9	DDX41	Probable ATP-dependent RNA helicase DDX41
16.7371	16.4588	17.1412	19.4674	17.1036	16.5761	20.2492	17.4537	19.9951	-2.45364	0.981115	-1.51698	0.53035	Q9H0S4	DDX47	Probable ATP-dependent RNA helicase DDX47
20.6829	20.9067	20.397	22.8603	22.4075	21.0992	22.5653	21.6009	22.7357	-1.63847	1.5319	-0.178311	0.0997443	P17844	DDX5	Probable ATP-dependent RNA helicase DDX5
16.7911	19.3939	20.1438	20.7474	20.9257	20.4805	21.6719	19.8787	17.7415	-0.987789	0.25756	0.95383	0.309795	Q9BQ39	DDX50	ATP-dependent RNA helicase DDX50
18.2912	16.5563	18.3708	17.7104	17.7241	19.4962	20.9938	20.1053	21.7808	-3.22056	1.83215	-2.64977	1.56147	Q8TDD1	DDX54	ATP-dependent RNA helicase DDX54
17.3426	16.6465	15.4084	17.4714	18.1959	16.5944	17.617	17.7827	17.4704	0	NaN	-0.202836	0.1509	P52429	DGKE	Diacylglycerol kinase epsilon
17.5564	16.9045	17.3934	18.49	19.3254	23.0999	18.6724	15.7109	16.5157	0	NaN	3.33875	0.886196	Q15392	DHCR24	Delta(24)-sterol reductase
21.6257	21.1688	20.3398	22.5647	19.9861	19.5356	22.6162	20.6282	18.4224	0.489168	0.135785	0.139861	0.0305619	O43143	DHX15	Pre-mRNA-splicing factor ATP-dependent RNA helicase DHX15
18.1529	22.3459	22.8713	21.6321	18.3919	22.3795	22.4585	21.5884	22.6515	-1.10945	0.269583	-1.43165	0.440048	Q7L2E3	DHX30	Putative ATP-dependent RNA helicase DHX30
17.8923	17.275	19.5467	18.6119	18.0594	18.7051	19.476	16.9506	21.3433	-1.01861	0.275604	-0.797841	0.224528	Q9H2U1	DHX36	ATP-dependent RNA helicase DHX36
25.7311	24.8612	25.5585	25.6137	25.091	25.5818	25.9377	26.0899	26.3345	-0.73709	1.03241	-0.691858	1.47198	Q08211	DHX9	ATP-dependent RNA helicase A
17.2734	16.5353	15.9112	22.0378	17.0177	17.9083	20.2236	16.8137	20.7099	-2.67581	0.820418	-0.261176	0.045077	O60832	DKC1	H/ACA ribonucleoprotein complex subunit 4
20.449	18.3936	22.7018	17.4464	19.5552	21.9493	19.0481	17.6217	20.8843	1.33003	0.350985	0.465541	0.103585	P36957	DLST	Dihydrolipoyllysine-residue succinyltransferase component of 2-oxoglutarate dehydrogenase complex, mitochondrial
16.8651	23.6453	17.4719	17.9038	17.6915	16.9843	17.791	23.7839	17.8349	-0.47584	0.0558193	-2.27677	0.430613	P11532	DMD	Dystrophin
17.7581	16.4976	18.644	17.2734	19.1712	19.1731	18.3326	18.1423	18.7249	-0.766651	0.464343	0.13932	0.071002	P31689	DNAJA1	DnaJ homolog subfamily A member 1
18.558	15.9338	18.391	15.3018	18.0362	19.1385	17.1677	17.0958	18.4645	0.0515925	0.0175454	-0.0838277	0.0221249	O60884	DNAJA2	DnaJ homolog subfamily A member 2
18.325	20.6377	20.0051	19.4057	17.7063	21.7395	22.686	17.079	19.2453	-0.0141474	0.00253283	-0.0529067	0.00861227	P15924	DSP	Desmoplakin
23.3331	24.4376	28.0087	23.426	18.947	27.5064	25.0575	17.5834	24.2313	2.96907	0.450697	1.00239	0.105606	Q14204	DYNC1H1	Cytoplasmic dynein 1 heavy chain 1
21.6882	19.772	24.3277	21.5443	20.2875	23.3712	21.3033	16.5137	20.3357	2.54507	0.573969	2.35012	0.591904	Q13409	DYNC1I2	Cytoplasmic dynein 1 intermediate chain 2
19.3893	17.8807	23.2605	19.8708	16.6768	22.6003	17.178	17.1709	21.5827	1.53301	0.284101	1.07212	0.180499	Q9Y6G9	DYNC1LI1	Cytoplasmic dynein 1 light intermediate chain 1
17.6294	16.947	20.5375	17.1608	18.145	18.5608	17.6208	17.2456	19.317	0.310139	0.0850467	-0.105625	0.0470713	P63167;Q96FJ2	DYNLL1;DYNLL2	Dynein light chain 1, cytoplasmic;Dynein light chain 2, cytoplasmic
18.2042	15.5147	15.9393	20.7984	21.1046	17.153	21.6654	20.7421	17.4006	-3.38327	0.98003	-0.250645	0.047324	Q99848	EBNA1BP2	Probable rRNA-processing protein EBP2
31.6282	31.0938	30.6274	31.7122	30.4131	30.1682	30.9502	27.8993	28.4194	2.02687	0.807891	1.67489	0.673235	Q5VTE0;P68104	EEF1A1P5;EEF1A1	Putative elongation factor 1-alpha-like 3;Elongation factor 1-alpha 1
26.6659	25.8306	25.197	26.1706	21.3206	25.4939	25.5884	20.8403	24.0886	2.39206	0.648698	0.822604	0.148246	Q05639	EEF1A2	Elongation factor 1-alpha 2
26.4316	26.1121	26.4571	25.9476	25.4245	26.1233	21.8808	17.0758	23.5992	5.48168	0.973043	4.97987	0.907264	P24534	EEF1B2	Elongation factor 1-beta
18.7488	18.3273	23.83	20.2937	16.207	23.7144	19.057	17.0593	22.9426	0.615714	0.088543	0.385379	0.0474369	P29692	EEF1D	Elongation factor 1-delta
17.758	18.7799	20.4778	17.5865	17.5669	19.907	17.4379	16.8408	18.163	1.52465	0.731577	0.872911	0.409441	O43324	EEF1E1	Eukaryotic translation elongation factor 1 epsilon-1
31.3559	30.3607	30.3656	30.406	29.4936	29.4661	27.4009	22.731	28.9235	4.34226	0.85035	3.43676	0.690886	P26641	EEF1G	Elongation factor 1-gamma
20.5841	20.2475	20.9521	19.7685	17.5486	21.0848	19.9762	18.4312	20.3223	1.01799	0.666591	-0.109295	0.0305715	P13639	EEF2	Elongation factor 2
17.5942	19.5666	22.5452	21.3326	16.8515	21.1836	21.8738	18.8215	22.3177	-1.10236	0.238325	-1.21513	0.26221	Q15029	EFTUD2	116 kDa U5 small nuclear ribonucleoprotein component
17.7678	16.157	18.5732	20.2799	17.5908	18.9451	20.1877	19.1917	19.772	-2.21781	1.13555	-0.778554	0.368896	P05198	EIF2S1	Eukaryotic translation initiation factor 2 subunit 1
18.0572	16.3065	19.8466	18.6045	17.2742	19.6182	20.253	16.5915	21.5499	-1.39474	0.312164	-0.96585	0.222999	P41091;Q2VIR3	EIF2S3;EIF2S3L	Eukaryotic translation initiation factor 2 subunit 3;Putative eukaryotic translation initiation factor 2 subunit 3-like protein
18.7105	16.8097	23.9021	16.8735	17.0494	23.4362	16.8274	17.0608	20.7072	1.60896	0.254149	0.921251	0.133587	P55884	EIF3B	Eukaryotic translation initiation factor 3 subunit B
17.4187	16.0529	19.5879	15.7955	18.1648	19.9398	18.6569	19.8182	20.8516	-2.08912	0.761152	-1.80892	0.562391	Q14240;P60842	EIF4A2;EIF4A1	Eukaryotic initiation factor 4A-II;Eukaryotic initiation factor 4A-II, N-terminally processed;Eukaryotic initiation factor 4A-I
21.3221	18.5412	16.8005	21.8972	17.974	17.1705	22.9859	17.5335	16.7888	-0.214783	0.0304346	-0.0888252	0.0119656	P38919	EIF4A3	Eukaryotic initiation factor 4A-III;Eukaryotic initiation factor 4A-III, N-terminally processed
23.2439	19.8938	18.4764	23.1795	20.9025	19.6707	23.5973	19.8678	17.2893	0.286559	0.0420359	0.999386	0.177039	Q15717	ELAVL1	ELAV-like protein 1
18.4338	20.6263	22.545	16.7362	16.8741	22.9476	17.1817	18.2609	22.4926	1.22333	0.237843	-0.459087	0.060767	P06733	ENO1	Alpha-enolase
18.0777	17.9002	17.1671	17.8649	17.3343	20.907	16.4696	17.4136	16.8843	0	NaN	1.77956	0.606363	P22413	ENPP1	Ectonucleotide pyrophosphatase/phosphodiesterase family member 1;Alkaline phosphodiesterase I;Nucleotide pyrophosphatase
18.2501	17.8493	18.3525	17.3817	17.4631	18.6088	17.9334	18.8989	19.7182	-0.699556	0.513681	-1.0323	0.715915	Q9Y2J2	EPB41L3	Band 4.1-like protein 3;Band 4.1-like protein 3, N-terminally processed
18.4737	16.2539	24.1611	17.6426	18.2449	23.4636	17.5271	17.0885	16.5983	2.55827	0.408043	2.71245	0.554767	P58107	EPPK1	Epiplakin
22.7568	22.7977	24.9945	21.1647	20.6482	25.0584	23.0704	16.6268	24.9218	1.97667	0.284724	0.750755	0.0914148	P07814	EPRS	Bifunctional glutamate/proline--tRNA ligase;Glutamate--tRNA ligase;Proline--tRNA ligase
18.0299	20.441	19.367	17.4674	20.574	17.6476	17.8779	19.0096	17.1456	1.26827	0.641015	0.552003	0.179381	P84090	ERH	Enhancer of rudimentary homolog
18.1836	19.5993	20.5637	20.5373	18.768	20.9538	20.7911	17.3325	19.8796	0.114507	0.030711	0.752009	0.23657	O94905	ERLIN2	Erlin-2
17.3661	18.2838	16.8787	17.6437	23.3239	24.3666	18.0687	15.5615	17.4117	0	NaN	4.7641	0.858062	Q9Y2C4	EXOG	Nuclease EXOG, mitochondrial
21.5106	20.9918	19.2356	21.5915	20.3556	20.0608	21.0628	20.5333	21.0437	-0.300599	0.149348	-0.210618	0.150811	Q01780	EXOSC10	Exosome component 10
19.3767	17.1134	18.1937	20.1046	17.855	17.6978	19.8242	18.9849	19.2118	-1.11234	0.648183	-0.787825	0.375441	Q06265	EXOSC9	Exosome complex component RRP45
28.7427	30.3007	32.0554	16.8486	17.1559	21.4977	18.7268	17.3657	17.5495	12.4856	2.73108	0.620068	0.139825	Q8IWE2	FAM114A1	Protein NOXP20
18.2529	17.186	17.8512	28.1142	29.44	32.2611	18.1252	17.4449	24.8905	-2.39019	0.375993	9.78489	1.45068	Q9NRY5	FAM114A2	Protein FAM114A2
17.4296	18.5415	19.2568	18.7153	16.7485	18.9505	20.2279	18.4978	20.5606	-1.35276	0.741211	-1.62399	0.790599	Q9NZB2	FAM120A	Constitutive coactivator of PPAR-gamma-like protein 1
17.6021	15.0874	16.4793	18.277	18.4811	24.5717	16.8486	16.9833	17.0299	0	NaN	3.48929	0.632475	O75063	FAM20B	Glycosaminoglycan xylosylkinase
16.7102	17.0918	17.6638	18.0434	18.6304	17.0579	16.6883	18.5716	19.8916	-1.22856	0.500077	-0.473281	0.167635	Q9Y285	FARSA	Phenylalanine--tRNA ligase alpha subunit
17.8388	15.6596	17.2619	20.0657	16.4036	20.4027	17.5928	16.73	17.9767	0	NaN	1.52414	0.447817	Q8NEZ5	FBXO22	F-box only protein 22
18.1336	15.3033	26.0648	17.3051	17.0615	26.0546	16.4753	18.111	18.7946	2.04027	0.226142	2.34673	0.289389	P21333	FLNA	Filamin-A
18.8769	16.4064	18.7822	17.0845	16.1126	21.3114	17.157	16.3352	17.7277	0	NaN	1.09623	0.246338	Q9BYC5	FUT8	Alpha-(1,6)-fucosyltransferase
17.213	18.0444	20.9303	18.0466	16.3963	17.6418	18.6726	17.4223	19.1686	0.308049	0.0857201	-1.05962	0.668474	Q9UN86	G3BP2	Ras GTPase-activating protein-binding protein 2
17.0247	16.9007	17.3167	18.0551	21.2011	21.7147	17.4376	16.9385	15.9607	0	NaN	3.54471	1.12111	Q8IXK2	GALNT12	Polypeptide N-acetylgalactosaminyltransferase 12
18.7182	17.5401	15.9768	18.1948	26.5364	28.1379	18.2735	16.9849	17.9429	-0.322113	0.130616	6.55591	0.781517	Q10471	GALNT2	Polypeptide N-acetylgalactosaminyltransferase 2;Polypeptide N-acetylgalactosaminyltransferase 2 soluble form
17.8046	16.7706	16.7853	16.8925	23.4681	24.556	17.9181	17.5706	17.2546	0	NaN	4.05774	0.635294	Q14435	GALNT3	Polypeptide N-acetylgalactosaminyltransferase 3
17.1456	19.068	21.1778	17.2362	18.1935	22.2431	18.0483	19.1697	23.7942	-1.20693	0.220305	-1.11311	0.181297	P04406	GAPDH	Glyceraldehyde-3-phosphate dehydrogenase
17.6255	20.5063	21.6697	16.5012	18.1149	17.2413	20.2082	17.7355	17.604	1.41793	0.403149	-1.23012	0.537486	P32455	GBP1	Interferon-induced guanylate-binding protein 1
17.9241	16.4049	20.4719	18.5299	22.4238	23.8735	19.4607	16.9766	16.9738	0.463254	0.115377	3.80536	0.905181	Q8IW92	GLB1L2	Beta-galactosidase-1-like protein 2
17.8996	17.4416	17.8476	17.0644	17.2721	22.0215	18.2945	17.7336	18.7028	0	NaN	0.542372	0.112886	O94923	GLCE	D-glucuronyl C5-epimerase
17.8762	16.7612	19.1202	16.8932	16.48	21.0616	18.5463	17.4524	20.7279	-0.989675	0.343434	-0.763943	0.16207	O76003	GLRX3	Glutaredoxin-3
18.1116	17.3007	19.8799	20.6511	20.8716	21.3779	17.8554	15.8402	17.3981	1.3995	0.642064	3.9356	1.82568	P62873	GNB1	Guanine nucleotide-binding protein G(I)/G(S)/G(T) subunit beta-1
20.0759	19.4305	19.2594	20.0889	20.1099	19.1096	18.9474	16.9591	19.6509	1.06947	0.501962	1.25034	0.588724	Q9BVP2	GNL3	Guanine nucleotide-binding protein-like 3
18.8818	17.0353	20.1779	16.3567	22.8331	23.542	16.393	16.4944	21.3535	0.618073	0.117852	2.83035	0.424215	O00461	GOLIM4	Golgi integral membrane protein 4
19.7773	16.1419	20.626	18.0778	23.9275	23.5602	17.9738	17.1119	16.859	1.53353	0.418489	4.54029	0.871589	Q8NBJ4	GOLM1	Golgi membrane protein 1
17.5178	16.0415	17.1004	17.4064	18.2111	19.176	18.1194	17.6601	17.7876	0	NaN	0.408834	0.290793	Q9HAV7	GRPEL1	GrpE protein homolog 1, mitochondrial
17.1975	16.413	16.2786	17.4286	20.1908	18.6568	17.2261	20.7322	19.9959	-2.68838	0.921906	-0.559357	0.156148	Q9BQ67	GRWD1	Glutamate-rich WD repeat-containing protein 1
17.6447	22.8608	17.2542	20.5828	21.9768	17.3253	17.2034	23.5596	16.8763	0.0401421	0.00463829	0.748538	0.103349	O15217	GSTA4	Glutathione S-transferase A4
22.6501	23.5729	22.1662	22.4071	24.0341	21.5194	17.9417	23.6772	20.7994	1.99026	0.453124	1.84742	0.410249	P28161	GSTM2	Glutathione S-transferase Mu 2
25.1359	26.0497	24.665	24.5993	25.7827	24.3655	23.0501	24.9082	24.1565	1.24526	0.840103	0.877521	0.555625	P21266	GSTM3	Glutathione S-transferase Mu 3
26.8192	27.4768	25.5961	26.459	26.7068	25.0742	26.7565	26.9734	25.4798	0.227479	0.114209	-0.323254	0.178038	P09211	GSTP1	Glutathione S-transferase P
24.5903	15.8972	26.2802	24.8267	21.7677	17.5827	24.865	21.4544	18.1857	0.754192	0.0693178	-0.10932	0.0126646	Q9BZE4	GTPBP4	Nucleolar GTP-binding protein 1
17.796	18.7663	20.7418	21.1143	21.2392	21.1306	20.6743	22.7766	20.3051	-2.15062	0.859666	-0.0906601	0.0376017	Q92522	H1FX	Histone H1x
17.139	20.1153	19.518	17.6545	21.1165	19.9749	16.5298	20.672	19.418	0.050855	0.0109291	0.70873	0.167264	Q71UI9;P0C0S5	H2AFV;H2AFZ	Histone H2A.V;Histone H2A.Z
18.0312	17.8677	17.7745	20.2193	18.4055	17.2713	22.2995	20.3763	18.9252	-2.64255	0.946821	-1.90165	0.660114	O75367	H2AFY	Core histone macro-H2A.1
17.6627	16.8708	21.9924	17.7619	22.7759	25.5921	21.3272	16.8455	17.9255	0.142543	0.0227718	3.34394	0.535465	Q9P035	HACD3	Very-long-chain (3R)-3-hydroxyacyl-CoA dehydratase 3
21.3788	16.0048	22.0534	20.8082	20.3467	22.7128	21.1705	21.4321	16.9462	-0.037248	0.00505555	1.43964	0.354603	P40939	HADHA	Trifunctional enzyme subunit alpha, mitochondrial;Long-chain enoyl-CoA hydratase;Long chain 3-hydroxyacyl-CoA dehydrogenase
17.9653	16.7001	22.402	16.4848	21.5063	22.3638	18.4311	20.2664	16.2752	0.698259	0.121415	1.79409	0.335222	P55084	HADHB	Trifunctional enzyme subunit beta, mitochondrial;3-ketoacyl-CoA thiolase
18.1162	16.5294	19.8761	17.502	17.8309	20.8297	17.825	18.2933	19.1779	-0.258165	0.0847711	0.288766	0.0874732	Q16775	HAGH	Hydroxyacylglutathione hydrolase, mitochondrial
17.0559	17.5403	16.8666	18.692	18.3689	18.2445	17.8801	18.1347	17.749	0	NaN	0.513854	1.35753	Q9Y241	HIGD1A	HIG1 domain family member 1A, mitochondrial
23.7136	22.757	24.7028	23.3357	23.7526	25.0046	24.1645	24.7249	24.7718	-0.829297	0.560503	-0.522783	0.384049	P16403;P10412;P16402	HIST1H1C;HIST1H1E;HIST1H1D	Histone H1.2;Histone H1.4;Histone H1.3
25.3148	22.7527	24.1603	25.5851	22.9769	23.8132	25.4973	24.1399	24.184	-0.531097	0.237356	-0.481949	0.205515	Q99878;Q96KK5;Q9BTM1;Q16777;Q93077;Q7L7L0;Q6FI13;P20671;P0C0S8;P04908;Q96QV6;P16104;Q8IUE6	HIST1H2AJ;HIST1H2AH;H2AFJ;HIST2H2AC;HIST1H2AC;HIST3H2A;HIST2H2AA3;HIST1H2AD;HIST1H2AG;HIST1H2AB;HIST1H2AA;H2AFX;HIST2H2AB	Histone H2A type 1-J;Histone H2A type 1-H;Histone H2A.J;Histone H2A type 2-C;Histone H2A type 1-C;Histone H2A type 3;Histone H2A type 2-A;Histone H2A type 1-D;Histone H2A type 1;Histone H2A type 1-B/E;Histone H2A type 1-A;Histone H2AX;Histone H2A type 2-B
24.306	22.1912	23.5465	24.0728	24.005	21.9116	24.5605	23.6119	22.5962	-0.241635	0.103584	-0.259754	0.102522	Q99880;Q99879;Q99877;Q93079;Q5QNW6;P62807;P58876;P57053;O60814;Q96A08	HIST1H2BL;HIST1H2BM;HIST1H2BN;HIST1H2BH;HIST2H2BF;HIST1H2BC;HIST1H2BD;H2BFS;HIST1H2BK;HIST1H2BA	Histone H2B type 1-L;Histone H2B type 1-M;Histone H2B type 1-N;Histone H2B type 1-H;Histone H2B type 2-F;Histone H2B type 1-C/E/F/G/I;Histone H2B type 1-D;Histone H2B type F-S;Histone H2B type 1-K;Histone H2B type 1-A
25.7339	25.2917	24.6285	25.9069	24.6267	24.3467	26.1777	24.632	24.7767	0.0225633	0.0125447	-0.235387	0.125204	P62805	HIST1H4A	Histone H4
24.009	22.658	21.2728	23.6967	23.1638	22.5219	25.5616	23.8923	17.0271	0.486298	0.0591479	0.967145	0.126315	Q71DI3;Q16695;P84243;P68431;Q6NXT2	HIST2H3A;HIST3H3;H3F3A;HIST1H3A;H3F3C	Histone H3.2;Histone H3.1t;Histone H3.3;Histone H3.1;Histone H3.3C
21.3941	16.3566	22.3748	22.3238	17.5765	21.0217	23.0856	21.029	23.2305	-2.40655	0.48546	-2.14105	0.567037	Q13151	HNRNPA0	Heterogeneous nuclear ribonucleoprotein A0
23.2581	19.4009	21.9587	23.3226	21.127	21.3748	24.421	24.1955	22.8345	-2.27778	0.765807	-1.87551	1.00026	P09651;Q32P51	HNRNPA1;HNRNPA1L2	Heterogeneous nuclear ribonucleoprotein A1;Heterogeneous nuclear ribonucleoprotein A1, N-terminally processed;Heterogeneous nuclear ribonucleoprotein A1-like 2
23.629	19.6703	19.5278	24.2657	22.3176	21.4153	25.4736	24.043	20.3674	-2.35233	0.506099	-0.628504	0.130337	P22626	HNRNPA2B1	Heterogeneous nuclear ribonucleoproteins A2/B1
22.392	19.7859	21.5976	22.7705	21.6954	21.633	23.5232	21.5452	22.2294	-1.17411	0.529723	-0.399655	0.223709	P51991	HNRNPA3	Heterogeneous nuclear ribonucleoprotein A3
18.8476	19.2718	19.7427	19.6478	21.3698	20.5919	21.2163	22.1513	22.4188	-2.64142	2.24772	-1.39231	1.03093	Q99729	HNRNPAB	Heterogeneous nuclear ribonucleoprotein A/B
25.7641	23.3452	21.6295	25.0608	22.6472	20.9549	25.6345	24.4893	21.885	-0.423327	0.0923709	-1.1153	0.274834	P07910	HNRNPC	Heterogeneous nuclear ribonucleoproteins C1/C2
23.173	22.5462	21.5462	23.073	22.9086	21.8085	24.1402	24.2043	21.9172	-0.998787	0.475397	-0.823895	0.394383	Q14103	HNRNPD	Heterogeneous nuclear ribonucleoprotein D0
21.6397	15.8556	16.2009	21.3462	17.4829	18.0254	22.8196	20.9551	17.5849	-2.5545	0.452447	-1.5017	0.312916	O14979	HNRNPDL	Heterogeneous nuclear ribonucleoprotein D-like
19.9542	16.5239	18.5626	19.4359	17.9034	17.4846	20.3011	19.7609	16.2574	-0.426192	0.094072	-0.498459	0.126951	P52597	HNRNPF	Heterogeneous nuclear ribonucleoprotein F;Heterogeneous nuclear ribonucleoprotein F, N-terminally processed
21.4775	20.5328	21.5438	21.3225	21.5589	21.5511	22.0817	21.2033	21.9402	-0.557042	0.581037	-0.264217	0.359268	P31943	HNRNPH1	Heterogeneous nuclear ribonucleoprotein H;Heterogeneous nuclear ribonucleoprotein H, N-terminally processed
20.504	19.4077	21.8032	23.4326	20.7089	21.5731	22.668	22.2665	23.2516	-2.15708	1.13517	-0.823826	0.378773	P61978	HNRNPK	Heterogeneous nuclear ribonucleoprotein K
23.0485	20.7121	21.0885	24.2934	21.3933	21.2943	23.692	21.5603	22.8244	-1.0759	0.490382	-0.365262	0.112515	P14866	HNRNPL	Heterogeneous nuclear ribonucleoprotein L
20.9101	21.1205	19.7285	22.8614	20.7929	20.245	23.2708	22.9215	21.6405	-2.0246	1.42056	-1.31118	0.605975	P52272	HNRNPM	Heterogeneous nuclear ribonucleoprotein M
16.8623	22.5521	23.3198	21.651	24.3042	21.9799	22.9788	24.0051	21.1879	-1.81255	0.32121	-0.0788892	0.0224647	O43390	HNRNPR	Heterogeneous nuclear ribonucleoprotein R
25.5879	26.248	26.2572	26.7988	26.2131	26.4214	25.9335	27.3578	26.4343	-0.544156	0.479283	-0.0973949	0.0733872	Q00839	HNRNPU	Heterogeneous nuclear ribonucleoprotein U
19.1785	16.8612	22.9143	19.8875	17.449	23.7889	20.1032	21.2629	20.838	-1.08335	0.21906	-0.35957	0.0630928	Q9BUJ2	HNRNPUL1	Heterogeneous nuclear ribonucleoprotein U-like protein 1
20.9375	16.5541	22.047	23.7307	17.031	21.3354	22.7284	17.2752	23.2051	-1.22337	0.183703	-0.370563	0.0464146	Q1KMD3	HNRNPUL2	Heterogeneous nuclear ribonucleoprotein U-like protein 2
23.6008	22.0429	23.3362	24.0859	23.9842	22.866	24.5976	23.9018	21.5158	-0.345087	0.11687	0.307004	0.105934	Q5SSJ5	HP1BP3	Heterochromatin protein 1-binding protein 3
18.4519	18.8208	22.2107	16.8697	24.2804	25.4303	17.4829	16.5462	17.2308	2.74117	0.845364	5.10686	0.707543	Q7LGA3	HS2ST1	Heparan sulfate 2-O-sulfotransferase 1
22.4065	21.8435	25.1349	23.7138	22.678	26.0742	23.296	22.951	24.0132	-0.291734	0.0937229	0.735276	0.262229	P07900	HSP90AA1	Heat shock protein HSP 90-alpha
20.2094	17.2251	23.52	20.2822	18.3799	24.384	21.0595	19.611	21.8682	-0.528032	0.0938466	0.169132	0.0290588	P08238	HSP90AB1	Heat shock protein HSP 90-beta
28.3868	30.0339	30.7674	28.0923	29.8092	30.2524	27.9986	28.3504	28.9512	1.296	0.701521	0.951256	0.54535	P0DMV9;P0DMV8	HSPA1B;HSPA1A	Heat shock 70 kDa protein 1B;Heat shock 70 kDa protein 1A
16.9779	23.4405	24.2671	16.8442	22.7767	24.1284	17.6052	20.6243	16.91	3.18199	0.51437	2.86995	0.472824	P34931	HSPA1L	Heat shock 70 kDa protein 1-like
16.9238	22.3652	21.0517	18.3044	21.0888	21.0007	18.2773	18.3695	17.4093	2.09483	0.483041	2.1126	0.865714	P54652	HSPA2	Heat shock-related 70 kDa protein 2
20.9511	26.4591	27.4188	21.0339	25.2296	27.2696	22.0383	25.381	26.1887	0.407015	0.05845	-0.0249449	0.00362746	P34932	HSPA4	Heat shock 70 kDa protein 4
18.1417	24.0847	25.3065	16.2944	23.1419	25.3104	17.4124	20.8595	24.0338	1.7424	0.23357	0.813609	0.0862461	O95757	HSPA4L	Heat shock 70 kDa protein 4L
17.0449	23.1921	24.5166	20.5289	23.744	24.9375	20.0213	21.2929	17.4871	1.98407	0.304032	3.46965	0.932401	P11021	HSPA5	78 kDa glucose-regulated protein
20.2022	26.4075	27.6132	24.96	26.1539	27.9843	25.1788	24.3428	26.3434	-0.547379	0.0775264	1.07773	0.428999	P17066;P48741	HSPA6;HSPA7	Heat shock 70 kDa protein 6;Putative heat shock 70 kDa protein 7
21.9293	26.9398	27.6782	22.6645	26.4434	27.5026	22.5655	24.1128	20.9205	2.98282	0.622837	3.00389	0.765561	P11142	HSPA8	Heat shock cognate 71 kDa protein
22.7678	25.2676	26.4128	22.4043	24.9521	26.4757	20.928	22.4266	21.8849	3.06955	1.05312	2.86415	0.903667	P38646	HSPA9	Stress-70 protein, mitochondrial
21.7575	20.2356	24.6914	24.0017	21.6453	25.0838	23.7286	18.6344	26.0241	-0.567536	0.0773997	0.781232	0.114564	P10809	HSPD1	60 kDa heat shock protein, mitochondrial
18.4206	19.7255	22.4235	17.8183	18.3461	22.6257	18.689	17.3791	21.1827	1.10628	0.273296	0.513156	0.0967476	Q92598	HSPH1	Heat shock protein 105 kDa
20.977	22.4586	23.5595	21.5603	17.4395	23.741	20.4344	18.1367	22.353	2.02364	0.613237	0.605538	0.0969493	P41252	IARS	Isoleucine--tRNA ligase, cytoplasmic
24.7922	24.7932	23.8759	25.1172	25.4965	23.9546	25.3368	25.8232	25.0027	-0.900492	1.0721	-0.53149	0.4163	Q9NZI8	IGF2BP1	Insulin-like growth factor 2 mRNA-binding protein 1
18.015	18.3275	19.5773	21.2714	19.9386	20.5145	22.7435	21.9373	22.479	-3.74669	2.19545	-1.81177	1.63607	Q9Y6M1	IGF2BP2	Insulin-like growth factor 2 mRNA-binding protein 2
20.9918	20.2691	21.1768	21.72	21.5109	21.1909	22.0119	22.8834	22.0746	-1.51069	1.73053	-0.849313	1.13039	O00425	IGF2BP3	Insulin-like growth factor 2 mRNA-binding protein 3
18.7231	23.6994	21.8842	17.3685	16.6111	17.6541	17.355	16.9324	18.9826	3.67887	0.951427	-0.545431	0.307316	P01876	IGHA1	Ig alpha-1 chain C region
23.4735	23.7513	24.2279	23.0524	24.8746	24.4307	23.4289	25.5934	25.4922	-1.02061	0.549349	-0.718925	0.329127	Q12905	ILF2	Interleukin enhancer-binding factor 2
25.2065	24.8371	25.1104	25.9948	25.9532	25.0362	25.9536	25.9202	24.1206	-0.280183	0.160434	0.329899	0.179449	Q12906	ILF3	Interleukin enhancer-binding factor 3
21.9337	19.9755	23.355	21.7305	20.37	23.9193	21.7193	16.6831	18.2734	2.86278	0.71223	3.11463	0.771855	Q16891	IMMT	MICOS complex subunit MIC60
17.5144	20.6022	18.5594	16.379	19.8537	19.1897	16.9767	23.1636	20.3178	-1.26072	0.240686	-1.67859	0.3237	O00410	IPO5	Importin-5
17.6295	18.266	20.4898	18.4895	17.5102	17.6999	17.1648	18.4432	20.4614	0.105305	0.0273089	-0.789934	0.298854	O95373	IPO7	Importin-7
17.1066	16.7195	20.0324	20.0847	17.7185	20.5749	19.3357	17.5154	19.6437	-0.878757	0.280802	0.627771	0.220283	O14654	IRS4	Insulin receptor substrate 4
19.1284	16.3232	16.4733	20.0469	19.0473	19.9813	20.5477	16.2478	18.3908	-1.08714	0.282011	1.2964	0.389837	P14923	JUP	Junction plakoglobin
16.84	18.9848	22.6064	20.5921	18.4877	22.7741	21.2442	17.2827	18.1266	0.592546	0.102238	1.73348	0.429061	Q15046	KARS	Lysine--tRNA ligase
18.3733	17.0254	16.5966	17.135	16.6619	22.14	16.8975	16.568	17.32	0	NaN	1.71716	0.365723	O75449	KATNA1	Katanin p60 ATPase-containing subunit A1
17.5042	17.5199	16.815	16.6436	17.3216	21.6488	17.9791	17.7737	17.2914	0	NaN	0.856647	0.193394	Q8IYS2	KIAA2013	Uncharacterized protein KIAA2013
19.009	17.772	17.7485	16.311	18.1272	17.0242	17.3825	17.8863	18.9421	0.106194	0.0592823	-0.91618	0.581582	Q15058	KIF14	Kinesin-like protein KIF14
18.1639	16.1012	20.4396	20.7408	18.0801	18.964	17.6118	19.3736	21.6871	-1.32262	0.314068	-0.29586	0.0725555	P52292	KPNA2	Importin subunit alpha-1
17.7584	17.2769	22.0741	19.7705	21.9389	23.032	22.178	23.4129	21.073	-3.18481	0.79498	-0.64083	0.209793	Q14974	KPNB1	Importin subunit beta-1
16.7032	20.6557	20.715	17.9056	18.9236	20.6885	21.0425	16.5606	18.5301	0.646893	0.127844	0.4615	0.107494	Q5T749	KPRP	Keratinocyte proline-rich protein
17.7976	15.8875	20.7832	17.8039	20.2643	21.0336	19.29	21.1615	17.2285	-1.07056	0.229259	0.473941	0.114853	Q13601	KRR1	KRR1 small subunit processome component homolog
19.3296	20.085	23.2051	18.1336	18.2214	23.2458	21.1683	17.79	23.6381	0.0077432	0.00121218	-0.998547	0.156187	Q86UP2	KTN1	Kinectin
26.9993	26.0345	25.8064	26.3234	24.219	26.3555	25.1299	24.2231	26.3294	1.05256	0.64193	0.405174	0.162945	O43813	LANCL1	LanC-like protein 1
20.1216	17.2073	21.7872	20.7694	17.6302	22.1514	16.8857	16.9455	17.1316	2.71778	0.747081	3.19606	0.856929	Q9NS86	LANCL2	LanC-like protein 2
16.0548	17.8183	21.0728	21.1069	17.8008	21.4191	20.275	17.8973	21.5917	-1.60603	0.363993	0.187552	0.0402558	Q6PKG0	LARP1	La-related protein 1
21.9802	23.3414	24.7231	23.0053	20.3898	24.1726	22.8149	20.5898	23.5054	1.04485	0.368845	0.219218	0.0528556	Q9P2J5	LARS	Leucine--tRNA ligase, cytoplasmic
18.0646	15.7269	17.1825	17.4039	21.2659	24.221	17.2643	17.8736	16.9548	0	NaN	3.59936	0.682003	Q8NC56	LEMD2	LEM domain-containing protein 2
16.9566	18.6141	17.4824	15.6451	20.2182	22.9616	17.369	17.5834	16.6549	0	NaN	2.40588	0.424134	Q6P1Q0	LETMD1	LETM1 domain-containing protein 1
17.5806	17.4718	19.7657	16.2759	19.376	19.7787	19.9302	19.84	19.5802	-1.51077	0.7488	-1.30662	0.444948	Q6ZN17	LIN28B	Protein lin-28 homolog B
18.0963	16.4778	20.3453	19.6237	18.9585	21.6422	17.626	17.2074	21.4285	-0.447526	0.0909328	1.32085	0.340824	P02545	LMNA	Prelamin-A/C;Lamin-A/C
17.7698	21.8085	23.3066	24.2416	23.931	24.6345	22.1181	20.3867	23.756	-1.12532	0.224823	2.1821	0.826794	P20700	LMNB1	Lamin-B1
17.666	16.0097	16.1119	16.8364	18.1719	23.0881	16.7756	17.2117	17.4167	0	NaN	2.23079	0.442171	Q9C0E8	LNP	Protein lunapark
17.1274	16.9493	21.9824	18.1233	16.5298	23.129	18.0374	15.9537	24.4162	-0.782764	0.0909357	-0.208427	0.0214462	P42704	LRPPRC	Leucine-rich PPR motif-containing protein, mitochondrial
17.7119	17.0336	20.1836	16.6525	17.056	21.6869	20.8116	16.5029	17.7989	-0.0614262	0.0126606	0.0940215	0.0150813	Q9Y383;Q9NQ29	LUC7L2;LUC7L	Putative RNA-binding protein Luc7-like 2;Putative RNA-binding protein Luc7-like 1
17.3325	17.4099	19.2092	18.3955	16.9605	19.0942	17.5063	19.2418	18.0046	-0.266991	0.121378	-0.100787	0.0421487	Q9NX58	LYAR	Cell growth-regulating nucleolar protein
17.8062	23.2124	20.3155	16.6028	20.6737	19.6017	18.3205	20.0909	18.9077	1.33833	0.311554	-0.146968	0.0365079	P61626	LYZ	Lysozyme C
18.5669	18.1853	16.6033	18.1784	18.7639	22.3796	17.3973	16.0362	17.5983	0	NaN	2.76336	0.79731	Q5VSG8	MANEAL	Glycoprotein endo-alpha-1,2-mannosidase-like protein
17.8556	16.8573	23.2677	20.0535	18.3467	22.1033	17.9853	17.0535	20.3384	0.867776	0.141144	1.70876	0.511759	P56192	MARS	Methionine--tRNA ligase, cytoplasmic
22.2318	17.1931	19.3707	23.3665	18.3952	18.7554	24.4726	17.8359	22.6101	-2.04101	0.340519	-1.46718	0.224636	P43243	MATR3	Matrin-3
17.0142	16.472	17.9697	16.4487	17.2809	18.1461	17.1807	17.8062	17.636	-0.38902	0.319207	-0.249088	0.172505	P25205	MCM3	DNA replication licensing factor MCM3
17.5721	17.913	19.4588	16.5805	18.8725	20.1545	17.4355	20.1372	19.4023	-0.677031	0.270358	-0.455826	0.125887	P21741	MDK	Midkine
16.6382	18.4593	18.6661	16.9569	23.019	24.598	17.3036	17.2648	17.7451	0.483355	0.271942	4.08677	0.655682	Q10469	MGAT2	Alpha-1,6-mannosyl-glycoprotein 2-beta-N-acetylglucosaminyltransferase
17.7212	18.9593	21.2107	20.1923	20.5848	22.3194	18.3914	16.8485	18.1991	1.48401	0.545425	3.21915	1.70876	O14880	MGST3	Microsomal glutathione S-transferase 3
18.3914	15.1495	18.3825	18.5405	22.1343	26.1504	17.7631	17.3643	17.091	-0.0983381	0.0285981	4.86892	0.806579	Q13724	MOGS	Mannosyl-oligosaccharide glucosidase
17.7733	17.339	16.6802	21.2999	18.2659	17.8621	22.6376	18.8758	20.7568	-3.49257	1.12786	-1.61406	0.453008	Q9HCE1	MOV10	Putative helicase MOV-10
17.9774	16.5063	21.3938	16.7332	17.6776	20.8831	17.2351	18.348	16.9083	1.12869	0.281804	0.934153	0.265599	P52815	MRPL12	39S ribosomal protein L12, mitochondrial
19.1841	17.9561	19.5721	18.13	16.4549	19.1263	16.9535	17.8831	18.2122	1.22116	0.910636	0.220796	0.0884226	Q9NQ50	MRPL40	39S ribosomal protein L40, mitochondrial
16.9161	16.911	17.9295	17.6579	18.0108	17.6821	18.273	16.6499	17.9357	-0.367309	0.238703	0	NaN	Q8IXM3	MRPL41	39S ribosomal protein L41, mitochondrial
17.5483	17.3914	19.704	18.5001	17.8952	18.3451	17.4235	17.0473	17.9038	0.756394	0.375197	0.78861	1.16933	Q96GC5	MRPL48	39S ribosomal protein L48, mitochondrial
17.4236	16.4568	19.7524	19.7155	17.3301	18.9636	20.096	20.6105	19.9948	-2.35615	0.876539	-1.56406	0.827395	P82650	MRPS22	28S ribosomal protein S22, mitochondrial
17.8469	17.5648	21.3125	17.5122	17.4094	21.132	20.9468	21.7935	19.6754	-1.89717	0.591598	-2.12068	0.65579	Q92552	MRPS27	28S ribosomal protein S27, mitochondrial
18.9388	18.4836	17.8023	16.651	16.7353	19.1548	19.0478	20.3807	18.8775	-1.02709	0.797942	-1.92162	0.886012	P82675	MRPS5	28S ribosomal protein S5, mitochondrial
18.4277	17.9711	17.7442	18.3138	18.4063	22.895	18.2028	17.9733	17.5615	0	NaN	1.95916	0.489517	Q9HD23	MRS2	Magnesium transporter MRS2 homolog, mitochondrial
18.0054	18.2244	17.0807	17.624	19.6706	17.7575	18.0717	17.4785	16.7452	0	NaN	0.918896	0.508066	P00846	MT-ATP6	ATP synthase subunit a
20.2195	17.4372	19.5314	19.6533	18.9306	17.4251	19.7317	17.0496	19.3217	0.361744	0.110846	-0.0312723	0.00966986	Q86UE4	MTDH	Protein LYRIC
18.9305	29.0832	26.8227	18.1657	29.7179	25.0471	22.9867	28.3212	17.4443	2.0281	0.174849	1.39284	0.109587	Q7Z5P9	MUC19	Mucin-19
17.9535	20.6788	22.2997	19.0561	18.8587	21.7363	23.1469	20.9965	21.7037	-1.63833	0.477607	-2.06535	0.825965	Q9BQG0	MYBBP1A	Myb-binding protein 1A
20.7921	17.7494	23.4427	19.41	16.796	24.3514	21.6184	16.6991	19.9945	1.22409	0.217102	0.748474	0.10048	P35580	MYH10	Myosin-10
19.3167	17.0809	24.7011	17.8056	18.4885	25.5761	18.2936	17.9303	19.5868	1.76268	0.284046	2.01985	0.297965	P35579	MYH9	Myosin-9
22.4201	17.6336	17.5115	22.6017	17.9714	19.2615	24.3351	18.7836	19.1441	-1.56588	0.257816	-0.809429	0.130916	Q9UM54	MYO6	Unconventional myosin-VI
17.6981	21.3017	21.5309	17.5812	22.825	21.838	18.674	25.2726	21.9531	-1.78967	0.317083	-1.21847	0.186204	P55209	NAP1L1	Nucleosome assembly protein 1-like 1
18.1731	13.6654	20.2942	18.9665	23.1987	20.3129	20.6211	23.9231	22.3491	-4.92016	0.951962	-1.47172	0.392254	Q99733	NAP1L4	Nucleosome assembly protein 1-like 4
19.9784	19.0991	19.381	20.2505	18.8436	17.9185	21.9103	20.583	19.7693	-1.26804	0.773526	-1.75001	0.883283	Q9H0A0	NAT10	N-acetyltransferase 10
27.9789	27.0704	26.1638	28.1003	27.5704	26.2273	28.3143	28.1337	26.2414	-0.492083	0.22684	-0.263779	0.109957	P19338	NCL	Nucleolin
17.1533	15.9115	17.3507	19.2221	16.3919	17.6959	19.5317	17.6193	16.2795	-1.00499	0.386819	-0.0401834	0.0105944	Q9BYG3	NIFK	MKI67 FHA domain-interacting nucleolar phosphoprotein
17.7587	18.0189	18.257	16.1442	18.0579	17.5514	20.181	17.364	21.2435	-1.58466	0.517411	-2.34498	0.771098	O00746	NME4	Nucleoside diphosphate kinase, mitochondrial
21.218	16.4112	21.4114	20.7169	17.5905	20.1928	21.6566	17.631	21.6833	-0.643425	0.109579	-0.823559	0.188527	Q15233	NONO	Non-POU domain-containing octamer-binding protein
17.7254	17.349	17.8806	21.0624	19.4356	17.5157	22.959	23.2886	22.2696	-5.18738	3.23824	-3.50115	1.18018	P46087	NOP2	Probable 28S rRNA (cytosine(4447)-C(5))-methyltransferase
17.9353	15.6608	19.232	21.547	19.2017	19.9827	21.805	17.7332	22.2372	-2.98247	0.757505	-0.348008	0.0749323	O00567	NOP56	Nucleolar protein 56
17.937	17.8537	18.553	20.3998	18.1173	17.5718	20.4511	16.519	20.0993	-0.908582	0.262521	-0.326841	0.074627	Q9Y2X3	NOP58	Nucleolar protein 58
22.5227	20.55	19.6425	23.5689	20.5225	21.3901	23.5447	22.0018	22.2591	-1.69679	0.75475	-0.774693	0.29767	P06748	NPM1	Nucleophosmin
16.8198	17.7792	18.8263	17.507	17.6658	17.7476	17.0617	17.6693	17.5603	0.377949	0.230341	0.209667	0.416665	Q08J23	NSUN2	tRNA (cytosine(34)-C(5))-methyltransferase
20.7466	17.4669	19.8012	22.0668	18.4626	19.7967	17.387	16.3705	18.6527	1.86813	0.704786	2.63863	0.943701	Q14980	NUMA1	Nuclear mitotic apparatus protein 1
16.4751	16.7789	18.8775	17.3862	26.7776	27.337	18.5985	16.5538	17.8491	-0.289981	0.108433	6.16647	0.714692	Q9NX40	OCIAD1	OCIA domain-containing protein 1
16.3287	16.7027	21.7051	18.934	17.9302	20.6787	20.2293	18.205	21.9619	-1.88653	0.379202	-0.951087	0.281353	Q02218	OGDH	2-oxoglutarate dehydrogenase, mitochondrial
18.4179	15.4325	17.175	17.8106	17.588	19.9586	16.8823	17.056	18.7004	0	NaN	0.906156	0.399489	Q9NRP0	OSTC	Oligosaccharyltransferase complex subunit OSTC
22.0529	22.7291	23.7694	24.3555	23.075	23.186	24.0449	23.4752	20.3328	0.232871	0.0624784	0.921214	0.286943	P11940	PABPC1	Polyadenylate-binding protein 1
21.6578	18.4411	20.1174	22.6911	20.6279	21.9259	22.0016	21.59	17.7432	-0.37282	0.0793265	1.30338	0.347296	Q13310	PABPC4	Polyadenylate-binding protein 4
19.4654	19.3902	18.1845	16.6138	18.6486	17.7185	20.2582	20.2737	18.7194	-0.737064	0.480911	-2.09014	1.2467	Q86U42	PABPN1	Polyadenylate-binding protein 2
17.7942	17.8092	19.7069	16.3656	16.6435	19.7003	16.4958	22.6399	19.6212	-1.14888	0.227099	-2.01586	0.401825	P22234	PAICS	Multifunctional protein ADE2;Phosphoribosylaminoimidazole-succinocarboxamide synthase;Phosphoribosylaminoimidazole carboxylase
17.9205	17.5475	17.0233	16.7084	17.5241	20.2611	16.8962	17.1206	17.5631	0	NaN	0.971222	0.334799	Q9Y3D7	PAM16	Mitochondrial import inner membrane translocase subunit TIM16
18.5529	16.5741	22.1936	18.0012	17.3735	21.1944	20.9678	20.4615	22.1163	-2.07498	0.475871	-2.32551	0.748767	P09874	PARP1	Poly [ADP-ribose] polymerase 1
17.7777	15.7563	19.2389	19.8377	17.7611	19.9336	20.7664	17.317	20.9895	-2.09996	0.600103	-0.513491	0.134648	Q15365	PCBP1	Poly(rC)-binding protein 1
17.9969	19.7312	20.2844	17.904	20.6955	19.5592	20.6018	21.9698	21.8077	-2.12224	1.14922	-2.07351	0.96797	Q9BRP1	PDCD2L	Programmed cell death protein 2-like
18.4808	16.3838	16.6884	17.955	16.8109	18.6035	19.281	19.8701	19.2365	-2.27823	1.20425	-1.67276	1.15128	P08559	PDHA1	Pyruvate dehydrogenase E1 component subunit alpha, somatic form, mitochondrial
18.5264	15.76	18.1224	16.9908	17.581	16.6441	19.7072	15.8902	20.0951	-1.09455	0.270567	-1.4922	0.417839	P11177	PDHB	Pyruvate dehydrogenase E1 component subunit beta, mitochondrial
17.939	16.844	20.1717	21.4619	20.6614	19.9934	21.5718	20.8841	21.5536	-3.01828	1.07452	-0.630948	0.55349	O00541	PES1	Pescadillo homolog
19.2021	18.5048	19.84	18.3281	16.6638	18.8408	17.3661	16.9066	18.5123	1.58731	1.19661	0.34921	0.160278	P07737	PFN1	Profilin-1
18.1716	18.6457	24.461	18.4076	20.7564	25.827	16.8919	20.4089	22.1208	0.61885	0.085983	1.85646	0.275614	P35232	PHB	Prohibitin
20.6917	18.9006	24.4769	20.9682	20.4544	25.6089	17.577	20.5311	22.2956	1.22188	0.221777	2.20929	0.441354	Q99623	PHB2	Prohibitin-2
18.6067	16.852	22.429	18.7737	19.0654	22.5123	17.3365	17.0979	23.3597	0.0311991	0.00387278	0.852448	0.129711	O43175	PHGDH	D-3-phosphoglycerate dehydrogenase
16.615	21.7317	18.7502	16.6442	19.0279	18.2796	18.0003	20.336	16.952	0.602855	0.121842	-0.445561	0.133096	P12273	PIP	Prolactin-inducible protein
17.2637	17.3307	16.4483	17.5369	20.1956	19.7927	16.9531	17.08	17.8337	0	NaN	1.88611	0.854611	Q9HBL7	PLGRKT	Plasminogen receptor (KT)
18.0038	16.3388	18.9002	17.3776	16.8598	20.0258	17.9387	16.8983	19.4659	-0.353392	0.121985	-0.0132465	0.00350158	O95602	POLR1A	DNA-directed RNA polymerase I subunit RPA1
17.2434	14.9401	19.9323	16.9278	17.9752	20.0747	19.6019	16.7526	19.97	-1.4029	0.322538	-0.448942	0.118905	P30876	POLR2B	DNA-directed RNA polymerase II subunit RPB2
17.7469	15.7512	17.5483	19.3853	18.0324	18.0759	18.0491	17.7293	17.0521	-0.594683	0.336019	0.887713	0.741093	P52434	POLR2H	DNA-directed RNA polymerases I, II, and III subunit RPABC3
17.9337	20.3919	19.8145	20.4637	19.0477	20.1457	20.5596	19.6568	21.406	-1.16072	0.561894	-0.655087	0.42002	O00411	POLRMT	DNA-directed RNA polymerase, mitochondrial
18.938	16.7234	16.6958	17.9357	23.1562	23.4944	16.1772	17.725	17.5215	0	NaN	4.38753	0.897247	Q8WZA1	POMGNT1	Protein O-linked-mannose beta-1,2-N-acetylglucosaminyltransferase 1
18.38	18.877	20.2667	17.7974	18.3435	20.5342	17.8797	17.3252	17.0536	1.7551	1.13745	1.47223	0.668039	P62937	PPIA	Peptidyl-prolyl cis-trans isomerase A;Peptidyl-prolyl cis-trans isomerase A, N-terminally processed
17.3666	16.5024	16.4078	18.2291	17.7191	16.0003	18.4045	17.3891	17.061	-0.859277	0.768443	-0.302014	0.139976	P62140	PPP1CB	Serine/threonine-protein phosphatase PP1-beta catalytic subunit
18.4252	16.9503	16.9429	17.9148	17.9657	17.4507	19.2323	20.3306	19.6986	-2.31438	1.64277	-1.97676	1.92838	P36873;P62136	PPP1CC;PPP1CA	Serine/threonine-protein phosphatase PP1-gamma catalytic subunit;Serine/threonine-protein phosphatase PP1-alpha catalytic subunit
17.0583	16.9174	20.4861	18.9304	17.1212	20.764	21.2918	21.4944	22.7393	-3.68788	1.14162	-2.9033	1.02816	P30153	PPP2R1A	Serine/threonine-protein phosphatase 2A 65 kDa regulatory subunit A alpha isoform
17.7746	20.0632	21.2253	16.418	17.5003	21.2286	18.5576	17.1839	18.458	1.6212	0.606766	0.315789	0.069446	Q06830	PRDX1	Peroxiredoxin-1
22.1622	16.8231	24.9919	22.2067	16.7936	25.0454	23.52	18.1296	20.0278	0.76658	0.0945147	0.789431	0.0967451	P78527	PRKDC	DNA-dependent protein kinase catalytic subunit
17.5453	16.9654	17.3276	16.8534	16.7644	18.3944	17.755	18.6848	17.0908	-0.564082	0.457531	-0.506142	0.290874	Q99873	PRMT1	Protein arginine N-methyltransferase 1
22.8582	22.5636	23.0697	23.7352	20.6565	22.2919	23.8744	23.6268	23.4289	-0.812872	1.83507	-1.41549	0.600368	Q9UMS4	PRPF19	Pre-mRNA-processing factor 19
17.5735	18.9721	18.5664	19.5562	17.4395	19.6145	17.2371	16.5234	17.5714	0	NaN	1.7594	0.927266	O43395	PRPF3	U4/U6 small nuclear ribonucleoprotein Prp3
17.3995	16.6666	19.6358	17.4469	16.9328	17.6865	17.7357	18.5754	19.4426	-0.683908	0.260514	-1.22912	0.941263	O43172	PRPF4	U4/U6 small nuclear ribonucleoprotein Prp4
19.7209	16.3138	20.6966	20.9536	19.1438	20.1865	22.5537	16.0786	22.5709	-1.49067	0.22594	-0.306438	0.044872	O94906	PRPF6	Pre-mRNA-processing factor 6
19.2242	18.4528	21.3377	17.5844	18.7538	20.4061	23.6788	18.8006	18.3977	-0.620814	0.115781	-1.37762	0.284325	Q6P2Q9	PRPF8	Pre-mRNA-processing-splicing factor 8
18.4937	18.1006	21.0654	18.8688	17.5498	20.8989	18.626	19.919	20.4719	-0.452387	0.154145	-0.566483	0.19011	P60891;P21108;P11908	PRPS1;PRPS1L1;PRPS2	Ribose-phosphate pyrophosphokinase 1;Ribose-phosphate pyrophosphokinase 3;Ribose-phosphate pyrophosphokinase 2
17.7626	15.608	19.3757	17.8081	16.8871	19.3833	17.017	19.5568	19.228	-1.01849	0.303918	-0.574408	0.205298	O60256	PRPSAP2	Phosphoribosyl pyrophosphate synthase-associated protein 2
18.5778	17.1469	23.9258	17.5589	17.9323	23.1641	19.3453	16.6779	21.3546	0.757538	0.109877	0.42582	0.0652877	P35998	PSMC2	26S protease regulatory subunit 7
18.2951	16.9038	16.1408	17.1666	17.3979	17.5352	17.7556	16.4642	17.1675	-0.0158526	0.00700359	0.237455	0.225208	P62195	PSMC5	26S protease regulatory subunit 8
17.019	17.3234	23.4923	17.7136	17.7728	22.7492	18.1046	17.4983	22.8071	-0.191772	0.0237201	-0.0581214	0.00807393	Q99460	PSMD1	26S proteasome non-ATPase regulatory subunit 1
17.6019	17.8276	23.8243	20.0117	19.1679	23.0445	19.1059	19.0635	20.5469	0.179155	0.0273677	1.16925	0.362498	O00231	PSMD11	26S proteasome non-ATPase regulatory subunit 11
17.02	15.8507	16.6284	20.5947	18.0666	19.9491	18.849	17.1752	19.4009	-1.97535	1.10251	1.06177	0.451138	O00487	PSMD14	26S proteasome non-ATPase regulatory subunit 14
18.1314	14.9228	22.3506	20.2945	16.53	23.0757	17.2869	18.2199	22.5709	-0.890996	0.119808	0.607498	0.0860807	O43242	PSMD3	26S proteasome non-ATPase regulatory subunit 3
20.3053	17.0563	16.857	21.7617	17.7777	16.702	21.072	18.4026	20.1934	-1.81644	0.581947	-1.1422	0.254807	P26599	PTBP1	Polypyrimidine tract-binding protein 1
16.8391	16.1776	20.2004	18.3271	18.7826	19.2475	18.4826	18.4325	18.0635	-0.587195	0.16468	0.459558	0.655113	Q96EY7	PTCD3	Pentatricopeptide repeat domain-containing protein 3, mitochondrial
17.2155	18.567	19.2014	19.4929	19.4217	19.0357	17.8075	15.9731	20.4279	0.258451	0.061523	1.24729	0.359868	Q9UHX1	PUF60	Poly(U)-binding-splicing factor PUF60
18.7671	16.4558	19.3429	19.2589	21.1816	19.8443	20.1647	21.4471	16.5158	-1.18723	0.270806	0.719104	0.164268	Q00577	PURA	Transcriptional activator protein Pur-alpha
17.6724	17.7355	16.8507	17.6507	18.056	17.9816	18.8564	20.2913	17.4763	-1.45515	0.681474	-0.978583	0.454213	Q96QR8	PURB	Transcriptional activator protein Pur-beta
18.4578	16.5212	17.0423	17.2102	17.3689	22.4375	17.8268	16.0723	16.7967	0	NaN	2.10691	0.462529	Q8TE99	PXYLP1	2-phosphoxylose phosphatase 1
21.327	17.6103	22.2651	21.8172	17.667	22.823	22.0737	17.9036	17.7457	1.15983	0.225982	1.52807	0.291147	P47897	QARS	Glutamine--tRNA ligase
17.5796	16.5442	20.312	17.1499	23.9688	25.3367	16.9098	18.5209	17.8281	0.392321	0.113108	4.39886	0.654296	Q9NXS2	QPCTL	Glutaminyl-peptide cyclotransferase-like protein
25.4518	27.2381	27.579	17.2464	17.6916	21.7029	17.0786	18.1862	17.017	9.32902	3.06706	1.45299	0.381954	P61019	RAB2A	Ras-related protein Rab-2A
22.9228	22.7003	23.8529	17.4921	18.4596	21.1637	17.2151	16.6752	18.0174	5.85615	3.40852	1.73591	0.600995	Q8WUD1	RAB2B	Ras-related protein Rab-2B
16.7602	22.9489	22.9836	17.1211	23.7152	22.5886	16.5512	23.3613	20.709	0.690382	0.0854258	0.934483	0.119888	P20340	RAB6A	Ras-related protein Rab-6A
21.7041	17.6907	23.4941	17.4411	18.6311	23.4599	19.5358	18.1789	22.3337	0.946822	0.168263	-0.172136	0.025867	Q92878	RAD50	DNA repair protein RAD50
22.1203	15.6876	16.8077	22.0095	19.1948	18.7148	22.5606	20.6804	17.0059	-1.8771	0.295148	-0.109254	0.0186335	Q9UKM9	RALY	RNA-binding protein Raly
18.5535	16.8075	21.0612	16.3586	19.5033	20.5341	16.6891	16.9958	17.5013	1.74531	0.535379	1.73659	0.523526	P46060	RANGAP1	Ran GTPase-activating protein 1
16.9188	16.5786	21.1414	17.8437	17.851	20.36	17.9228	19.6039	21.435	-1.44097	0.32811	-0.968973	0.297947	Q9UHV5	RAPGEFL1	Rap guanine nucleotide exchange factor-like 1
21.3775	20.9398	23.1238	21.9469	19.9926	23.5032	21.924	18.3827	21.65	1.16145	0.357469	1.16199	0.310674	P54136	RARS	Arginine--tRNA ligase, cytoplasmic
21.0085	19.402	22.4235	19.1701	17.634	22.1176	19.2616	19.4053	23.368	0.266341	0.0567927	-1.03774	0.214189	Q09028	RBBP4	Histone-binding protein RBBP4
17.0832	16.3836	17.6105	19.166	17.5315	16.4828	18.843	18.7742	16.9692	-1.16969	0.717486	-0.468692	0.178624	Q9NW13	RBM28	RNA-binding protein 28
17.6745	19.6183	21.7283	21.3121	18.8039	21.3438	21.3196	18.5546	21.5553	-0.802804	0.203819	0.0100937	0.00257519	Q14498	RBM39	RNA-binding protein 39
23.6613	22.7165	21.6909	23.2313	23.9097	21.5258	24.1501	23.7458	21.3104	-0.379206	0.130704	-0.179848	0.0544411	P38159;Q96E39	RBMX;RBMXL1	RNA-binding motif protein, X chromosome;RNA-binding motif protein, X chromosome, N-terminally processed;RNA binding motif protein, X-linked-like-1
18.5172	17.5427	17.2318	17.4404	18.547	23.1025	18.5733	17.596	18.3526	0	NaN	1.5226	0.324854	O15258	RER1	Protein RER1
17.4288	15.2132	18.5391	16.7317	21.3649	21.5507	18.1686	17.3037	17.5868	0	NaN	2.19607	0.527069	Q96TC7	RMDN3	Regulator of microtubule dynamics protein 3
17.8867	20.4359	19.3458	17.3571	16.0962	17.9027	18.054	16.7536	21.8767	0.328077	0.0653785	-1.77609	0.431921	Q7L0R7	RNF44	RING finger protein 44
19.1677	16.6024	17.6481	18.9455	16.9825	20.6865	15.7746	25.3876	24.1973	-3.98039	0.497927	-2.91496	0.353792	P27694	RPA1	Replication protein A 70 kDa DNA-binding subunit;Replication protein A 70 kDa DNA-binding subunit, N-terminally processed
18.1761	18.5709	18.7159	18.0831	19.5424	19.9628	17.3343	22.1701	17.8869	-0.642837	0.145355	0.0656808	0.0128614	P15927	RPA2	Replication protein A 32 kDa subunit
19.3529	20.0327	20.6159	20.2529	21.5377	19.4734	18.776	19.1379	20.1596	0.642687	0.50857	1.06352	0.642321	P27635	RPL10	60S ribosomal protein L10
18.4666	18.3212	19.4179	20.8507	19.7677	19.9067	21.0397	18.3804	18.0516	-0.422039	0.149886	1.01777	0.399192	P62906	RPL10A	60S ribosomal protein L10a
21.9867	23.4189	22.3458	22.51	23.5082	22.2564	20.239	21.3246	22.7887	1.13305	0.566526	1.30745	0.669535	P62913	RPL11	60S ribosomal protein L11
21.8969	22.5894	21.1296	22.4504	22.5055	22.1719	22.6833	22.5656	22.4201	-0.684351	0.613054	-0.180379	0.622934	P30050	RPL12	60S ribosomal protein L12
21.0609	20.4758	21.2405	21.9672	21.7844	20.6347	21.8653	21.1929	23.1092	-1.13006	0.766342	-0.593697	0.349286	P26373	RPL13	60S ribosomal protein L13
21.1862	21.1205	20.1605	21.0769	21.9957	19.615	21.6157	22.7584	21.1013	-1.00267	0.757009	-0.929274	0.466774	P40429	RPL13A	60S ribosomal protein L13a
22.323	21.7651	21.09	22.982	22.1579	21.0235	23.1899	22.6068	22.6688	-1.0958	1.14321	-0.767354	0.511507	P50914	RPL14	60S ribosomal protein L14
15.957	16.5705	17.4671	20.5657	20.4546	20.6753	20.0984	21.1112	21.5398	-4.25162	2.64499	-0.351253	0.302379	P61313	RPL15	60S ribosomal protein L15
19.6001	15.6806	23.2134	19.9172	21.6033	22.6454	20.5944	20.0544	22.5279	-1.56086	0.255231	0.329718	0.108984	P18621	RPL17	60S ribosomal protein L17
21.5644	21.1441	20.4411	22.3244	22.0202	20.0733	23.0336	22.2195	22.0739	-1.39246	1.4531	-0.969716	0.517414	Q07020	RPL18	60S ribosomal protein L18
22.0046	21.8951	19.6423	21.7122	22.0238	21.1935	19.8695	17.0479	21.2355	1.79637	0.528677	2.25886	0.688358	Q02543	RPL18A	60S ribosomal protein L18a
20.8964	20.1782	22.4957	21.6654	20.9859	21.9284	22.5066	21.1063	22.9276	-0.990074	0.487332	-0.653591	0.433618	P84098	RPL19	60S ribosomal protein L19
18.4978	16.0624	19.8671	20.3916	20.4093	18.2674	19.9958	21.5546	19.8446	-2.3226	0.794666	-0.77555	0.35759	P46778	RPL21	60S ribosomal protein L21
21.8006	23.1704	23.4569	22.3235	22.6467	22.7272	22.6948	24.461	23.9869	-0.904936	0.544303	-1.14843	0.808035	P35268	RPL22	60S ribosomal protein L22
17.2873	21.588	22.1558	21.4679	20.7323	21.553	18.5601	21.0349	22.558	-0.373989	0.0673534	0.533402	0.157905	P62829	RPL23	60S ribosomal protein L23
22.9483	23.3476	24.4073	23.3926	24.2905	24.3433	23.1248	24.4769	24.1378	-0.345412	0.226906	0.0956326	0.0649903	P62750	RPL23A	60S ribosomal protein L23a
20.9436	21.4186	22.4641	21.3312	23.0443	21.1176	21.556	23.5278	21.9243	-0.727289	0.405098	-0.505004	0.230429	P83731	RPL24	60S ribosomal protein L24
21.2347	19.7432	20.0155	22.301	23.105	21.9638	21.1326	23.7393	20.9775	-1.61868	0.684631	0.5068	0.194449	P61254	RPL26	60S ribosomal protein L26
21.5161	21.5452	20.8691	21.9406	21.1075	21.0632	19.7071	22.1953	21.3774	0.216914	0.0970911	0.277181	0.124379	P61353	RPL27	60S ribosomal protein L27
22.2167	22.3738	22.5529	22.1949	22.3403	22.3631	21.6859	21.6802	22.8289	0.316125	0.30261	0.234432	0.219668	P46776	RPL27A	60S ribosomal protein L27a
21.2768	21.0964	19.8045	20.9888	19.778	19.0955	21.976	17.3062	22.5091	0.128829	0.0240317	-0.642956	0.129725	P46779	RPL28	60S ribosomal protein L28
20.2166	19.818	20.6667	20.6395	22.5772	21.458	20.9869	20.9601	22.2698	-1.17183	1.02245	0.152646	0.0753888	P47914	RPL29	60S ribosomal protein L29
24.2455	23.2736	22.8529	24.5746	24.1576	22.8376	24.5967	23.8361	24.0064	-0.689091	0.625461	-0.289761	0.186896	P39023	RPL3	60S ribosomal protein L3
21.986	22.7635	21.153	21.8354	19.7764	20.6402	22.3127	21.0724	21.708	0.2698	0.173232	-0.947041	0.585402	P62888	RPL30	60S ribosomal protein L30
22.7739	23.9718	23.873	23.407	24.304	23.8533	23.4453	22.6988	23.5076	0.322323	0.275659	0.637533	0.803516	P62899	RPL31	60S ribosomal protein L31
20.0389	19.3978	18.834	20.742	20.1087	18.3538	20.7337	19.1075	20.6068	-0.725737	0.494035	-0.414501	0.176548	P62910	RPL32	60S ribosomal protein L32
20.5009	21.7832	16.1685	21.0492	18.695	18.5904	21.6439	19.0055	17.0997	0.234523	0.0368317	0.195152	0.0425607	P49207	RPL34	60S ribosomal protein L34
20.954	21.4856	22.3361	21.3271	22.4499	22.4897	22.3224	23.1777	22.8058	-1.17671	1.09559	-0.679757	0.65689	P42766	RPL35	60S ribosomal protein L35
16.8746	23.4593	17.4265	17.2308	22.6959	20.9286	20.6094	23.4325	19.5308	-1.93745	0.320554	-0.905813	0.171188	P18077	RPL35A	60S ribosomal protein L35a
18.3888	20.234	18.7966	17.6741	18.0086	17.1792	17.7518	19.4806	20.1899	-0.000979106	0.000347298	-1.52013	0.792615	Q9Y3U8	RPL36	60S ribosomal protein L36
20.1689	20.7077	19.6161	20.3206	18.3213	18.7834	20.7542	17.2199	18.1078	1.47028	0.525056	0.447817	0.132534	P61513	RPL37A	60S ribosomal protein L37a
23.9191	21.9563	21.9798	23.7085	24.0635	21.4622	25.1806	23.0581	23.6768	-1.35347	0.678974	-0.893763	0.359253	P36578	RPL4	60S ribosomal protein L4
22.8121	21.3825	21.0523	23.6257	20.9272	21.5609	23.0753	22.8147	23.2822	-1.30843	0.889172	-1.01946	0.472653	P46777	RPL5	60S ribosomal protein L5
22.5768	21.1777	20.5112	23.7908	20.9374	21.5145	24.5635	18.9005	23.1197	-0.772666	0.153279	-0.113658	0.0194096	Q02878	RPL6	60S ribosomal protein L6
23.3821	22.7412	22.3127	23.6117	23.3855	21.2298	23.9389	23.8437	23.6843	-1.01031	1.12066	-1.08	0.537202	P18124	RPL7	60S ribosomal protein L7
17.177	17.5361	20.2596	21.1282	20.516	21.1915	21.6393	22.038	21.9185	-3.54098	1.18105	-0.920018	1.50368	P62424	RPL7A	60S ribosomal protein L7a
21.633	19.8554	20.5686	22.1868	21.0828	20.6761	22.3511	22.0883	22.3415	-1.5746	1.05045	-0.945054	0.776544	P62917	RPL8	60S ribosomal protein L8
18.0001	17.527	20.0139	19.3114	19.8898	19.694	21.3016	20.8959	20.8622	-2.50624	1.11461	-1.38814	2.43741	P32969	RPL9	60S ribosomal protein L9
24.7468	22.6194	21.8721	24.4206	22.828	22.3521	24.4968	23.4296	23.8622	-0.850091	0.363109	-0.729299	0.426393	P05388;Q8NHW5	RPLP0;RPLP0P6	60S acidic ribosomal protein P0;60S acidic ribosomal protein P0-like
18.7085	17.8179	19.1847	18.9096	16.3191	18.4092	20.2445	17.5373	19.1498	-0.406819	0.169796	-1.09787	0.418727	P05386	RPLP1	60S acidic ribosomal protein P1
18.2421	15.8909	20.0647	17.5736	18.1137	20.4534	16.8765	18.5751	20.3271	-0.526976	0.122655	0.120674	0.0304857	P04843	RPN1	Dolichyl-diphosphooligosaccharide--protein glycosyltransferase subunit 1
16.9235	18.149	17.1412	20.0637	19.1259	22.4514	16.9118	17.6958	20.0284	-0.807439	0.310259	2.33497	0.790709	P04844	RPN2	Dolichyl-diphosphooligosaccharide--protein glycosyltransferase subunit 2
17.6882	17.2122	21.9159	20.6105	20.8594	21.9344	18.0903	22.9169	21.342	-1.84425	0.37479	0.351747	0.0802637	P46783;Q9NQ39	RPS10;RPS10P5	40S ribosomal protein S10;Putative 40S ribosomal protein S10-like
17.7351	21.4808	23.5343	21.5721	22.5164	23.3565	21.016	21.9691	22.7377	-0.990866	0.204511	0.574048	0.329711	P62280	RPS11	40S ribosomal protein S11
17.8439	23.1693	23.55	17.3431	21.6523	23.1589	16.5305	20.9339	20.4431	2.21856	0.403553	1.41563	0.250416	P25398	RPS12	40S ribosomal protein S12
21.9691	22.4244	22.9721	22.4289	23.6508	23.3314	22.8854	24.1345	23.3952	-1.01645	1.013	-0.334641	0.258583	P62277	RPS13	40S ribosomal protein S13
18.6238	22.907	23.9196	22.325	22.5276	24.1834	22.3034	23.5176	23.3142	-1.22825	0.27475	-0.0330512	0.0155211	P62263	RPS14	40S ribosomal protein S14
18.2282	16.885	17.7674	17.7833	15.7208	18.8835	17.2929	17.2686	16.8089	0.503396	0.479111	0.339104	0.124238	P62841	RPS15	40S ribosomal protein S15
21.2358	25.6324	24.8228	21.2732	25.9491	24.7483	22.0198	25.7567	24.8811	-0.322177	0.0635158	-0.228971	0.0432721	P62244	RPS15A	40S ribosomal protein S15a
22.4842	19.3374	22.6112	22.891	17.3624	22.5592	22.3516	22.908	17.2645	0.636244	0.108313	0.0961838	0.0125315	P62249	RPS16	40S ribosomal protein S16
17.717	20.822	22.7036	21.5653	21.1951	22.9647	22.0357	21.2716	21.0763	-1.04702	0.260795	0.44715	0.286225	P08708	RPS17	40S ribosomal protein S17
23.2856	23.6784	25.3515	23.8822	24.0181	27.1409	23.5841	25.397	25.0904	-0.585315	0.277817	0.323246	0.0939961	P62269	RPS18	40S ribosomal protein S18
21.0947	23.0939	23.9171	21.7694	22.7894	23.6797	21.7332	23.7875	23.3999	-0.271655	0.0918985	-0.227355	0.0970592	P39019	RPS19	40S ribosomal protein S19
22.7501	21.3339	24.4661	23.2578	22.7893	24.1346	22.9415	19.1433	23.2901	1.05839	0.259091	1.6023	0.454181	P15880	RPS2	40S ribosomal protein S2
19.2343	20.9771	23.7212	20.8789	20.6766	21.3628	17.6866	17.402	21.0378	2.60203	0.672698	2.26394	0.723717	P60866	RPS20	40S ribosomal protein S20
22.1936	23.0423	18.2043	17.5243	22.2353	15.4895	18.618	20.9868	17.1814	2.21803	0.517497	-0.51237	0.0775612	P62266	RPS23	40S ribosomal protein S23
20.1683	20.1999	21.4489	20.1514	21.7878	20.9982	21.0348	21.8695	20.8677	-0.651627	0.542704	-0.278167	0.185653	P62847	RPS24	40S ribosomal protein S24
21.574	20.9441	24.0793	22.3468	22.6528	24.041	23.0648	22.6524	23.5941	-0.904638	0.348959	-0.0902239	0.0516946	P62851	RPS25	40S ribosomal protein S25
22.1626	21.9822	21.9883	21.642	19.8906	22.1817	22.2689	20.1226	21.755	0.662158	0.383171	-0.144056	0.0523254	P62854;Q5JNZ5	RPS26;RPS26P11	40S ribosomal protein S26;Putative 40S ribosomal protein S26-like 1
23.0077	23.1859	23.851	22.6987	23.3884	23.8892	23.2614	23.0653	22.2112	0.502249	0.533211	0.47946	0.434561	P62979;P62987;P0CG47;P0CG48	RPS27A;UBA52;UBB;UBC	Ubiquitin-40S ribosomal protein S27a;Ubiquitin;40S ribosomal protein S27a;Ubiquitin-60S ribosomal protein L40;Ubiquitin;60S ribosomal protein L40;Polyubiquitin-B;Ubiquitin;Polyubiquitin-C;Ubiquitin
16.9531	17.6881	20.7706	15.8729	18.8681	21.7141	18.3312	16.9158	20.5299	-0.121691	0.0259141	0.226094	0.0381506	Q71UM5;P42677	RPS27L;RPS27	40S ribosomal protein S27-like;40S ribosomal protein S27
17.0235	18.8989	20.9565	16.7992	18.6819	22.1777	17.8322	20.1131	20.8353	-0.633919	0.163638	-0.373963	0.070892	P62857	RPS28	40S ribosomal protein S28
17.6838	21.8629	24.9961	21.1253	23.9623	25.3907	22.6748	24.5503	24.1229	-2.26838	0.40036	-0.289931	0.0718245	P23396	RPS3	40S ribosomal protein S3
22.2765	22.2237	25.0552	22.7132	23.8616	25.1686	23.515	24.2835	24.4439	-0.895643	0.353462	-0.166287	0.0738443	P61247	RPS3A	40S ribosomal protein S3a
23.2116	22.4496	24.5311	23.3992	23.8124	24.6461	23.6611	24.4491	23.8995	-0.60581	0.365601	-0.0506713	0.0391691	P62701	RPS4X	40S ribosomal protein S4, X isoform
21.5092	20.3794	23.0951	21.9431	21.9626	23.0562	22.6957	23.1468	21.7977	-0.885496	0.408544	-0.226081	0.156446	P46782	RPS5	40S ribosomal protein S5;40S ribosomal protein S5, N-terminally processed
18.8164	19.6387	23.7734	21.9433	22.2579	23.2486	22.38	23.1697	23.7206	-2.34724	0.580818	-0.606834	0.475912	P62753	RPS6	40S ribosomal protein S6
20.4205	20.7348	21.8706	22.1337	21.8651	22.1447	22.6789	23.3335	22.4593	-1.81527	1.47464	-0.776067	1.07084	P62081	RPS7	40S ribosomal protein S7
23.0128	21.8554	24.5045	23.8509	23.9498	24.6346	23.3894	23.5923	24.6449	-0.7513	0.349482	0.26959	0.225403	P62241	RPS8	40S ribosomal protein S8
22.6276	21.3281	24.405	23.5662	23.8767	25.2296	21.2197	23.4772	24.59	-0.308706	0.0817567	1.12852	0.413092	P46781	RPS9	40S ribosomal protein S9
17.6822	17.369	22.0269	19.541	16.921	23.099	21.8235	23.5088	22.9408	-3.73168	0.92106	-2.90406	0.616037	P08865	RPSA	40S ribosomal protein SA
17.4314	16.5007	18.5856	17.0037	17.5131	18.1333	19.2655	17.8102	20.5833	-1.71377	0.774771	-1.66962	0.792584	P56182	RRP1	Ribosomal RNA processing protein 1 homolog A
20.6969	17.3951	15.6036	21.9749	21.416	20.7026	21.9541	21.5768	21.932	-3.92242	0.926863	-0.45645	0.466604	O76021	RSL1D1	Ribosomal L1 domain-containing protein 1
17.8138	16.7148	18.9887	17.4114	17.5675	18.6392	17.3904	16.6366	19.1325	0.119274	0.0410243	0.152857	0.0623946	Q9Y3I0	RTCB	tRNA-splicing ligase RtcB homolog
17.503	16.7624	20.8522	19.9182	20.4628	21.6298	19.1489	17.7168	21.5093	-1.0858	0.257509	1.21193	0.401269	Q9Y265	RUVBL1	RuvB-like 1
20.4439	19.8403	22.1825	21.7516	21.1774	22.655	21.1097	16.2065	23.0799	0.690222	0.110986	1.72932	0.31113	Q9Y230	RUVBL2	RuvB-like 2
17.0394	22.8183	19.8156	17.251	20.3152	16.9313	18.9573	20.1685	18.7807	0.588928	0.118161	-1.13634	0.387625	P05109	S100A8	Protein S100-A8;Protein S100-A8, N-terminally processed
18.988	16.4478	19.1538	16.6149	16.9916	19.0219	20.6658	15.9768	21.909	-1.32066	0.252443	-1.9744	0.403176	O43290	SART1	U4/U6.U5 tri-snRNP-associated protein 1
17.2665	15.8904	21.1722	18.1293	18.0116	19.6173	18.1691	18.4618	21.8935	-1.39844	0.282099	-0.922127	0.271838	Q15020	SART3	Squamous cell carcinoma antigen recognized by T-cells 3
17.8007	17.0886	20.6678	17.714	17.548	23.3056	19.0663	17.4057	19.97	-0.295003	0.0776547	0.708515	0.122684	P31040	SDHA	Succinate dehydrogenase [ubiquinone] flavoprotein subunit, mitochondrial
18.3318	16.0081	19.8686	17.9808	18.3704	20.7578	18.2463	16.1757	17.3244	0.820716	0.24874	1.78752	0.758785	P60468	SEC61B	Protein transport protein Sec61 subunit beta
17.5712	21.0194	20.3479	18.3472	24.517	24.1389	19.0617	18.8786	16.2388	1.58651	0.494691	4.27469	0.81483	Q8IZQ5	SELH	Selenoprotein H
18.2912	16.5886	17.3799	17.3572	18.3094	23.0467	17.8838	16.9272	16.9168	0	NaN	2.32851	0.50066	Q9C0C4	SEMA4C	Semaphorin-4C
18.012	16.4055	16.3271	16.4992	18.5366	16.3866	19.2667	21.9627	18.2626	-2.91581	0.995184	-2.68985	0.915485	Q01105;P0DME0	SET;SETSIP	Protein SET;Protein SETSIP
18.4502	16.4022	22.8401	17.2031	18.3972	22.3231	17.541	20.4892	21.5692	-0.635611	0.100266	-0.558612	0.102055	Q15459	SF3A1	Splicing factor 3A subunit 1
18.7329	16.6825	21.1702	17.7794	18.1293	21.4918	18.1047	18.6563	20.3999	-0.191726	0.043663	0.0798963	0.0191109	Q12874	SF3A3	Splicing factor 3A subunit 3
21.165	22.5552	23.8026	20.1254	19.8272	24.2565	23.5732	21.3708	22.36	0.0729205	0.0245274	-1.03165	0.251445	O75533	SF3B1	Splicing factor 3B subunit 1
21.02	17.1308	22.9215	17.4643	22.1275	22.9757	22.5449	23.024	22.7606	-2.41906	0.535776	-1.92065	0.421611	Q13435	SF3B2	Splicing factor 3B subunit 2
16.9094	17.3125	23.9716	22.3278	16.9277	23.1711	22.4646	21.5395	21.4969	-2.43582	0.398997	-1.02478	0.184272	Q15393	SF3B3	Splicing factor 3B subunit 3
17.6836	16.0674	20.9122	17.3283	17.6255	19.825	18.9731	18.6596	19.847	-0.938807	0.235448	-0.90026	0.421007	Q15427	SF3B4	Splicing factor 3B subunit 4
17.6793	15.7301	17.0001	17.5572	16.7892	18.1951	18.7672	18.2162	17.7573	0	NaN	-0.733069	0.650237	Q9Y3B4	SF3B6	Splicing factor 3B subunit 6
23.4121	17.6177	22.5148	23.1165	16.6646	21.3237	24.7576	16.8008	22.0277	-0.0138365	0.00152543	-0.827126	0.097734	P23246	SFPQ	Splicing factor, proline- and glutamine-rich
19.9093	17.6803	18.9425	17.9288	18.795	17.9334	19.702	16.8771	19.2254	0.242552	0.0782836	-0.382443	0.147918	P42285	SKIV2L2	Superkiller viralicidic activity 2-like 2
17.1579	17.466	21.7121	16.7095	21.9154	23.0809	17.5358	17.606	18.6501	0.848047	0.203318	2.63796	0.509665	Q00325	SLC25A3	Phosphate carrier protein, mitochondrial
19.977	20.1817	23.2829	20.978	20.1345	23.8631	16.7534	17.0971	20.5044	3.02893	0.87571	3.54023	1.00855	P05141	SLC25A5	ADP/ATP translocase 2;ADP/ATP translocase 2, N-terminally processed
16.5689	15.8735	16.8261	17.2864	21.4269	22.2508	18.0104	17.4175	17.4607	0	NaN	2.69186	0.656835	Q6PCB7	SLC27A1	Long-chain fatty acid transport protein 1
18.6561	16.5864	16.7132	18.2772	24.3671	25.8627	17.4451	16.7947	17.1821	0	NaN	5.695	0.877544	Q6P1M0	SLC27A4	Long-chain fatty acid transport protein 4
19.4373	16.5871	20.6675	20.9797	17.1819	21.4375	20.7923	17.4091	22.5572	-1.35555	0.280829	-0.386514	0.0664968	O60264	SMARCA5	SWI/SNF-related matrix-associated actin-dependent regulator of chromatin subfamily A member 5
23.7786	24.9158	25.0679	17.2463	24.1177	25.9744	17.1404	17.9323	25.292	4.4659	0.647101	2.32462	0.247813	Q14683	SMC1A	Structural maintenance of chromosomes protein 1A
19.067	17.7472	23.2069	17.6168	16.6737	23.3823	18.7966	18.1315	21.6593	0.477938	0.085183	-0.304852	0.0431641	O95347	SMC2	Structural maintenance of chromosomes protein 2
16.2197	17.3057	17.1991	17.4859	19.2369	21.7023	18.3893	16.4437	18.4313	0	NaN	1.72029	0.520559	Q8WVI0	SMIM4	Small integral membrane protein 4
20.6793	25.0687	18.4086	17.2432	16.9135	18.3572	16.8813	16.3782	18.0994	4.26591	0.813317	0	NaN	Q9BQ49	SMIM7	Small integral membrane protein 7
21.8166	16.9231	22.8955	23.5258	17.8401	22.9575	24.0379	18.0829	20.2534	-0.246356	0.0328521	0.649707	0.0923254	O75643	SNRNP200	U5 small nuclear ribonucleoprotein 200 kDa helicase
18.7079	16.169	17.9739	19.5153	16.9421	16.2285	19.1418	17.9659	16.2686	-0.175173	0.0536339	-0.230145	0.0612741	P09012	SNRPA	U1 small nuclear ribonucleoprotein A
16.9416	18.3408	17.564	17.9344	17.3759	17.3801	17.3585	18.9124	17.5379	-0.320828	0.19283	-0.372819	0.27037	P08579	SNRPB2	U2 small nuclear ribonucleoprotein B
17.7695	20.6563	21.447	17.2821	20.8461	21.6413	19.6909	21.9061	21.3232	-1.01577	0.312169	-1.05024	0.272239	P62316	SNRPD2	Small nuclear ribonucleoprotein Sm D2
18.9166	18.699	21.4195	15.6757	17.134	21.1777	17.3242	18.2702	18.484	1.65224	0.721277	-0.0303427	0.00562403	P62318	SNRPD3	Small nuclear ribonucleoprotein Sm D3
19.1553	18.6072	19.3662	18.7522	19.3578	18.3296	19.6261	20.8673	19.2981	-0.887587	0.706796	-1.11731	0.879839	P62304	SNRPE	Small nuclear ribonucleoprotein E
19.462	17.6205	19.7853	17.4644	16.9313	19.4699	17.3304	19.5511	19.0173	0.323004	0.124388	-0.677732	0.264142	P62306	SNRPF	Small nuclear ribonucleoprotein F
22.1647	21.4142	23.1262	21.6913	20.0277	23.5876	23.2125	15.9783	21.965	1.84973	0.303731	1.38359	0.210934	Q13813	SPTAN1	Spectrin alpha chain, non-erythrocytic 1
20.898	20.3143	21.9982	22.743	18.6645	23.0508	22.8254	18.1985	17.727	1.48654	0.335825	1.90246	0.368449	Q01082	SPTBN1	Spectrin beta chain, non-erythrocytic 1
19.8134	18.8259	20.3771	19.9333	20.0398	20.3809	20.2879	20.295	20.5005	-0.689017	0.574358	-0.243151	0.682055	P37108	SRP14	Signal recognition particle 14 kDa protein
16.5552	17.5974	19.8103	19.057	17.2603	19.0677	22.499	23.4945	18.4685	-3.49968	0.856578	-3.02567	0.74934	Q9UHB9	SRP68	Signal recognition particle subunit SRP68
18.0761	17.951	19.0145	16.9444	18.6981	18.054	23.5796	23.9412	18.4539	-3.64436	0.764196	-4.09272	0.858847	O76094	SRP72	Signal recognition particle subunit SRP72
18.3258	19.1347	20.199	17.0002	18.7413	19.3119	19.3679	18.9542	20.4553	-0.372614	0.203955	-1.24133	0.658632	P49458	SRP9	Signal recognition particle 9 kDa protein
17.6099	17.2786	20.703	19.9714	18.7748	20.7941	17.5399	17.746	19.2466	0.353037	0.101852	1.66928	0.981389	Q96SB4	SRPK1	SRSF protein kinase 1
17.6624	16.8954	17.8804	17.8412	16.4593	19.0795	17.1401	17.1688	20.5687	-0.81311	0.25701	-0.499158	0.133095	Q13243	SRSF5	Serine/arginine-rich splicing factor 5
21.2572	21.4244	23.9164	21.7602	23.5579	23.6676	22.985	23.5267	24.3891	-1.43426	0.631993	-0.638391	0.352056	P05455	SSB	Lupus La protein
18.2343	19.1979	18.7473	15.8172	17.4856	19.3949	15.9985	20.7898	19.2528	0.0461098	0.0100298	-1.1145	0.250376	Q04837	SSBP1	Single-stranded DNA-binding protein, mitochondrial
20.2829	16.2916	19.0503	21.0956	20.4212	19.6043	20.9484	20.8617	22.3466	-2.84397	0.907959	-1.01185	0.71397	O95793	STAU1	Double-stranded RNA-binding protein Staufen homolog 1
23.7651	22.2994	23.1078	21.6336	17.7731	20.2548	24.3165	17.5791	18.3157	2.987	0.530195	-0.183268	0.0249314	O94804	STK10	Serine/threonine-protein kinase 10
21.2884	17.6823	18.8818	21.5075	18.76	19.105	21.8609	17.9142	18.5704	-0.164331	0.0343098	0.342319	0.0801992	Q9Y5B9	SUPT16H	FACT complex subunit SPT16
20.4202	23.6323	24.4978	24.0079	24.6076	23.5567	24.797	25.5804	24.013	-1.94669	0.59683	-0.739387	0.591847	O60506	SYNCRIP	Heterogeneous nuclear ribonucleoprotein Q
17.675	17.2621	20.6581	16.7928	17.5625	20.6719	18.2162	16.6073	19.7997	0.323989	0.0809156	0.134612	0.0300553	Q13428	TCOF1	Treacle protein
16.3438	17.1583	18.4621	16.7705	15.9237	18.8529	16.3388	18.7873	17.0406	-0.0675189	0.0236169	-0.206548	0.0631521	Q08188	TGM3	Protein-glutamine gamma-glutamyltransferase E;Protein-glutamine gamma-glutamyltransferase E 50 kDa catalytic chain;Protein-glutamine gamma-glutamyltransferase E 27 kDa non-catalytic chain
17.5358	16.4179	17.3404	17.1563	21.6356	20.5139	17.9636	15.997	18.2632	0	NaN	2.36066	0.662313	P49755	TMED10	Transmembrane emp24 domain-containing protein 10
18.6894	16.4333	17.9021	17.6989	20.1562	20.44	17.3639	17.1259	16.1442	0.79696	0.434793	2.55371	1.08333	Q15363	TMED2	Transmembrane emp24 domain-containing protein 2
16.4043	14.8495	18.3018	17.1015	17.1547	19.768	16.848	17.1887	17.7224	0	NaN	0.75504	0.313713	Q9Y3B3	TMED7	Transmembrane emp24 domain-containing protein 7
16.958	15.7691	17.4618	17.5016	17.2396	16.6682	18.5783	17.5051	18.2964	0	NaN	-0.990164	1.12506	Q9BVC6	TMEM109	Transmembrane protein 109
17.5844	20.3862	21.3687	17.3453	22.2683	22.1229	17.7911	16.436	18.5099	2.20075	0.735658	2.99982	0.706278	Q96AN5	TMEM143	Transmembrane protein 143
18.0536	16.8486	23.2292	17.444	17.3142	19.5433	17.2526	16.8705	17.4406	2.18925	0.420665	0.912584	0.477429	Q9NRX6	TMEM167B	Protein kish-B
18.2231	16.6686	17.9861	16.8182	17.7039	18.9484	18.5164	17.0224	17.3017	0	NaN	0.210017	0.0971934	Q9H813	TMEM206	Transmembrane protein 206
18.5762	15.7073	17.4177	17.113	16.5142	18.3477	18.2922	17.6605	18.749	0	NaN	-0.90899	0.627278	P57088	TMEM33	Transmembrane protein 33
19.0459	17.9229	17.1816	17.2413	20.4089	20.5515	18.1349	16.7362	17.5832	0	NaN	1.91582	0.675453	Q8N4L2	TMEM55A	Type 2 phosphatidylinositol 4,5-bisphosphate 4-phosphatase
16.7973	18.2873	21.7606	18.7403	22.5496	24.6301	17.9312	17.0654	16.7281	1.70678	0.436748	4.73175	0.976755	Q86T03	TMEM55B	Type 1 phosphatidylinositol 4,5-bisphosphate 4-phosphatase
17.8145	19.992	21.7239	22.1468	22.4081	20.187	22.3175	23.4769	22.9759	-3.07994	0.989598	-1.34277	0.729235	P11387	TOP1	DNA topoisomerase 1
18.1084	18.9937	23.5116	17.7226	21.4653	23.5688	18.1427	16.6162	21.6454	1.40311	0.247649	2.11747	0.39353	P12270	TPR	Nucleoprotein TPR
19.1522	16.1837	16.6246	16.9212	16.217	21.7137	18.9349	17.0241	16.6306	0	NaN	0.754145	0.144718	O60507	TPST1	Protein-tyrosine sulfotransferase 1
17.7031	16.7307	18.6349	17.634	19.8187	19.8587	16.2181	16.7598	18.1776	0	NaN	2.05197	1.01047	O60704	TPST2	Protein-tyrosine sulfotransferase 2
23.2027	19.0761	17.7394	20.8951	21.4378	17.6713	21.4076	19.2987	17.7209	0.530335	0.0956931	0.525674	0.12067	O43617	TRAPPC3	Trafficking protein particle complex subunit 3
17.4598	16.0875	23.405	17.8522	17.9266	23.7252	19.1887	22.1529	24.0958	-2.82839	0.446646	-1.97785	0.335156	Q13263	TRIM28	Transcription intermediary factor 1-beta
17.2335	15.8521	16.2319	16.3186	18.2606	20.4817	16.9134	18.0685	17.5388	0	NaN	0.846712	0.252396	Q15645	TRIP13	Pachytene checkpoint protein 2 homolog
22.1451	23.2521	25.4631	23.2926	23.8962	26.1516	23.9989	23.6354	25.7482	-0.840705	0.285123	-0.0140502	0.00420905	P68363;P68366	TUBA1B;TUBA4A	Tubulin alpha-1B chain;Tubulin alpha-4A chain
17.4562	15.2868	20.6468	17.1478	16.9962	17.7346	18.1004	17.6405	19.0977	-0.482912	0.10249	-0.986663	0.871454	Q9BQE3	TUBA1C	Tubulin alpha-1C chain
23.1624	22.8168	25.139	23.2723	24.3996	25.6751	23.6556	22.8463	25.3081	-0.230589	0.0794425	0.512326	0.196183	P07437	TUBB	Tubulin beta chain
17.4987	19.5182	22.8275	20.958	21.767	22.9703	21.2696	17.536	22.4879	-0.483016	0.0791277	1.4673	0.360444	P68371;P04350	TUBB4B;TUBB4A	Tubulin beta-4B chain;Tubulin beta-4A chain
17.4001	21.1293	21.6792	16.8199	17.6114	17.3305	16.7533	18.3574	17.0176	2.6934	0.761084	-0.122175	0.076412	P10599	TXN	Thioredoxin
16.6871	15.7099	16.4959	16.981	17.3632	16.0602	19.4441	17.6943	16.138	-1.46114	0.581582	-0.957349	0.366822	P0DN76;Q8WU68;Q01081	U2AF1L4;U2AF1	Splicing factor U2AF 26 kDa subunit;Splicing factor U2AF 35 kDa subunit
19.7814	17.3539	21.2155	21.0338	18.2219	19.836	20.3762	17.7612	21.9038	-0.563454	0.124671	-0.3165	0.0756069	P26368	U2AF2	Splicing factor U2AF 65 kDa subunit
17.0298	17.4817	16.4106	17.0641	17.25	22.2223	16.3642	16.4269	17.4721	0	NaN	2.09107	0.467464	Q9UDW1	UQCR10	Cytochrome b-c1 complex subunit 9
18.046	16.8398	18.7791	16.6626	17.8276	20.9942	16.5562	17.9742	18.1469	0	NaN	0.935678	0.255225	Q96IX5	USMG5	Up-regulated during skeletal muscle growth protein 5
23.5427	20.5088	16.1697	17.6279	16.8727	16.7022	17.4601	17.876	17.1657	2.57313	0.453456	0	NaN	O75691	UTP20	Small subunit processome component 20 homolog
17.5418	17.2772	16.2919	18.2367	23.9118	23.2219	17.1422	17.7882	18.2154	0	NaN	4.07487	0.834013	Q8NBZ7	UXS1	UDP-glucuronic acid decarboxylase 1
17.2691	21.2024	21.1041	17.8132	21.5884	20.9411	17.6147	19.1658	19.5653	1.07659	0.293883	1.33232	0.415518	P55072	VCP	Transitional endoplasmic reticulum ATPase
23.9023	20.5213	22.7224	25.1553	19.3403	22.9233	23.5085	19.7309	23.4164	0.16346	0.0346478	0.254398	0.040968	P08670	VIM	Vimentin
18.9474	18.1267	19.2766	18.0286	18.3493	17.6641	17.0295	19.6937	21.8926	-0.755029	0.187789	-1.52461	0.40714	Q9NP79	VTA1	Vacuolar protein sorting-associated protein VTA1 homolog
16.4102	17.3363	16.6048	17.0525	19.4444	22.2011	18.1371	17.0963	18.2566	0	NaN	1.736	0.439206	Q9UEU0	VTI1B	Vesicle transport through interaction with t-SNAREs homolog 1B
23.1886	23.1676	23.3061	23.2562	22.5193	23.4828	23.882	24.2515	20.8018	0.242321	0.0730113	0.107665	0.0306273	P13010	XRCC5	X-ray repair cross-complementing protein 5
22.5327	24.5037	24.4871	23.8972	24.3987	24.1739	24.1778	24.9589	24.2518	-0.621683	0.347028	-0.306276	0.442582	P12956	XRCC6	X-ray repair cross-complementing protein 6
21.7915	22.9718	25.7717	21.9035	24.7799	25.2158	24.1249	24.7632	24.5839	-0.978999	0.305217	-0.524256	0.17644	P67809	YBX1	Nuclease-sensitive element-binding protein 1
18.8876	19.6254	22.6344	16.4851	21.9999	21.8691	20.4754	22.0775	23.3637	-1.58975	0.480907	-1.85415	0.370188	P16989	YBX3	Y-box-binding protein 3
18.0327	17.9175	17.7764	18.8515	22.1481	23.4885	16.3911	17.6174	18.2116	0	NaN	4.08931	1.08482	Q96EC8	YIPF6	Protein YIPF6
17.8798	15.7045	16.634	17.0503	23.3962	24.5832	18.6931	17.0628	17.1145	-0.884089	0.460214	4.05309	0.655104	Q96TA2	YME1L1	ATP-dependent zinc metalloprotease YME1L1
17.5987	19.9967	20.0799	17.2992	17.7634	20.4028	16.1759	20.5228	19.8296	0.382376	0.0848486	-0.354308	0.0745104	Q9H6S0	YTHDC2	Probable ATP-dependent RNA helicase YTHDC2
17.9437	16.9758	21.9721	15.8806	18.4251	22.9943	18.1294	20.5946	21.5969	-1.14311	0.241541	-1.00696	0.158303	P62258	YWHAE	14-3-3 protein epsilon
18.6188	17.3752	19.1671	17.2462	19.6295	19.6884	17.1042	19.1614	18.718	0.0591469	0.0240987	0.526832	0.197971	P63104	YWHAZ	14-3-3 protein zeta/delta
17.208	18.1111	21.1086	19.374	21.0409	21.1065	19.9454	21.7738	22.1314	-2.4743	0.793694	-0.776418	0.366207	Q7Z2W4	ZC3HAV1	Zinc finger CCCH-type antiviral protein 1
18.2033	16.7762	17.3218	16.5037	16.8373	21.1667	18.5999	17.4065	17.5794	0	NaN	0.307271	0.0659342	O95159	ZFPL1	Zinc finger protein-like 1
17.2238	21.2243	21.1105	18.0046	21.2969	21.8235	19.9408	19.648	22.0778	-0.702651	0.171527	-0.180541	0.0429093	Q96KR1	ZFR	Zinc finger RNA-binding protein
17.3005	16.6709	18.0599	19.1737	17.9837	17.4214	18.1794	18.3038	20.453	-1.63498	0.841023	-0.78583	0.358926	Q96ME7	ZNF512	Zinc finger protein 512
18.2511	16.5044	16.9212	17.8305	17.4514	16.9005	17.3137	17.3224	17.7988	-0.252743	0.164345	-0.0841497	0.09431	Q6ZN55	ZNF574	Zinc finger protein 574

## Sheet: Figure 4B, 4C and 4E
Figures 4B, 4C and 4E. Volcano plots of GST vs FAM114A-GST or GST vs DmGOLPH3-GST or FAM114-GST vs DmGOLPH3-GST																	Golgi cargo
																	COPI components
																	Other known trafficking proteins
GST (plasmid pOPTG)			FAM114A-GST (plasmid pLGW755)			DmGOLPH3-GST (plasmid pLGW732)			GST vs DmGOLPH3-GST		GST vs FAM114A-GST		FAM114A-GST vs DmGOLPH3-GST
LFQ intensity pOPTG_1	LFQ intensity pOPTG_2	LFQ intensity pOPTG_3	LFQ intensity pLGW755_1	LFQ intensity pLGW755_2	LFQ intensity pLGW755_3	LFQ intensity pLGW732_1	LFQ intensity pLGW732_2	LFQ intensity pLGW732_3	Log2 Ratio LFQ intensity pLGW732 vs LFQ intensity pOPTG	-Log Welch's T-test p-value LFQ intensity pLGW732_LFQ intensity pOPTG	Log2 Ratio LFQ intensity pLGW755_LFQ intensity pOPTG	-Log Welch's T-test p-value LFQ intensity pLGW755_LFQ intensity pOPTG	Log2 Ratio LFQ intensity pLGW755 vs LFQ intensity pLGW732	-Log Welch's T-test p-value LFQ intensity pLGW755_LFQ intensity pLGW732	Gene name	UniProt ID	Flybase ID
22.0334	22.5327	22.8178	22.7583	22.9166	22.4664	22.0697	22.9296	21.4699	-0.304899	0.243661	0.252449	0.391156	0.557348	0.556927	128up	P32234	FBgn0010339
24.4753	24.4307	24.7299	23.6574	24.2679	23.4255	24.4329	24.8361	23.9708	-0.132044	0.180343	-0.761737	1.09932	-0.629693	0.823151	14-3-3epsilon	P92177	FBgn0020238
25.6201	25.8222	25.5813	24.695	24.9859	24.9715	25.6537	24.601	25.4024	-0.455547	0.544216	-0.790412	2.47335	-0.334865	0.43273	14-3-3zeta	A0A0B4KEH0	FBgn0004907
22.1668	21.8603	20.8378	22.6427	21.9417	23.6317	21.0192	20.3624	21.309	-0.724786	0.655197	1.11707	0.808157	1.84186	1.50855	4E-T	L0MLQ9	FBgn0052016
22.4093	23.3848	21.457	22.6075	22.6729	21.5098	22.09	22.6838	22.7856	0.102767	0.0575347	-0.153609	0.0799071	-0.256376	0.231035	Aatf	Q9VM95	FBgn0031851
21.7702	21.9399	18.7669	22.2557	22.7209	21.901	21.6749	22.2871	22.232	1.23899	0.453504	1.46688	0.539618	0.227891	0.301166	Abl	M9PCU1	FBgn0000017
26.9915	27.3977	26.9867	27.846	27.8071	27.7912	26.7192	27.1576	26.6845	-0.271568	0.592978	0.689442	1.45248	0.961009	2.4828	ACC	A1Z784	FBgn0033246
24.157	23.1171	22.3223	24.4364	23.9523	24.5802	23.4074	24.3088	24.647	0.922239	0.62808	1.12418	0.800678	0.201942	0.185335	Acn	Q9VJ12	FBgn0263198
22.6673	23.364	21.3659	27.2238	27.5691	27.1357	26.1647	25.9579	25.6805	3.46866	1.65057	4.84381	1.94983	1.37516	2.68976	Acsl	A1Z7H3	FBgn0263120
27.7905	28.7445	28.3072	28.1303	27.9515	27.7216	28.7496	29.3085	28.661	0.625596	0.830087	-0.346333	0.468701	-0.97193	1.84277	Act5C	X2JCP8	FBgn0000042
21.9227	21.1411	21.9065	22.444	22.4714	22.2513	21.7048	23.5796	21.7054	0.673139	0.396807	0.732117	1.01709	0.0589784	0.0316261	Adf1	P05552	FBgn0284249
27.8876	27.3129	25.2648	26.5896	27.0779	26.9612	27.3235	27.3816	26.7956	0.345176	0.148567	0.0544898	0.0213162	-0.290686	0.540346	AGO2	Q9VUQ5	FBgn0087035
22.1462	22.8541	21.1218	23.6223	24.2987	23.9233	24.2832	24.1608	24.0429	2.12158	1.30594	1.90739	1.31474	-0.214192	0.443176	Agpat3	Q9VV51	FBgn0036623
20.7022	21.7736	19.3059	22.2694	21.6065	21.9971	22.1636	22.8432	22.7375	1.98754	1.00677	1.36373	0.720356	-0.623802	1.02536	AIF	M9PBQ4	FBgn0031392
24.1952	25.2549	25.0296	23.5353	23.5965	25.085	25.5185	24.7833	25.2864	0.369465	0.395197	-0.754314	0.539646	-1.12378	0.954346	AIMP1	A1Z7K8	FBgn0033351
25.8831	26.033	25.6447	25.1031	24.6425	25.8775	25.3266	25.4396	25.8937	-0.300299	0.635757	-0.645899	0.680836	-0.3456	0.360346	AIMP2	Q9VUR3	FBgn0036515
24.2033	23.7064	24.2656	23.7982	22.9487	23.7856	23.583	25.1685	23.9015	0.159236	0.107291	-0.547647	0.726563	-0.706883	0.560109	AIMP3	Q8MKK1	FBgn0050185
22.8901	23.9345	19.3417	24.1746	24.9125	23.8955	23.5619	24.4521	23.5791	1.80889	0.492302	2.27207	0.618678	0.463181	0.47571	Akap200	Q86BM5	FBgn0027932
22.463	23.0638	21.8982	24.3463	23.6033	24.3277	22.7828	22.6791	23.3411	0.459319	0.493303	1.6174	1.67707	1.15809	1.65229	alc	A1Z7Q8	FBgn0260972
25.636	26.0821	25.0327	26.0328	24.83	25.9682	25.8878	25.7886	25.051	-0.00782967	0.00637174	0.0267169	0.0178675	0.0345465	0.0245215	Aldh	Q9VLC5	FBgn0012036
22.2645	23.4017	19.4712	24.5759	23.9564	24.9318	25.1315	25.5143	24.5498	3.35273	1.01941	2.77558	0.873816	-0.577154	0.653	Aldh-III	A1Z6Z3	FBgn0010548
22.4424	22.2547	19.5641	21.1186	20.1763	20.8601	22.1685	21.5487	21.8855	0.447207	0.167261	-0.702041	0.271926	-1.14925	1.58313	Aldh7A1	Q8SXQ1	FBgn0036857
20.9882	21.2416	20.8272	21.9929	20.3872	21.5528	23.1453	22.8777	22.6421	1.8694	3.16124	0.291976	0.215805	-1.57742	1.46241	Alg11	Q9VP06	FBgn0037108
20.2599	20.1916	21.6296	19.3345	21.8312	21.7127	23.888	23.5568	23.0483	2.804	1.88894	0.265764	0.0999654	-2.53823	1.39403	alpha-Man-Ia	Q8IRL4	FBgn0259170
30.4703	30.3068	30.6264	29.9278	28.9478	29.5772	29.9403	29.7091	29.3615	-0.797566	1.6257	-0.983587	1.19452	-0.186021	0.217847	alpha-Spec	M9PBI5	FBgn0250789
28.8855	28.4406	28.4707	34.7209	34.4159	35.2104	30.3363	29.5175	28.8878	0.981604	0.87644	6.18348	4.05125	5.20188	3.38953	alphaCOP	Q9W0B8	FBgn0025725
27.0607	28.2351	27.1156	28.663	28.0812	28.1664	27.6693	28.4425	28.1277	0.609356	0.589813	0.833072	0.828418	0.223716	0.317356	alphaTub84D	P06605	FBgn0003885
28.1915	27.8722	26.6544	27.96	27.1788	26.9665	27.2538	27.8486	27.9106	0.098278	0.0648721	-0.204287	0.133439	-0.302565	0.340449	alt	Q960Y8	FBgn0038535
24.4094	25.0876	24.6082	24.1217	24.3429	24.4257	25.2538	25.897	24.7759	0.607134	0.696611	-0.40499	0.766574	-1.01212	1.39911	AMPdeam	D0IQK3	FBgn0052626
21.3793	21.8888	19.8048	21.9502	23.1921	22.816	21.2725	22.881	22.4207	1.16709	0.661762	1.62846	0.980206	0.461369	0.312455	AMPKalpha	O18645	FBgn0023169
21.0417	22.1942	21.265	21.3901	21.4505	20.2767	22.3591	21.487	20.3451	-0.103256	0.0513885	-0.461208	0.371305	-0.357952	0.197519	AnxB9	A0A0B4KH34	FBgn0000083
22.5792	22.8908	22.8677	24.1697	24.2515	24.2036	23.0992	24.7276	24.4144	1.30119	0.936709	1.42907	2.47688	0.127884	0.0912306	AP-2alpha	P91926	FBgn0264855
24.2792	23.9917	24.2324	23.3494	23.7869	23.6779	22.7644	23.1248	23.0319	-1.19406	2.91567	-0.563065	1.52935	0.630993	1.68405	AP-2mu	O62530	FBgn0263351
22.2412	22.2195	22.445	22.49	21.9302	21.9644	23.493	23.6067	23.6083	1.26747	3.27779	-0.173688	0.349552	-1.44116	2.83306	aralar1	A0A0B4KHW3	FBgn0028646
22.9597	23.0545	22.8219	20.1539	19.344	20.1264	22.497	21.3046	23.4174	-0.53901	0.326511	-3.07058	2.29878	-2.53157	1.71778	Arc1	Q7K1U0	FBgn0033926
21.3366	21.5326	20.2038	21.8343	20.76	20.7157	22.6722	21.7078	21.7268	1.01128	0.887268	0.0790297	0.0490144	-0.93225	0.896636	Arf102F	L0MNA8	FBgn0013749
22.9428	23.2244	23.1052	24.3446	24.4418	24.6445	24.8683	24.3038	24.6317	1.51048	2.39528	1.38618	3.47507	-0.124297	0.267153	Arf79F	M9PG22	FBgn0010348
27.7592	28.164	28.4787	26.958	26.3166	25.934	27.5846	27.47	27.5022	-0.615039	1.02518	-1.73108	1.92925	-1.11604	1.68565	ArgRS	Q9VXN4	FBgn0027093
22.4829	22.9664	23.385	23.5112	22.2419	22.2369	22.8	22.1729	22.0557	-0.601894	0.795695	-0.281402	0.216304	0.320492	0.265093	Arp1	P45889	FBgn0011745
20.4693	20.9967	21.3301	19.5535	21.6799	20.2246	22.9961	22.7873	22.1623	1.7165	2.07717	-0.446054	0.249848	-2.16256	1.4829	Arpc4	Q9VMH2	FBgn0284255
25.5885	25.9036	24.4748	24.6743	25.3933	24.9029	24.4181	25.2438	25.657	-0.216007	0.141022	-0.332138	0.265867	-0.116131	0.0987935	Ars2	A0A0B4KEI5	FBgn0033062
25.8669	26.1282	25.2857	26.0553	26.1108	26.4806	26.3784	26.7506	26.556	0.801414	1.17081	0.455316	0.691227	-0.346098	0.944645	AsnRS	Q9V434	FBgn0086443
27.7819	27.672	28.4921	26.7647	26.2768	26.7872	27.471	27.2845	27.6087	-0.527264	0.77818	-1.37243	1.80892	-0.845165	1.93932	AspRS	Q7K0E6	FBgn0002069
24.2799	25.059	24.453	24.0149	24.5543	24.1873	24.3234	24.8012	24.4256	-0.0805416	0.103114	-0.345132	0.521687	-0.26459	0.542663	AspRS-m	Q9VJH2	FBgn0051739
22.7944	22.8731	23.7336	20.4709	21.119	19.9991	23.1464	24.0861	23.7232	0.518225	0.565338	-2.604	2.37201	-3.12223	2.73977	ast	Q9VPW1	FBgn0015905
22.8541	21.9877	22.945	22.8013	23.905	23.843	22.8058	22.7932	23.917	0.576385	0.523263	0.920829	0.907802	0.344443	0.266432	ATPsynB	Q94516	FBgn0019644
27.7823	28.6091	27.9163	29.217	28.2225	28.6462	28.2394	28.6404	27.9987	0.19025	0.233674	0.592692	0.698919	0.402442	0.513566	ATPsynbeta	X2JH42	FBgn0010217
23.1193	24.2468	23.5264	24.1918	24.9292	24.6005	24.3736	24.2629	24.1313	0.625139	0.71182	0.943026	1.07046	0.317887	0.638885	ATPsynD	A0A0B4LHL7	FBgn0016120
22.8102	24.4697	25.203	25.7669	26.5059	25.2214	24.9021	24.4558	24.2447	0.373194	0.18327	1.67042	0.8959	1.29723	1.43743	ATPsyndelta	Q9W2X6	FBgn0028342
22.4473	22.6344	22.4434	23.0874	24.3025	23.9002	24.8147	24.5109	24.6421	2.14753	4.1029	1.25499	1.16588	-0.892539	1.14046	ATPsynF	Q9W141	FBgn0035032
25.5344	26.0117	25.6479	28.8373	28.404	28.3329	26.8841	27.6089	27.4406	1.57984	2.22014	2.79337	3.68453	1.21353	1.96493	ATPsyngamma	O01666	FBgn0020235
23.7022	23.6929	24.5909	24.1061	24.5726	24.0816	25.0947	24.2024	23.8361	0.382397	0.327407	0.258109	0.301428	-0.124289	0.110682	ATPsynO	Q24439	FBgn0016691
23.2605	23.6165	20.2994	21.8764	23.1444	22.6248	23.7257	24.4218	23.7484	1.57312	0.567086	0.156382	0.0462664	-1.41673	1.51202	Atx2	Q8SWR8	FBgn0041188
20.9403	20.4232	19.6329	20.9501	20.0431	21.3485	20.9449	20.9913	20.297	0.412323	0.382605	0.448437	0.342472	0.0361137	0.0271363	B4	Q9VJX3	FBgn0023407
27.6364	27.9867	25.9579	28.5267	29.4234	27.8315	25.8768	26.4402	26.5985	-0.888523	0.537864	1.40018	0.81716	2.2887	1.96106	B52	A0A0C4DHG5	FBgn0004587
23.0759	23.2212	22.407	21.7901	20.3591	21.0031	22.5123	23.0545	22.6166	-0.173553	0.222436	-1.85063	1.5744	-1.67707	1.70438	ball	A4V3G8	FBgn0027889
22.9315	22.8282	22.7368	23.0792	20.3943	21.1847	22.2935	22.811	22.6193	-0.257594	0.649415	-1.27947	0.603651	-1.02187	0.558981	Bap55	Q7K012	FBgn0025716
21.7663	22.0263	22.2823	21.7438	18.797	21.3586	22.8138	21.688	22.4571	0.29468	0.317066	-1.39183	0.569035	-1.68651	0.792531	Bap60	Q9VYG2	FBgn0025463
21.8532	21.9002	21.273	20.3398	21.2162	21.1647	21.6582	22.2249	21.8771	0.244608	0.394756	-0.768529	1.00306	-1.01314	1.43485	barr	Q9VIP9	FBgn0014127
21.8587	23.3965	19.9518	21.8239	22.7954	22.2488	22.354	21.8962	20.3752	-0.193841	0.0568556	0.553698	0.194018	0.747538	0.493181	BCAS2	Q9VAY6	FBgn0039558
22.083	21.7095	21.5643	22.3958	22.4047	23.0672	22.1348	22.0835	23.0208	0.627444	0.784498	0.837007	1.37072	0.209563	0.216271	BEAF-32	Q94513	FBgn0015602
25.5023	25.6545	23.2519	24.623	23.7512	24.4478	24.9887	25.0733	24.6893	0.114194	0.0471006	-0.5289	0.24082	-0.643094	1.0394	bel	A0A0B4KGU4	FBgn0263231
20.9795	23.4354	19.304	23.1895	23.4011	23.5286	24.1091	23.7343	24.6147	2.91305	0.884927	2.13342	0.664197	-0.779628	1.33336	ben	E1JJN1	FBgn0000173
24.9095	25.1328	25.6283	24.9589	24.5207	24.8567	24.3105	24.9346	24.6851	-0.58015	0.966297	-0.444788	0.785368	0.135362	0.237217	beta-Spec	Q00963	FBgn0250788
27.3444	27.6915	28.157	33.7201	33.5979	33.7494	28.8017	29.0632	28.5853	1.08577	1.60665	5.95812	2.96196	4.87235	5.32096	beta'COP	O62621	FBgn0025724
26.0404	26.606	27.2647	33.4267	32.9438	33.433	27.1703	28.0589	27.8997	1.07259	1.10482	6.63082	3.18955	5.55823	4.20161	betaCOP	P45437	FBgn0008635
28.2109	28.6549	27.8467	29.2991	28.157	28.6331	28.9228	29.0287	28.7962	0.67841	1.03996	0.458886	0.484899	-0.219523	0.258528	betaTub56D	Q24560	FBgn0284243
22.9811	22.2928	20.8793	23.8275	20.6663	23.9092	23.7005	23.5935	22.984	1.37493	0.838153	0.74991	0.233811	-0.625024	0.223825	betaTub60D	P08841	FBgn0003888
28.1169	28.6147	28.2864	29.2085	28.715	28.886	28.7535	28.6	28.1225	0.152658	0.251088	0.597157	1.35694	0.444499	0.86586	blw	P35381	FBgn0011211
27.609	27.7977	27.9662	27.2132	26.3157	26.8567	28.0991	28.2463	27.9837	0.318735	1.13565	-0.995793	1.32342	-1.31453	2.07483	bor	Q9VEX6	FBgn0287225
25.4512	25.6934	24.8957	25.8493	25.7607	25.3842	25.6412	25.7538	26.5133	0.622698	0.791225	0.317934	0.486859	-0.304764	0.420784	brm	M9PFM5	FBgn0000212
25.3883	24.7766	24.6755	24.0093	24.4866	25.2474	24.4989	24.9616	24.8254	-0.184814	0.278895	-0.365632	0.3508	-0.180817	0.178048	Brr2	Q9VUV9	FBgn0263599
22.2823	23.6296	20.1993	24.7804	24.771	24.2931	22.8661	23.1877	23.7907	1.24449	0.470821	2.57779	0.923198	1.3333	1.874	Bruce	A0A0B4KH36	FBgn0266717
24.3805	24.7009	24.9288	23.8934	25.2052	23.9053	25.2274	25.6812	25.065	0.654495	1.25157	-0.335433	0.275399	-0.989927	0.981494	bsf	Q9VJ86	FBgn0284256
21.1531	18.8687	19.9955	22.0963	22.1449	24.7919	27.5432	27.5179	27.1963	7.41335	2.18156	3.00526	1.23394	-4.4081	2.0981	Bsg	Q8IPG9	FBgn0261822
21.3011	21.9109	20.0649	20.972	21.6882	20.3196	20.9483	21.938	20.8337	0.147725	0.0797622	-0.0989825	0.0503155	-0.246707	0.177291	BthD	Q9VYB0	FBgn0030501
24.8125	24.7925	23.7299	27.7281	26.682	27.1369	30.5259	30.7483	30.184	6.0411	3.06641	2.73737	2.33253	-3.30373	3.18031	C1GalTA	E2QCQ7	FBgn0032078
24.576	23.9177	24.7539	22.6792	24.3162	21.78	23.9353	24.2253	24.3533	-0.244606	0.34412	-1.49073	0.760931	-1.24612	0.761638	CaBP1	Q9V438	FBgn0025678
24.8689	25.0278	24.7335	25.2417	23.2488	24.4736	24.228	24.3877	24.3022	-0.57076	2.04546	-0.555348	0.356461	0.015412	0.00870911	Caf1-55	Q24572	FBgn0263979
20.0322	23.805	22.5069	22.1769	21.0385	21.3606	19.7172	22.2761	22.5663	-0.594858	0.155209	-0.589395	0.184384	0.00546265	0.00184481	Cam	A0A0B4LF57	FBgn0000253
22.3829	22.5098	22.5524	22.519	22.6189	23.3262	24.134	23.93	23.9432	1.52069	4.08356	0.339644	0.505946	-1.18105	1.96548	Cand1	M9PB90	FBgn0027568
23.1302	23.7014	23.2341	22.5437	21.129	22.7685	22.8435	23.5176	22.9665	-0.246056	0.379182	-1.20817	0.880936	-0.962117	0.803746	Cap-D2	Q9VAJ1	FBgn0039680
23.554	23.6096	22.1555	22.9881	22.5347	22.0732	23.2462	23.432	23.4008	0.253281	0.188034	-0.574393	0.436744	-0.827674	1.42499	Cap-G	A1Z987	FBgn0259876
24.9192	25.1883	23.7349	25.0758	25.371	24.7495	23.9052	24.5203	23.817	-0.533279	0.438065	0.451311	0.370433	0.984591	1.58666	Caper	Q9VM49	FBgn0031883
25.7834	25.036	21.9924	25.3475	25.6664	25.9583	23.7032	24.5522	23.9127	-0.214574	0.0595314	1.38679	0.4511	1.60136	2.17401	Capr	E4NKG1	FBgn0042134
22.5871	22.2434	23.0824	23.211	22.6289	22.8699	22.7077	22.8509	22.5011	0.0489178	0.0624523	0.265657	0.370145	0.216739	0.477489	cass	Q9V431	FBgn0286781
24.641	25.4208	25.5846	23.4601	22.6445	23.1672	24.8102	24.2031	24.5326	-0.700179	0.907988	-2.12484	2.26545	-1.42466	2.06656	Cbp80	E2QD75	FBgn0022942
25.226	25.2253	25.4021	24.8435	25.1171	25.634	25.8272	26.0081	25.7497	0.577218	2.31691	-0.0862687	0.125345	-0.663487	1.27494	CCT1	A4V391	FBgn0003676
22.5923	23.7067	23.7592	22.4909	23.0994	23.3692	22.9463	23.4502	23.6612	-0.000160217	0.00011783	-0.366241	0.321807	-0.366081	0.47323	CCT2	Q9W392	FBgn0030086
23.9531	24.2933	24.4883	23.8884	24.6828	24.3558	24.5653	24.5349	24.4427	0.26941	0.651678	0.0640589	0.0804789	-0.205351	0.367833	CCT3	A4V303	FBgn0015019
26.4693	26.603	26.6661	26.3658	26.5728	26.3967	26.9109	26.0166	26.5948	-0.0720609	0.0908076	-0.134401	0.70582	-0.0623398	0.0817043	CCT4	Q9VK69	FBgn0032444
22.1213	22.5674	23.4077	21.2755	21.0291	21.7435	22.3997	22.9841	22.9336	0.0736828	0.0592628	-1.34942	1.3071	-1.4231	2.14648	CCT5	Q7KKI0	FBgn0010621
24.7175	24.8025	25.4479	23.6489	24.5986	24.7289	24.7427	24.9519	24.9052	-0.122702	0.185089	-0.663841	0.718167	-0.54114	0.714222	CCT6	Q9VXQ5	FBgn0027329
22.1064	22.8256	22.2588	22.4235	22.4773	22.4578	22.202	22.8123	22.061	-0.0385043	0.041229	0.0559476	0.08497	0.0944519	0.152635	CCT7	Q9VHL2	FBgn0037632
23.89	24.4305	25.0361	22.7594	23.4543	24.0267	24.4034	24.1294	24.1796	-0.214755	0.231185	-1.03877	0.983211	-0.82402	1.0291	CCT8	Q7K3J0	FBgn0284436
25.207	24.5433	22.8876	26.5658	27.6829	26.2729	26.2375	26.2034	26.2296	2.01089	0.999076	2.6279	1.38616	0.617003	0.648991	CD98hc	Q9VHX9	FBgn0037533
28.6045	28.6918	30.2613	27.9402	27.6319	27.3876	28.6306	29.2795	29.4929	-0.0515226	0.0282954	-1.5326	1.02618	-1.48108	2.08257	Cdc5	Q9W0R0	FBgn0265574
24.3106	23.7213	24.7558	24.4446	24.4005	24.4498	23.7678	23.5151	23.6362	-0.622846	0.776849	0.169082	0.200994	0.791928	3.35037	Cdep	A0A0C4DHA1	FBgn0265082
23.4741	23.992	20.56	23.2826	22.7787	22.8167	23.244	23.3279	23.4422	0.662643	0.222962	0.28399	0.0881509	-0.378653	1.03452	cDIP	Q9VDD5	FBgn0038865
22.0996	21.9544	19.9658	21.2568	20.1001	21.5879	21.6912	20.2142	21.4148	-0.233211	0.100551	-0.358372	0.16175	-0.125161	0.0683556	Cdk12	M9PG50	FBgn0037093
21.5031	21.5817	21.8444	20.4164	20.5848	19.4955	22.3025	22.3086	22.9762	0.88601	1.38938	-1.47749	1.4072	-2.3635	2.36413	cg	A8DYD3	FBgn0000289
25.2688	25.5178	26.4101	25.1225	25.0859	24.5291	25.2075	25.9395	25.5991	-0.150175	0.134397	-0.819721	0.897081	-0.669546	1.10221	CG10333	Q9VJ74	FBgn0032690
22.4589	23.6537	21.0216	23.8299	22.8589	22.5866	23.497	23.9041	24.1164	1.46112	0.722064	0.713737	0.333677	-0.747384	0.827155	CG10600	M9PG55	FBgn0032717
21.2231	21.2545	21.5192	21.5155	20.8718	21.8476	23.6037	22.248	23.2395	1.69812	1.33515	0.0793406	0.0898433	-1.61878	1.5087	CG10616	C8VV60	FBgn0036286
25.1809	25.5946	26.3002	25.4819	25.1715	25.0237	25.2927	26.1459	26.737	0.366617	0.275411	-0.466191	0.538802	-0.832808	0.880737	CG10737	B7YZL6	FBgn0034420
23.4241	23.0682	23.7456	23.5615	23.9323	24.483	23.2802	23.1217	19.7099	-1.37534	0.445152	0.579629	0.790724	1.95496	0.751593	CG11076	Q9V493	FBgn0039929
20.5324	21.3675	20.5904	24.8819	23.462	25.4767	27.645	26.9565	26.0144	6.04186	2.91983	3.77674	1.89391	-2.26513	1.38698	CG11127	Q7JRM5	FBgn0033178
21.6835	21.1551	19.2913	20.7478	20.2772	18.8921	29.0034	28.2821	28.533	7.89622	2.28682	-0.737581	0.329713	-8.6338	3.88012	CG1129	E2QCZ9	FBgn0037279
21.2796	22.1275	22.4926	21.2495	22.7472	22.3364	21.0982	21.0443	21.7735	-0.661208	0.679017	0.144477	0.0893708	0.805686	0.731412	CG11414	Q9W149	FBgn0035024
26.1667	24.3965	23.5557	25.4548	24.8824	25.2682	24.8015	24.8588	25.9216	0.487715	0.215573	0.495525	0.230173	0.00780932	0.0063847	CG11417	O46307	FBgn0024364
23.4478	23.0573	23.4178	22.6263	22.6614	22.6898	23.4008	21.753	22.698	-0.690363	0.548738	-0.648458	1.47965	0.0419044	0.0295042	CG11563	Q9V9U9	FBgn0039868
26.2467	26.8137	26.1926	24.2945	21.7601	23.3872	26.0738	26.0202	25.7604	-0.466248	0.891121	-3.27042	1.39764	-2.80417	1.70031	CG11583	Q9VZE6	FBgn0035524
19.2183	20.6568	20.2899	21.6815	20.725	21.0586	20.0366	19.7911	20.32	-0.00576591	0.00397517	1.10003	0.955922	1.10579	1.58959	CG11788	Q4V3Z5	FBgn0034495
24.7196	24.8521	24.4887	24.8592	25.0518	24.8837	23.8335	22.9437	23.6852	-1.19931	1.45004	0.244793	0.873556	1.4441	2.16334	CG11837	Q9VAQ5	FBgn0039627
22.7301	21.3707	22.5894	20.2064	21.8579	23.2768	22.1814	22.1337	22.5176	0.0475171	0.0342979	-0.449679	0.167151	-0.497196	0.215895	CG11920	Q9VBY2	FBgn0039274
25.4254	25.149	25.1912	24.0683	25.6021	25.3714	25.2773	23.4709	25.6842	-0.444368	0.235403	-0.241231	0.176755	0.203136	0.0867576	CG11999	Q9VNA3	FBgn0037312
25.2298	25.5304	25.2252	24.7724	23.5762	24.0559	25.8338	24.6777	25.0309	-0.147675	0.1465	-1.19364	1.18414	-1.04596	1.0064	CG12093	Q9VZX8	FBgn0035372
23.4207	22.9869	23.5739	23.4114	23.0385	23.3847	23.286	23.5578	19.3224	-1.27179	0.345485	-0.0489941	0.0805573	1.22279	0.372857	CG12112	Q9W3E0	FBgn0030048
23.7281	23.773	23.9572	24.7206	23.743	24.55	24.5663	23.806	24.607	0.507012	0.733516	0.518461	0.650374	0.0114492	0.00946035	CG12128	A1Z830	FBgn0033473
22.1688	22.307	20.0108	23.628	22.6929	23.7562	24.5507	23.6698	23.5677	2.43388	1.18368	1.86352	0.94547	-0.570358	0.551427	CG12213	Q8INJ4	FBgn0260742
25.6729	25.0017	24.8439	21.9168	19.8863	21.4704	24.7459	24.2456	23.711	-0.938681	1.11591	-4.08169	1.91086	-3.14301	1.99548	CG12288	Q9VJG2	FBgn0032620
24.8551	24.746	25.8152	24.4134	23.0999	23.708	24.599	25.4408	25.1168	-0.0865453	0.0719289	-1.39832	1.28136	-1.31178	1.35682	CG12301	Q9VUR2	FBgn0036514
22.2101	21.9959	21.8381	20.5413	21.7255	21.5985	21.6888	21.6683	22.8998	0.070919	0.05549	-0.726248	0.730839	-0.797167	0.650917	CG12325	Q5U0X8	FBgn0033557
24.2909	24.666	24.9208	23.0651	20.9362	22.9937	24.3956	25.0633	25.1601	0.247102	0.335141	-2.29425	1.13673	-2.54136	1.5811	CG1234	Q9VI82	FBgn0037489
23.286	23.0258	20.9514	24.3144	23.3495	24.4122	23.2731	22.2223	21.5982	-0.0565497	0.0210906	1.6043	0.826274	1.66085	1.30795	CG12391	Q7K4G8	FBgn0033581
22.6875	22.339	22.596	21.5201	21.6984	22.5408	21.9522	21.6091	20.9834	-1.02594	1.2606	-0.62109	0.747722	0.404847	0.405172	CG12499	Q9VD07	FBgn0038968
23.1549	23.0683	21.6789	20.629	22.9092	21.7141	21.5029	23.1351	21.854	-0.470065	0.273597	-0.883293	0.463208	-0.413228	0.192102	CG12608	Q9VXW3	FBgn0030630
21.6352	21.1245	21.447	21.8949	20.3838	21.6442	19.6222	22.8893	21.5264	-0.0562541	0.0184812	-0.0945663	0.0643445	-0.0383123	0.0119715	CG12702	Q9VWC7	FBgn0031070
26.1064	26.1874	24.1008	25.7771	24.4587	25.4396	25.7844	24.7552	25.3818	-0.157736	0.0720598	-0.23969	0.10798	-0.0819537	0.0571106	CG12717	Q9VYJ5	FBgn0030420
23.5398	22.4244	23.0962	22.8783	23.2871	23.9985	23.0905	22.6197	23.2486	-0.0338542	0.0299151	0.36784	0.328515	0.401695	0.458814	CG12909	Q7K0D3	FBgn0033507
21.6803	22.9567	23.536	26.6879	26.52	26.764	26.7312	26.4008	26.4787	3.81255	1.7579	3.93295	1.75678	0.120397	0.416559	CG1307	E1JJ73	FBgn0026566
27.8415	27.7305	25.3644	26.2088	26.3185	26.3737	27.238	26.8197	26.7119	-0.0556227	0.021409	-0.678483	0.310234	-0.62286	1.68738	CG13096	H0RNN8	FBgn0032050
24.5147	24.3502	24.1725	22.7951	23.0498	23.2898	23.6225	24.1825	24.1041	-0.376085	0.813868	-1.30087	2.57341	-0.924786	1.82579	CG13097	Q9VLK1	FBgn0032051
27.1846	27.1117	27.443	27.2971	25.6115	26.846	26.6355	26.5608	26.1885	-0.784843	1.90396	-0.661559	0.496795	0.123285	0.0835271	CG13126	Q9VL60	FBgn0032168
23.7596	23.9803	23.0326	25.1811	25.1779	24.5908	22.9851	23.1846	23.1484	-0.484777	0.639884	1.39246	1.69257	1.87724	3.09771	CG1316	Q9VZE4	FBgn0035526
23.76	23.8956	20.0206	25.4075	25.8967	24.7832	24.0007	24.0236	23.6725	1.3402	0.395879	2.80375	0.820966	1.46355	1.89273	CG13185	A8DYB0	FBgn0033661
24.8922	25.3337	24.5499	25.4302	26.2466	26.0436	26.9644	26.8529	26.5123	1.85131	2.34849	0.981522	1.36809	-0.869786	1.4411	CG1371	A1Z843	FBgn0033482
21.2066	21.4309	22.2179	28.9886	27.9633	29.4553	30.1907	29.038	30.5256	8.29967	3.61645	7.18395	3.45157	-1.11572	0.819979	CG13887	Q9W0M4	FBgn0035165
23.6801	23.3316	24.1381	22.6326	23.7382	23.6384	23.6971	21.9555	23.2847	-0.737467	0.527591	-0.380178	0.369477	0.357289	0.219936	CG14210	Q9VWF8	FBgn0031040
23.2031	23.5765	22.4391	20.9414	22.4726	21.9707	22.163	22.9587	21.9942	-0.700944	0.713321	-1.27799	1.04254	-0.577043	0.461657	CG14230	Q9VWD4	FBgn0031062
21.299	20.7679	20.8778	19.8223	21.5571	21.3426	21.2479	20.4403	20.6699	-0.195524	0.266333	-0.0742385	0.0425759	0.121286	0.0711848	CG14286	Q9VE11	FBgn0038673
21.2851	21.604	20.2243	21.969	21.309	21.3752	20.9713	21.645	21.491	0.331271	0.276963	0.513248	0.452126	0.181976	0.245975	CG14650	Q9VN28	FBgn0037252
21.6561	21.4142	20.0084	20.6754	20.1681	21.573	21.4892	21.9169	21.501	0.609454	0.44657	-0.220738	0.122171	-0.830193	0.89141	CG14805	Q9W550	FBgn0023514
21.6521	21.959	19.9938	22.0371	19.2459	21.2664	20.8948	21.5984	19.715	-0.465577	0.220846	-0.351848	0.123905	0.113729	0.0387211	CG15014	Q9VZD8	FBgn0035532
23.412	23.4509	23.8992	23.764	23.0577	22.6563	23.3426	23.4815	22.1672	-0.590258	0.535924	-0.428024	0.491429	0.162234	0.111309	CG15019	Q9VZC8	FBgn0035541
21.943	23.671	20.7129	24.6374	24.2372	24.2378	23.1571	23.7906	23.2251	1.28202	0.566717	2.26189	0.937388	0.979873	1.81592	CG15099	A0A0B4KG81	FBgn0034400
20.7324	22.0459	19.9131	21.3079	20.7207	20.7569	21.0645	21.5047	21.9367	0.604851	0.355094	0.0313822	0.0153663	-0.573469	0.844043	CG15356	Q9VQ58	FBgn0031377
24.0458	24.0889	24.6219	21.6536	19.5828	22.7846	24.5619	24.4782	24.4133	0.232318	0.473741	-2.91184	1.0722	-3.14416	1.54429	CG1542	Q9V9Z9	FBgn0039828
21.4018	22.5487	22.1305	22.2584	20.9077	21.5485	23.0187	22.9466	22.3399	0.741384	0.828502	-0.455459	0.369684	-1.19684	1.26069	CG15611	Q8MKL4	FBgn0034194
23.6082	23.3206	22.3784	24.7373	25.3566	25.0357	23.0821	23.5863	21.8853	-0.251151	0.148335	1.94081	1.70216	2.19197	1.82662	CG1582	Q9VZ55	FBgn0030246
22.8684	23.5077	22.7237	21.7774	19.9902	22.2772	23.2582	22.7704	23.6622	0.197023	0.217184	-1.685	0.905806	-1.88202	1.19465	CG15877	Q9W019	FBgn0035337
22.8605	22.3411	21.8206	22.8902	22.2349	21.6145	22.3773	22.1602	21.9087	-0.192	0.219133	-0.0942078	0.0691094	0.0977923	0.0885865	CG1622	Q9VYE9	FBgn0030468
22.1115	22.4735	23.0503	24.3955	19.9957	23.1117	23.6909	23.8453	23.6636	1.18818	1.35582	-0.0441678	0.0103772	-1.23235	0.3987	CG1673	Q9VYD5	FBgn0030482
22.2421	23.6334	22.8015	21.97	21.7878	22.0226	20.185	22.1959	21.9694	-1.44228	0.851162	-0.965571	0.867852	0.476706	0.303049	CG16753	Q9VZV8	FBgn0035393
21.5696	21.4149	21.2221	20.9849	20.9238	20.5889	21.0248	20.9401	21.7296	-0.170687	0.238448	-0.569649	1.60841	-0.398961	0.646306	CG1677	X2JE07	FBgn0029941
23.6027	22.945	23.5602	22.6888	22.9106	23.4362	22.4483	22.7278	23.7443	-0.395886	0.356523	-0.357442	0.509821	0.0384439	0.0285923	CG16812	Q9VK18	FBgn0032488
21.8392	21.5827	19.3037	22.0223	21.4201	22.215	21.0715	21.7997	21.8667	0.670759	0.302419	0.977236	0.456634	0.306478	0.366472	CG16972	Q8SWW4	FBgn0032481
24.3126	24.0393	22.8537	23.5215	23.0428	23.9722	22.3465	22.7682	23.798	-0.764346	0.543221	-0.223077	0.157572	0.54127	0.460286	CG1703	Q9VYW4	FBgn0030321
22.2419	22.8809	19.4622	20.8163	21.8488	20.3454	21.2066	21.9966	22.2181	0.278769	0.0864763	-0.52486	0.167701	-0.80363	0.676226	CG17078	Q9VPM7	FBgn0086855
24.5528	25.1743	23.0904	23.0086	23.5072	21.985	24.8658	25.0089	25.7352	0.93078	0.569844	-1.4389	0.856146	-2.36968	1.97682	CG1737	Q9VZ00	FBgn0030293
24.2466	24.0873	23.5298	24.4451	22.5735	24.6222	25.3211	24.4059	24.9336	0.932327	1.25761	-0.0743192	0.0350243	-1.00665	0.64281	CG17593	Q9VQR9	FBgn0031544
22.8001	21.9848	21.2648	21.8841	20.6163	21.1999	22.4334	21.7151	20.3287	-0.524164	0.273974	-0.783148	0.606641	-0.258985	0.132759	CG17597	Q9VJ44	FBgn0032715
24.8713	24.607	25.7493	23.9581	23.3253	24.4372	25.2293	24.8686	25.2453	0.0385653	0.0343031	-1.16901	1.16244	-1.20758	1.60515	CG1785	Q9W3C2	FBgn0030061
23.5156	24.3217	21.2103	23.8998	24.2855	23.194	23.5955	23.2209	25.403	1.05727	0.382208	0.777242	0.301807	-0.280026	0.138872	CG17896	Q7KW39	FBgn0023537
26.1213	26.2654	24.1356	24.294	22.1647	23.3776	24.2147	25.5455	25.272	-0.496723	0.240566	-2.22868	1.1308	-1.73195	1.10324	CG18178	Q9VT38	FBgn0036035
22.6466	23.096	24.1018	21.6839	22.3391	21.7437	22.8333	23.449	22.769	-0.264377	0.206286	-1.35919	1.16521	-1.09482	1.65627	CG18273	Q9I7Z8	FBgn0029525
24.0641	24.6077	24.4134	24.3858	24.5142	23.32	22.5433	23.4234	23.0851	-1.3445	1.77738	-0.288429	0.268963	1.05607	1.08617	CG18600	Q9VE94	FBgn0038601
26.909	27.1493	27.1461	26.8863	26.5515	26.9555	26.4199	26.9594	26.9566	-0.289497	0.612243	-0.270342	0.811509	0.0191555	0.0294898	CG18661	M9MRG1	FBgn0040964
28.0931	28.3857	29.692	28.3618	27.1561	27.7345	28.67	27.7247	28.6148	-0.387099	0.261944	-0.972809	0.72273	-0.58571	0.560381	CG2061	M9PH85	FBgn0027498
20.7209	20.8887	20.1343	22.0881	22.3855	22.3071	22.8675	22.5554	22.7629	2.14733	2.28278	1.67895	1.99835	-0.468375	1.66778	CG2064	A1Z729	FBgn0033205
21.8594	22.6161	20.8315	22.7894	24.3271	21.0481	20.9783	22.319	20.0393	-0.656762	0.318597	0.95258	0.355984	1.60934	0.627022	CG2186	Q9VZ60	FBgn0030243
24.0378	24.163	24.4329	23.3239	22.5805	21.8038	23.3978	23.7686	22.9404	-0.842309	1.27346	-1.64182	1.24966	-0.799512	0.732772	CG2260	Q9W3K3	FBgn0030000
22.7977	23.8292	22.3961	22.406	23.374	22.5745	22.6873	22.4569	20.5922	-1.09549	0.604507	-0.222816	0.159087	0.872676	0.528029	CG2685	O76861	FBgn0024998
26.9307	27.6529	26.967	27.5368	27.2344	26.7923	27.3215	27.7374	27.2874	0.265264	0.396964	0.00432205	0.00442985	-0.260942	0.428813	CG2691	X2JEW2	FBgn0030504
21.9339	22.5559	19.3206	23.1271	21.9316	21.5726	21.8548	21.4648	22.3569	0.622031	0.222674	0.940306	0.339881	0.318275	0.233051	CG2875	Q9W4R1	FBgn0029672
24.2184	24.9392	20.929	24.685	25.8519	25.8413	22.8545	24.3244	23.5824	0.22495	0.0573474	2.09725	0.646079	1.8723	1.50726	CG2918	O46067	FBgn0023529
27.6108	28.1863	26.4509	28.5177	27.6786	27.6232	27.2852	27.5483	27.6911	0.0922025	0.0579363	0.523826	0.361946	0.431623	0.620155	CG30122	A8E6M1	FBgn0050122
24.2211	23.518	24.6561	22.8158	23.6921	22.9893	24.2005	23.7885	23.8051	-0.200374	0.207982	-0.965978	1.05039	1.36721	1.61607	CG30349	A1Z7K2	FBgn0050349
22.5163	22.9978	23.5254	24.7431	22.5027	24.4997	27.8532	27.4665	27.3174	4.53251	3.14481	0.901972	0.47585	-3.63054	2.12263	CG3061	Q9VFP0	FBgn0038195
24.0293	23.5138	23.7045	23.547	22.6471	23.1148	24.0584	22.965	23.3624	-0.287266	0.320105	-0.646212	0.940524	-0.358946	0.363861	CG3071	Q9W4Z9	FBgn0023527
22.9849	21.6175	22.8408	21.2786	21.8799	22.6504	22.0441	21.8228	22.3702	-0.402028	0.338268	-0.544757	0.390333	-0.142729	0.121855	CG31342	A8JQY9	FBgn0051342
22.959	23.4942	24.8421	23.4325	19.8228	22.0751	23.2105	23.6907	23.2098	-0.394756	0.252369	-1.98832	0.715424	-1.59357	0.6802	CG31368	Q9VGG9	FBgn0051368
21.3159	21.3388	20.1656	20.6811	21.7386	21.546	21.6617	21.8086	20.0435	0.231196	0.122097	0.381799	0.30673	0.150603	0.0815825	CG31510	Q9VBX4	FBgn0051510
23.4356	22.4622	22.1297	23.472	21.9094	23.0504	24.0863	23.8396	24.0545	1.31765	1.13648	0.134796	0.0777514	-1.18286	1.17548	CG3164	Q9VPJ9	FBgn0025683
22.641	23.0602	22.8552	25.469	24.7811	25.0061	25.9679	26.0721	25.9422	3.14192	3.24632	2.23326	2.75776	-0.908658	1.93324	CG31729	X2J9M9	FBgn0051729
23.2795	23.5457	24.4141	23.2973	23.5036	22.9117	22.7893	23.2942	23.5218	-0.544674	0.581596	-0.50891	0.555969	0.0357641	0.0440087	CG32075	Q8SZY9	FBgn0052075
22.0953	22.6596	22.4815	22.6574	23.1371	22.7506	22.1957	22.139	21.7352	-0.388829	0.811235	0.436265	0.913571	0.825094	1.79173	CG3224	Q9W3Y0	FBgn0029885
30.2828	30.3001	31.8485	28.6829	28.1018	28.5946	30.3853	30.638	30.79	-0.206042	0.134971	-2.3507	1.467	-2.14466	3.23895	CG32344	Q8SY39	FBgn0052344
25.535	25.6285	26.2768	24.3168	23.3147	24.5841	24.8554	24.925	24.8252	-0.94489	1.26937	-1.7416	1.58337	-0.796707	0.962797	CG32409	Q8I937	FBgn0052409
23.9834	20.494	23.5039	23.1965	21.6907	23.5995	22.8449	23.9372	23.1077	0.636208	0.203845	0.16847	0.0456808	-0.467738	0.28218	CG32708	Q9W394	FBgn0052708
22.6726	23.3316	22.7602	22.0975	22.5301	21.6698	22.2722	22.6197	22.0039	-0.622861	1.06572	-0.822333	1.1829	-0.199472	0.259921	CG33129	Q9VKM7	FBgn0053129
21.5643	21.5248	21.593	20.5313	21.5231	21.2078	21.1635	19.9441	20.8719	-0.900863	0.874575	-0.473307	0.607714	0.427556	0.382684	CG33217	Q8MS38	FBgn0053217
25.4907	25.6035	25.4776	28.6204	28.3114	27.5627	27.1797	27.0381	27.0969	1.58096	4.98605	2.64092	1.89359	1.05996	1.54303	CG33303	Q76NQ0	FBgn0053303
24.3932	25.2257	25.236	23.5029	23.4618	23.8624	23.8801	24.5129	24.8328	-0.543031	0.616957	-1.34262	1.59339	-0.79959	1.22164	CG3335	Q9VT19	FBgn0036018
22.4948	22.5799	19.9323	25.9534	25.6874	25.3763	24.3318	24.2517	23.7695	2.44864	0.996537	4.00335	1.40009	1.5547	2.51904	CG3702	Q9VQX6	FBgn0031590
24.9376	24.8436	24.8337	25.1324	24.2466	24.0434	23.6257	24.0933	23.6986	-1.06579	1.83988	-0.397525	0.448181	0.668269	0.851756	CG3735	Q9W1G1	FBgn0034933
22.4019	22.3701	23.8095	23.0132	23.4774	23.5115	24.2207	23.889	23.9349	1.15438	0.887144	0.473526	0.368408	-0.680858	1.62694	CG3756	Q9VMX3	FBgn0031657
22.7745	23.4656	22.1477	23.1052	22.6035	22.9936	23.6951	23.6964	23.718	0.907184	0.854088	0.104809	0.0878402	-0.802375	2.20667	CG3817	Q9VFE6	FBgn0038275
23.6356	23.8519	19.8225	24.4865	22.652	24.0833	23.3628	23.1122	23.3588	0.8413	0.231822	1.30401	0.363023	0.462715	0.339971	CG3907	Q6IDE2	FBgn0034958
20.0512	22.6696	21.9869	26.672	26.8278	27.7425	23.9906	24.2844	23.7656	2.44426	1.07351	5.5115	1.98955	3.06724	2.95446	CG3961	E2QCY2	FBgn0036821
25.327	25.7104	24.5141	25.4603	26.2104	25.7684	24.3934	25.3397	24.5258	-0.430857	0.393875	0.629203	0.662762	1.06006	1.34931	CG4038	Q7KVQ0	FBgn0011824
24.4273	24.4897	20.9046	24.7255	24.2145	24.9561	24.4383	24.2664	24.7436	1.20893	0.381884	1.35819	0.431491	0.149262	0.224524	CG4119	Q9V3Y5	FBgn0028474
21.3317	21.6987	22.5224	22.0045	20.065	21.9445	22.8983	23.5309	22.6602	1.17887	1.22561	-0.512925	0.27583	-1.69179	1.15682	CG4199	O77266	FBgn0025628
24.4134	25.2071	22.8271	25.8574	25.4086	25.4585	24.9231	25.9341	25.8151	1.40827	0.766852	1.42567	0.75912	0.0174052	0.0165379	CG42232	B7Z0I8	FBgn0250754
24.5216	24.8029	23.259	23.5676	22.6791	23.5594	23.9518	24.7285	24.1763	0.0910556	0.0582911	-0.925807	0.728706	-1.01686	1.27405	CG42354	Q8IR21	FBgn0259700
22.6838	22.1549	22.4939	23.1843	22.5189	22.9769	22.0098	22.5275	22.4561	-0.11304	0.193548	0.44918	0.821227	0.56222	1.03657	CG42360	Q9W135	FBgn0259742
24.7727	24.7729	25.5196	25.5929	25.0216	24.8033	24.2814	25.4709	25.2846	-0.009456	0.00690965	0.117544	0.125594	0.127	0.104422	CG42668	Q8IN55	FBgn0261550
22.1859	22.832	19.8894	23.1458	23.6178	21.8579	22.1246	22.4739	22.8085	0.833231	0.34589	1.23807	0.505452	0.404841	0.291583	CG42671	Q9VTH2	FBgn0261553
23.4764	23.7021	21.6764	23.1529	22.5735	22.3095	24.0846	24.2021	23.5676	0.999763	0.592966	-0.273022	0.141624	-1.27279	1.80117	CG42674	M9PFQ9	FBgn0261556
22.7073	22.279	20	23.1541	23.2136	23.1276	22.5825	23.3731	22.2213	1.06354	0.47412	1.503	0.666663	0.439458	0.573458	CG42724	A0A0B4KFB8	FBgn0261641
24.9418	24.4023	23.6383	23.7621	25.0135	23.6999	24.082	23.9774	21.7703	-1.05091	0.519195	-0.168979	0.10667	0.881934	0.436022	CG4364	Q9VL96	FBgn0032138
22.8182	22.9619	21.8367	23.1039	22.7108	21.5401	21.5577	21.5135	21.7934	-0.917433	0.940869	-0.0873464	0.050809	0.830086	0.803496	CG4452	Q9VSW7	FBgn0035981
25.137	25.7276	26.3248	25.7876	25.6611	25.6427	25.4532	25.4026	25.4926	-0.280349	0.301271	-0.0327053	0.0301046	0.247644	2.03758	CG4554	Q9W246	FBgn0034734
23.1683	23.8018	24.1837	22.3209	22.9808	22.5747	22.3363	22.4839	22.7067	-1.209	1.37444	-1.09248	1.34939	0.11652	0.204237	CG4611	Q9VRJ7	FBgn0035591
25.1739	24.7885	26.1524	24.52	25.2024	25.1219	24.1896	24.2307	24.6022	-1.03076	0.938146	-0.423505	0.372829	0.607257	1.13258	CG4619	Q7KTG0	FBgn0032166
25.1305	25.9174	26.2865	24.5037	25.1583	24.5912	24.2034	25.8552	24.2631	-1.00421	0.689681	-1.02708	1.12714	-0.0228697	0.013066	CG4679	A1Z9A8	FBgn0033816
26.1395	25.2517	23.5666	24.4749	25.1964	24.4279	24.9203	24.4162	24.6663	-0.31837	0.14486	-0.286193	0.126308	0.0321776	0.0378824	CG4806	Q9W124	FBgn0260456
23.3314	24.8337	24.3562	22.9161	23.7993	22.9472	22.923	23.7132	23.8287	-0.68545	0.562161	-0.952907	0.802311	-0.267457	0.262885	CG4849	Q9VAX8	FBgn0039566
23.3973	23.668	23.6348	23.4175	23.0022	23.5089	22.7629	22.985	23.0445	-0.635906	2.20416	-0.257113	0.618035	0.378793	0.998668	CG4882	O77477	FBgn0025336
22.2613	22.3523	21.7552	21.2553	20.9396	21.3854	22.2353	22.9324	21.749	0.182618	0.173205	-0.929508	1.73136	-1.11213	1.40782	CG4901	Q9VL25	FBgn0032194
20.4018	20.2658	22.8454	25.8613	24.8629	25.8635	19.6518	20.0989	20.2162	-1.182	0.534252	4.35827	1.63864	5.54027	3.91335	CG4908	Q9VL22	FBgn0032195
21.7339	21.9519	22.4243	20.2519	21.0767	21.415	21.9675	21.7078	22.4251	-0.00324821	0.00363368	-1.12221	1.20639	-1.11896	1.29784	CG4936	Q9VDQ3	FBgn0038768
20.8443	20.3371	20.1801	20.5956	22.1715	19.3225	20.9954	19.4759	20.0385	-0.283922	0.219296	0.242697	0.0973961	0.52662	0.219215	CG4951	A1A708	FBgn0039563
22.4063	22.6925	19.4597	22.7405	22.8927	24.652	25.8424	24.7848	25.2364	3.76837	1.23948	1.90894	0.691933	-1.85943	1.27224	CG4972	Q9VKZ7	FBgn0032217
24.7564	24.5131	24.7635	21.6066	23.2272	23.5524	23.5452	24.018	24.0181	-0.817235	1.71803	-1.88228	1.06463	-1.06504	0.79039	CG5028	A8JRB8	FBgn0039358
25.6243	25.2583	22.8463	23.4974	21.5982	22.6202	25.0179	25.5091	25.3927	0.730228	0.308501	-2.00439	0.864475	-2.73462	2.0665	CG5033	Q7K0Y1	FBgn0028744
24.5731	24.377	23.8759	22.7953	20.8787	20.9817	23.4144	23.8281	23.6581	-0.641774	1.15369	-2.72342	1.42527	-2.08165	1.51729	CG5114	Q9VUI8	FBgn0036460
25.438	25.8061	25.9386	25.8154	26.2127	25.2383	24.7711	24.9565	24.7904	-0.888199	1.77369	0.0279083	0.0287496	0.916107	1.4706	CG5214	Q9VGQ1	FBgn0037891
24.176	24.1305	21.9951	24.4997	23.0896	23.9453	24.2296	23.9021	23.6504	0.493535	0.24646	0.410996	0.185722	-0.0825392	0.0648518	CG5504	Q27237	FBgn0002174
23.794	23.9015	24.5225	23.3529	22.7283	22.2389	23.4371	24.0209	23.6711	-0.362995	0.561262	-1.29934	1.45283	-0.936349	1.20794	CG5589	Q9VVK8	FBgn0036754
25.4499	26.2751	25.4766	26.174	26.2884	25.9621	24.7458	25.6623	25.5559	-0.412558	0.44747	0.407631	0.571989	0.820189	1.26278	CG5641	Q9VG73	FBgn0038046
23.809	24.3542	19.429	22.3018	21.3917	23.2222	22.3471	22.6946	23.2839	0.244469	0.0502755	-0.225529	0.0450545	-0.469997	0.324465	CG5645	Q9VTU0	FBgn0036254
22.7323	23.2145	22.4038	22.9711	22.0501	22.4554	22.5183	23.016	22.7796	-0.0122306	0.0144943	-0.291346	0.337913	-0.279116	0.388452	CG5726	Q7JRH5	FBgn0034313
27.5197	27.9457	28.4972	27.7358	26.215	26.4999	27.5519	27.4094	27.3224	-0.559594	0.741755	-1.17064	0.946145	-0.611045	0.577203	CG5728	Q9VC94	FBgn0039182
21.7465	20.6628	22.3174	24.2819	23.4435	26.089	21.451	21.9279	20.7485	-0.199763	0.12187	3.02925	1.40744	3.22901	1.71442	CG5742	Q7K3G2	FBgn0034304
25.3687	25.7023	24.1485	24.8735	24.9578	24.3838	25.3079	25.3989	25.5559	0.347711	0.268043	-0.334789	0.250197	-0.6825	1.61775	CG5787	Q9VK59	FBgn0032454
24.6009	24.7824	25.2738	23.7829	24.2773	23.7353	24.2633	25.4173	25.2785	0.10067	0.0842467	-0.95387	1.62492	-1.05454	1.22934	CG5800	Q9VX34	FBgn0030855
23.2823	23.6509	23.9418	23.6469	23.294	22.4319	23.5039	24.1818	24.1286	0.313084	0.466949	-0.500719	0.513593	-0.813803	0.900803	CG5877	Q9VXW9	FBgn0030625
23.4496	25.0227	24.9898	22.8308	23.9313	23.248	23.4624	24.0089	23.9586	-0.677371	0.492793	-1.15062	0.834169	-0.473249	0.577363	CG5886	Q9VBL3	FBgn0039379
23.0907	23.8631	22.5476	24.0062	24.1131	23.8589	24.8231	24.236	24.3898	1.31581	1.24608	0.825571	0.799302	-0.49024	1.20882	CG6512	Q8T4G5	FBgn0036702
22.3073	22.6885	21.8941	23.2058	23.1999	22.8795	22.2231	23.0334	22.7506	0.372367	0.491454	0.79841	1.25829	0.426043	0.750503	CG6686	Q9VKD8	FBgn0032388
24.6878	24.7095	25.2363	24.9398	23.8055	25.5924	24.9693	24.8849	25.1133	0.111324	0.215998	-0.0986385	0.0595754	-0.209962	0.148552	CG6693	A0A0B4KFR1	FBgn0037878
21.6277	21.78	20.5362	22.3998	22.1902	21.7035	20.5806	21.2402	19.8009	-0.7741	0.607012	0.783197	0.759243	1.5573	1.54581	CG6700	Q9VKP5	FBgn0032305
25.4945	24.9946	26.284	23.8677	23.338	24.2746	25.6333	25.5302	24.4997	-0.369906	0.28629	-1.76423	1.6479	-1.39433	1.43398	CG6701	A1Z9K0	FBgn0033889
23.6098	24.3529	23.5106	23.4554	23.0512	23.6778	22.8866	23.1078	24.1364	-0.447516	0.398703	-0.429659	0.581174	0.0178572	0.0138505	CG6712	Q9VKB4	FBgn0032408
25.2302	25.0515	24.915	23.5388	20.413	22.4364	24.1093	23.9645	24.0184	-1.03484	2.594	-2.93616	1.07804	-1.90132	0.972137	CG6724	M9PB96	FBgn0032298
25.238	25.1937	24.7211	24.4594	23.013	23.0445	23.5511	23.9253	23.8857	-1.26357	2.32727	-1.54532	1.15159	-0.281745	0.223893	CG6937	Q9VCY1	FBgn0038989
23.7745	23.6261	19.6447	24.3485	24.4031	24.776	23.5998	24.0704	23.4403	1.35502	0.374388	2.16071	0.601194	0.805692	1.59323	CG7065	Q7YZA2	FBgn0030091
22.7838	22.7022	24.2888	21.9878	19.6697	22.3038	23.4054	24.3556	22.8657	0.283943	0.157254	-1.93785	0.878567	-2.22179	1.11429	CG7137	Q7K2B0	FBgn0034422
23.4659	23.5644	22.9596	23.1085	18.7827	21.5517	22.0701	22.4733	22.4945	-0.983996	1.79641	-2.18234	0.648292	-1.19835	0.398325	CG7275	Q9VUN7	FBgn0036500
22.8064	23.1688	20.7976	23.1524	22.9509	24.3669	26.8925	26.7424	27.0268	4.62963	1.63268	1.23247	0.619881	-3.39715	2.78322	CG7461	A1ZBJ2	FBgn0034432
24.3902	23.77	24.8808	22.3409	21.6334	22.8651	25.579	25.4344	25.3885	1.12031	1.1605	-2.06721	1.88941	-3.18752	3.03984	CG7483	Q9VHS8	FBgn0037573
24.7541	24.7584	20.073	24.0719	22.1464	23.8787	25.2863	25.5028	25.3875	2.19705	0.530884	0.170456	0.0332257	-2.02659	1.52113	CG7518	A0A0B4K6U2	FBgn0038108
21.2864	21.5237	21.5839	20.9629	21.3002	22.0332	21.2641	22.0602	21.4656	0.131976	0.189236	-0.0325635	0.0319961	-0.16454	0.155415	CG7546	Q9VS83	FBgn0035793
22.6949	23.45	20.0155	22.4741	22.9707	22.9191	22.1806	21.5184	22.555	0.0311553	0.00905529	0.73447	0.255551	0.703315	0.964161	CG7564	Q9VVI1	FBgn0036734
21.809	22.1561	23.872	27.0165	26.8763	27.7486	24.8181	24.6497	24.9434	2.19139	1.13791	4.60143	2.017	2.41005	2.97879	CG7601	Q9Y140	FBgn0027583
22.4588	23.5656	21.8935	23.5861	23.7805	22.7371	22.2766	23.6851	21.6838	-0.0908089	0.0399917	0.728577	0.534709	0.819386	0.5358	CG7637	Q9V5P6	FBgn0033548
25.2275	24.7311	23.2924	23.334	22.4657	23.1439	25.0752	24.4783	24.5208	0.274463	0.16094	-1.4358	0.934546	-1.71026	2.19863	CG7728	Q9VVC9	FBgn0036686
25.7302	25.2951	23.8736	24.626	24.6734	24.7574	25.6169	25.8954	25.214	0.609132	0.403868	-0.280711	0.176189	-0.889843	1.93754	CG7839	Q9VTE6	FBgn0036124
23.4113	23.4381	23.6685	22.7715	22.5934	22.7141	23.3752	22.8121	23.0595	-0.423712	0.981847	-0.812998	2.66502	-0.389287	1.06885	CG7878	Q7K4L8	FBgn0037549
21.9138	21.3302	20.3983	22.6353	22.5562	21.6744	21.7875	22.0254	20.8085	0.326363	0.219736	1.07454	0.903429	0.748182	0.706747	CG7903	A0A0B4KI59	FBgn0039730
22.4091	23.4325	22.7929	22.7866	22.712	21.9626	22.1935	23.3462	22.8453	-0.0831515	0.0645903	-0.391133	0.417877	-0.307981	0.293515	CG7945	Q95RY2	FBgn0036505
22.7313	23.9313	23.9246	23.2667	23.1055	22.7231	24.1512	24.1585	23.9784	0.566963	0.537466	-0.497292	0.466376	-1.06426	2.46359	CG8036	Q7KSU6	FBgn0037607
22.039	21.3445	19.9449	21.6661	22.4714	21.7511	22.3686	22.2325	21.699	0.990611	0.611992	0.853442	0.522216	-0.13717	0.157065	CG8060	A1ZAE2	FBgn0034113
22.4027	22.8797	22.6688	22.1391	21.6373	22.1666	21.8032	22.5798	22.1341	-0.478013	0.798737	-0.669388	1.38751	-0.191374	0.27058	CG8064	Q9VE98	FBgn0038597
26.949	26.5152	24.2049	25.0014	25.1071	25.3547	26.0392	26.034	25.7908	0.0649548	0.0239789	-0.735311	0.319235	-0.800266	2.41619	CG8108	Q9VT61	FBgn0027567
22.9094	22.7722	24.1147	23.449	22.4138	24.4402	24.1057	23.8785	24.2168	0.801559	0.707464	0.168898	0.0819727	-0.632661	0.460372	CG8142	Q9VX15	FBgn0030871
21.6488	21.3253	20.8872	21.9796	21.4805	22.1053	22.5843	23.1636	22.3321	1.40623	1.87113	0.568007	0.903584	-0.838226	1.263	CG8306	Q960W6	FBgn0034142
24.0422	23.7335	24.2405	23.5291	22.3707	22.6177	23.2605	23.1142	22.8733	-0.922659	2.04162	-1.1662	1.19408	-0.24354	0.262598	CG8326	Q9VX38	FBgn0030851
21.0748	21.0451	20.9348	20.5147	20.881	21.0185	20.9865	21.6044	21.6495	0.395212	0.694004	-0.213525	0.538817	-0.608736	1.09476	CG8475	M9PCI5	FBgn0031995
22.7227	23.5612	22.308	21.9482	23.0042	21.746	23.1222	23.2105	22.9428	0.227877	0.220151	-0.631159	0.515734	-0.859036	1.01307	CG8478	Q961C3	FBgn0037746
24.76	24.638	24.2291	21.5057	25.3016	23.2322	24.0965	23.7622	23.7834	-0.661683	1.48189	-1.19589	0.409308	-0.534208	0.184848	CG8507	Q9VH64	FBgn0037756
28.4058	27.9356	25.3328	24.6773	23.0945	25.6399	27.7112	27.3528	27.614	0.334593	0.118975	-2.75413	1.04955	-3.08873	1.83525	CG8545	A1Z909	FBgn0033741
21.3957	22.5561	21.6528	21.5425	20.58	20.5915	20.2614	22.0722	21.39	-0.626975	0.412678	-0.963549	0.946816	-0.336573	0.211603	CG8578	Q9VXN3	FBgn0030699
26.4516	25.9008	24.8255	24.5115	23.8062	24.6474	25.1693	25.0853	25.6538	-0.423196	0.321633	-1.40427	1.10154	-0.981075	1.4462	CG8611	Q86B47	FBgn0027602
21.9021	22.9145	20.6067	20.4732	21.3728	22.4097	21.5076	21.2771	20.8083	-0.610046	0.335469	-0.389198	0.168214	0.220848	0.136792	CG8728	Q7K3W2	FBgn0033235
26.5972	26.1662	26.9172	25.3173	24.1341	24.4091	25.9994	26.4882	26.7086	-0.161474	0.20667	-1.94005	1.8165	-1.77858	1.89523	CG8939	Q9VXK5	FBgn0030720
21.2452	21.1311	21.3947	20.7545	21.6756	20.4109	21.1892	21.6111	21.3376	0.12227	0.341039	-0.310022	0.301194	-0.432292	0.471475	CG9107	Q9VMJ1	FBgn0031764
24.8962	24.7727	24.7804	23.8558	23.2873	23.7928	23.4881	24.5158	24.6423	-0.601042	0.618292	-1.17115	1.72503	-0.570113	0.630358	CG9143	Q6NQY9	FBgn0287774
24.6001	23.4783	20.3324	23.2718	21.877	23.9805	23.0512	23.7174	22.044	0.133917	0.0319462	0.239511	0.0569596	0.105594	0.0459172	CG9246	Q9VIF0	FBgn0032925
25.9731	25.7436	25.0425	25.3941	24.9624	25.269	24.0536	23.9559	25.2385	-1.17044	1.05808	-0.377925	0.504972	0.792515	0.853022	CG9253	Q9VIF6	FBgn0032919
25.5447	25.9142	26.097	24.722	24.1639	24.91	25.238	26.0211	25.856	-0.146968	0.19344	-1.25334	1.88349	-1.10637	1.55717	CG9281	Q9VXR5	FBgn0030672
23.7223	23.5253	23.5384	22.0778	21.772	21.978	22.7445	23.0709	22.4232	-0.849126	1.465	-1.65273	3.64648	-0.803606	1.74579	CG9300	Q9VW10	FBgn0036886
21.459	21.886	21.0452	21.5753	20.7896	19.7896	22.3519	21.5829	21.232	0.258878	0.247847	-0.745222	0.541499	-1.0041	0.751937	CG9372	Q9VW19	FBgn0036891
30.6945	29.9792	29.8088	27.0119	25.9137	26.5281	27.4312	26.2938	26.6585	-3.36635	2.76218	-3.67627	2.98841	-0.309926	0.268394	CG9386	Q9VHB9	FBgn0037708
26.1961	28.155	29.0084	32.9954	32.6569	32.9423	25.3486	27.9834	26.7863	-1.08039	0.405693	5.07839	1.61389	6.15878	2.88028	CG9590	Q9VF39	FBgn0038360
21.7846	21.5968	21.4064	22.5473	22.4412	22.5221	20.8726	21.1	20.8888	-0.642122	1.94409	0.907614	2.02117	1.54974	4.37935	CG9596	Q8MS69	FBgn0031832
24.7023	24.8953	24.4382	24.3481	24.3352	24.0265	22.6729	23.9094	23.9958	-1.15258	0.984588	-0.441992	1.20556	0.710585	0.740725	CG9630	Q9VHU1	FBgn0037561
22.1247	22.9932	24.1514	22.5238	21.6054	22.5976	23.7968	23.8273	23.549	0.634562	0.405743	-0.847504	0.534796	-1.48207	1.95776	CG9684	Q9VHR5	FBgn0037583
25.3339	25.304	25.3534	24.3988	23.9566	24.5572	24.3727	25.1757	25.7044	-0.246148	0.229137	-1.02621	1.54265	-0.780065	0.848907	CG9775	Q9VN39	FBgn0037261
18.0352	20.6594	20.0787	20.1597	20.798	20.7704	26.6672	26.9357	26.2949	7.04151	2.01992	0.984918	0.467112	-6.05659	4.57358	CG9784	Q9VXE7	FBgn0030761
23.1178	23.0007	20.8907	22.1689	22.0225	21.823	22.4124	22.5187	21.6872	-0.13031	0.056409	-0.331579	0.159288	-0.201269	0.290925	CG9799	Q9VFV8	FBgn0038146
23.3144	22.5401	23.8224	23.1784	23.0018	23.0723	22.6528	21.3594	21.8067	-1.28598	1.13714	-0.141494	0.129661	1.14449	1.39456	CG9890	Q9W1V7	FBgn0034814
22.3983	22.8999	22.9491	21.7574	20.9474	21.78	22.658	23.2987	22.9473	0.218889	0.356537	-1.25418	1.61073	-1.47307	1.95082	CG9911	Q9VXI3	FBgn0030734
22.6796	23.4399	23.2921	23.593	23.6248	23.2302	23.1728	23.5439	24.0114	0.438849	0.581859	0.345454	0.551389	-0.0933952	0.12491	chb	Q9NBD7	FBgn0021760
28.3026	28.9586	29.5806	28.911	27.4553	28.0684	28.8879	28.7965	28.3191	-0.2795	0.263268	-0.802409	0.644452	-0.522909	0.4994	Chc	X2JC31	FBgn0000319
24.9052	24.1932	23.0838	24.9457	23.6233	24.8663	23.597	24.3693	24.5229	0.102331	0.0576585	0.417735	0.240857	0.315404	0.241473	Chd1	M9PEB2	FBgn0250786
27.3442	27.6938	26.5061	27.1412	28.1595	27.9624	26.2322	27.4417	26.8464	-0.34127	0.276281	0.573016	0.535898	0.914286	0.911734	cher	A0A0B4JCY6	FBgn0014141
20.8227	20.2998	19.8153	27.3057	27.5934	28.4902	22.7479	21.1779	22.0928	1.69356	1.35884	7.48385	3.96033	5.79029	3.25217	CHOp24	Q9W4K0	FBgn0029709
24.8649	24.7992	23.985	24.5445	23.3719	24.0819	25.0711	24.9597	25.628	0.669898	0.869467	-0.550303	0.546295	-1.2202	1.42413	Chro	Q86BS3	FBgn0044324
23.6579	25.2715	23.8585	23.8311	24.4489	23.6662	23.2689	24.4981	24.5606	-0.153463	0.0821037	-0.280545	0.185015	-0.127082	0.0938851	cindr	A0A0B4KI32	FBgn0027598
21.3848	20.6501	20.32	20.9956	19.6868	21.9485	22.5137	22.3402	21.7797	1.42619	1.60116	0.0919755	0.04207	-1.33422	0.899334	Cisd2	Q9VAM6	FBgn0062442
21.2713	22.3458	19.8505	21.8979	22.1639	20.9863	21.2498	21.8699	22.5433	0.731764	0.361802	0.526795	0.250952	-0.204969	0.147716	Cka	M9PF42	FBgn0044323
22.5256	22.355	22.133	22.6382	22.7226	22.9588	22.7051	22.8684	22.8951	0.485011	1.49342	0.435335	1.35208	-0.0496763	0.165875	CkIalpha	E1JJI5	FBgn0015024
22.6517	24.4373	23.0941	23.9604	24.3647	23.9027	23.6157	23.3839	24.0084	0.274962	0.175479	0.681551	0.479637	0.406589	0.806699	CkIIalpha	A4V2B8	FBgn0264492
22.9788	24.3936	23.618	23.0673	23.162	23.153	23.531	23.6678	23.2096	-0.193929	0.161342	-0.535984	0.494642	-0.342055	1.15625	CkIIbeta	A4V4C1	FBgn0000259
26.1568	26.1036	26.5595	25.2709	25.4073	25.9058	25.7612	25.4675	25.9408	-0.550166	1.29271	-0.745305	1.39367	-0.195139	0.340147	Clbn	Q9VBX1	FBgn0259152
22.0056	22.6652	22.1269	21.9418	22.1093	21.4355	21.4828	21.0033	22.8373	-0.491467	0.32524	-0.437037	0.694863	0.05443	0.0313395	Clc	E1JI22	FBgn0024814
23.1519	24.226	20.7651	24.2479	23.5153	24.2633	22.7728	22.9033	24.2554	0.596134	0.196763	1.29449	0.478339	0.69836	0.582849	CLIP-190	E1JHK0	FBgn0020503
23.831	25.4118	24.1416	25.0925	25.3664	23.9421	23.9568	24.6996	24.5047	-0.0744368	0.0466315	0.338846	0.200222	0.413283	0.350425	clu	A1ZAB5	FBgn0034087
24.4463	23.2241	24.0969	23.8342	25.8009	24.8906	24.6433	21.3131	24.5497	-0.420422	0.127968	0.91945	0.591608	1.33987	0.470507	CNBP	A0A0B4JD46	FBgn0034802
22.9935	23.5035	22.3825	23.7356	22.52	23.3896	24.5634	23.6688	24.0655	1.1394	1.26526	0.255215	0.202549	-0.884189	0.929328	Cnx99A	Q0KHZ9	FBgn0015622
23.2761	23.8556	19.988	24.2312	22.2332	22.3699	24.4305	25.2828	24.3713	2.32163	0.725134	0.571542	0.152877	-1.75009	1.16154	Col4a1	P08120	FBgn0000299
29.9034	29.4455	28.3006	29.9163	29.4496	29.5373	28.6818	28.6405	29.1526	-0.39152	0.296784	0.417898	0.320931	0.809418	1.68664	cora	Q9V8R9	FBgn0010434
21.9511	22.0078	20.3397	22.7445	21.7995	22.0924	22.6756	22.0136	22.0284	0.806334	0.558538	0.779266	0.530846	-0.0270685	0.0255852	Cp1	Q95029	FBgn0013770
24.3398	25.2582	23.7109	25.7107	25.32	24.98	24.4522	25.1576	25.2945	0.531741	0.423769	0.900574	0.763543	0.368833	0.476867	Cp190	Q24478	FBgn0000283
22.7406	23.4284	22.7407	21.028	19.8496	23.3515	23.0597	21.5007	20.6862	-1.22104	0.666946	-1.56022	0.574898	-0.339182	0.0978092	cpa	Q9W2N0	FBgn0034577
20.9993	21.9176	21.2061	20.9963	21.5171	20.9016	20.8963	20.9778	21.1874	-0.353814	0.480129	-0.23598	0.277667	0.117834	0.218391	cpb	M9PBN7	FBgn0011570
23.0519	22.9962	21.0865	23.0749	23.9647	22.9461	26.1354	25.3575	25.2341	3.19744	1.61284	0.950407	0.551061	-2.24704	2.20534	Cpr	M9PCQ1	FBgn0015623
22.7291	22.8814	20.7478	22.2253	21.7379	22.3993	22.4109	22.9086	22.2004	0.387175	0.196265	0.00138283	0.000603941	-0.385792	0.598223	Cpsf100	Q9V3D6	FBgn0027873
24.3951	23.6299	23.9809	23.3041	23.9785	23.4018	24.9425	23.9326	23.3917	0.0869783	0.0581501	-0.440454	0.652333	-0.527433	0.453845	Cpsf160	Q9V726	FBgn0024698
23.2234	23.7326	23.4511	23.8746	24.2842	24.0603	23.3784	23.7579	22.6802	-0.196889	0.21218	0.603961	1.45343	0.80085	1.11732	Cpsf5	Q9VSY2	FBgn0035987
24.5302	24.639	24.8125	22.9978	23.9781	24.1395	24.8461	22.9904	23.9306	-0.738169	0.521159	-0.955434	0.962534	-0.217265	0.123406	Cpsf6	M9NF33	FBgn0035872
20.1632	19.9481	20.301	20.7159	20.3738	19.91	25.9224	26.2954	25.8851	5.89687	5.18705	0.19582	0.298182	-5.70105	4.54111	CPT2	Q9VZW7	FBgn0035383
20.6599	21.2337	21.308	19.7241	20.6129	21.3295	19.3544	20.9107	20.2501	-0.895443	0.75652	-0.511681	0.404889	0.383762	0.232727	CRIF	Q9VP13	FBgn0037102
23.0871	24.1638	22.0486	24.0964	23.5347	23.7784	23.1507	23.3592	23.0331	0.0811323	0.0423564	0.70328	0.432806	0.622148	1.52404	CtsF	Q9VN93	FBgn0260462
23.0621	21.841	23.1727	22.4426	19.438	22.662	23.7493	23.1767	24.0799	0.976668	0.861875	-1.17772	0.419438	-2.15439	0.939004	Cyp12a4	Q9VE00	FBgn0038681
22.2629	22.846	21.905	23.0456	22.136	23.1028	23.6799	23.9852	23.5759	1.40903	1.66088	0.423498	0.434815	-0.98553	1.36831	Cyp6a20	Q9V773	FBgn0033980
21.978	22.4111	19.5613	25.0437	24.1093	25.2179	25.9765	25.1329	24.9031	4.02068	1.47983	3.47349	1.34587	-0.547185	0.504656	Cyp6a8	Q27593	FBgn0013772
23.7633	23.4125	23.6327	26.8287	27.5304	26.5059	27.5024	26.2104	27.8157	3.57335	1.81666	3.35219	2.37178	-0.221162	0.142089	Cyt-c1	Q9VRL0	FBgn0035600
24.3557	24.9308	19.7162	24.0704	24.0377	23.444	23.0872	23.6174	22.6157	0.105882	0.0199632	0.849799	0.181188	0.743917	0.985856	D1	A4V2K7	FBgn0000412
20.643	21.3533	21.4492	21.5837	20.1464	20.2405	20.4178	20.8835	20.7359	-0.469446	0.697802	-0.491612	0.377306	-0.0221666	0.0151694	Dbct	Q9VXY3	FBgn0030612
24.4582	24.2683	25.2781	24.5595	23.0378	23.9019	23.9964	24.075	24.2638	-0.556454	0.679191	-0.835147	0.690493	-0.278693	0.246147	dbe	Q9VPU8	FBgn0020305
25.11	25.0756	25.7904	25.1883	24.9129	24.7105	24.2351	23.8631	24.8409	-1.0123	1.27109	-0.388085	0.619044	0.624214	0.920343	Dbp21E2	Q9VPT3	FBgn0086130
23.9046	23.6373	24.5862	22.6341	24.6159	23.7893	23.8791	23.7314	23.8552	-0.220824	0.286071	-0.362994	0.213565	-0.14217	0.0875861	Dbp45A	Q07886	FBgn0010220
23.1448	23.6016	23.136	22.7253	22.0542	19.9808	21.8979	22.8259	22.618	-0.846857	1.12545	-1.70738	0.76729	-0.860521	0.420373	Dbp73D	P26802	FBgn0004556
22.3796	22.7975	20.5212	24.8596	24.7177	24.5772	23.1188	23.9075	23.8215	1.71651	0.91595	2.81872	1.2624	1.10221	1.86153	Dcr-1	Q9VCU9	FBgn0039016
24.6095	25.092	25.704	26.0578	25.8974	25.2119	25.4344	25.5978	25.7977	0.474812	0.56968	0.587183	0.643194	0.112371	0.149613	Dcr-2	A1ZAW0	FBgn0034246
24.0864	24.2234	23.1886	23.7064	23.9989	24.2022	24.4132	25.0807	24.2409	0.745454	0.825197	0.136407	0.137571	-0.609048	0.971334	DCTN1-p150	P13496	FBgn0001108
22.8875	23.4169	23.1966	23.6671	23.2319	23.4149	22.6204	22.8514	22.1945	-0.611547	1.14897	0.270988	0.607612	0.882536	1.73232	DCTN2-p50	Q7K2D2	FBgn0021825
22.246	22.0893	20.8427	22.1492	23.864	22.9023	22.3844	21.3619	19.3883	-0.681126	0.267899	1.24585	0.867918	1.92698	0.889508	Ddx1	Q9VNV3	FBgn0015075
26.2692	26.3681	26.9306	33.6591	33.1701	33.9429	28.0786	28.2298	28.3637	1.70137	2.1394	7.06803	4.65453	5.36667	4.62388	deltaCOP	Q7K7G0	FBgn0028969
21.8914	22.2034	22.7665	26.3652	26.1329	25.8371	24.9929	24.6396	23.9121	2.22774	2.20471	3.82461	3.17744	1.59687	1.97361	Desat1	Q7K4Y0	FBgn0086687
25.181	24.6181	24.5434	24.8237	24.0149	25.2291	24.4654	24.5401	24.0473	-0.429892	0.770702	-0.0916061	0.077382	0.338286	0.363512	Dgp-1	Q0E931	FBgn0027836
25.0825	26.0435	24.7996	26.9989	27.8373	26.6832	25.205	25.6546	26.0618	0.331957	0.294081	1.86463	1.65802	1.53267	1.64852	Dhc64C	M9PE73	FBgn0261797
25.4583	25.0941	25.268	25.0002	25.0339	24.6708	24.2281	24.2028	23.9778	-1.13723	2.86654	-0.371839	1.11436	0.765388	2.25831	Dhx15	Q7K3M5	FBgn0033160
23.6005	23.1025	24.3922	22.5363	24.2942	22.7933	22.7782	23.5349	23.262	-0.506667	0.490161	-0.490398	0.295485	0.016269	0.00905654	dia	M9PDV1	FBgn0011202
20.1398	20.0881	19.2327	21.6796	22.4425	21.5148	23.8607	22.5948	22.3909	3.12857	2.13037	2.05873	2.13084	-1.06984	0.92342	Dic1	Q9Y166	FBgn0027610
22.5097	22.7435	19.432	22.987	22.8531	23.0044	22.8698	23.9158	23.1021	1.73416	0.617772	1.38643	0.490331	-0.347733	0.469526	didum	A1Z6Z9	FBgn0261397
25.8551	24.8779	26.4721	25.0383	24.9303	25.0519	24.7666	25.281	25.547	-0.536824	0.422757	-0.72819	0.590566	-0.191366	0.340792	Dis3	Q9VC93	FBgn0039183
24.9267	24.41	23.08	22.1849	20.672	23.049	22.8966	23.6098	24.0309	-0.626462	0.402848	-2.17024	1.1318	-1.54377	0.938191	Dis3l2	Q9W0T7	FBgn0035111
21.6293	21.6304	21.4519	22.9064	22.5441	22.2111	23.6904	22.542	22.4284	1.31646	1.10059	0.983381	1.51004	-0.333076	0.300549	Dlc90F	Q94524	FBgn0024432
24.0409	23.8193	18.9538	24.1561	23.2846	23.6101	22.5288	23.6299	23.4774	0.940674	0.200077	1.41226	0.313858	0.471591	0.478206	Dlg5	M9PD90	FBgn0032363
21.041	21.3939	20.1633	21.5798	20.8058	21.9351	21.0166	20.7768	21.5019	0.232332	0.208272	0.574178	0.507132	0.341846	0.360067	Dlic	Q8IR93	FBgn0030276
21.3406	22.0223	21.2966	21.9018	20.7121	19.8254	20.7472	21.4431	20.3028	-0.722114	0.800771	-0.740065	0.460459	-0.0179513	0.00859461	DMAP1	Q7K3D8	FBgn0034537
22.1228	22.7002	24.5499	23.4706	23.5145	23.9642	24.0824	24.1681	24.245	1.04081	0.536434	0.525447	0.259553	-0.515368	1.45432	DnaJ-1	Q53ZT0	FBgn0263106
24.9807	24.413	25.7421	24.4261	24.6632	24.6934	23.9728	24.5896	24.8506	-0.574247	0.533433	-0.450999	0.441191	0.123248	0.170229	Doa	B7Z0R6	FBgn0265998
22.6503	23.3508	21.8999	22.8921	21.0653	22.0401	23.1555	23.1226	24.0285	0.801858	0.696821	-0.634546	0.395556	-1.4364	1.11577	dom	Q8MLW2	FBgn0020306
28.3652	28.5117	29.2097	29.1242	29.2126	28.5518	27.885	28.0901	27.58	-0.843849	1.20191	0.267335	0.328827	1.11118	1.9197	Dp1	Q7KN75	FBgn0027835
22.2694	21.1844	20.2965	21.3855	21.2861	21.7062	23.7065	23.6778	23.7982	2.47738	1.31316	0.209173	0.12385	-2.26821	4.17371	dpa	A0A0B4LEV2	FBgn0015929
25.9469	25.8562	20.2582	24.154	24.2147	24.2671	25.539	25.4001	25.153	1.3436	0.260111	0.191472	0.0323469	-1.15213	3.21702	dre4	Q8IRG6	FBgn0002183
22.4664	23.2099	22.2219	22.0128	20.9868	22.4143	22.8335	22.5152	22.6308	0.0271238	0.0281038	-0.828117	0.712651	-0.855241	0.918055	Dref	Q94883	FBgn0015664
26.1404	26.2914	26.1171	26.4474	24.5905	25.2365	27.898	27.5056	27.3971	1.41727	2.21676	-0.758135	0.526105	-2.17541	1.73729	Droj2	Q9VFV9	FBgn0038145
23.6768	24.1743	21.7574	24.6252	25.1981	24.5967	24.3085	24.2898	24.9589	1.31617	0.677862	1.6038	0.811949	0.287628	0.415515	Dscam1	Q0E9J6	FBgn0033159
24.3102	24.7403	19.9709	25.907	25.1099	25.5702	24.764	25.4636	25.0535	2.0866	0.517828	2.52194	0.623713	0.435343	0.638651	E(bx)	M9PBG5	FBgn0000541
21.0286	21.7677	21.0185	21.7947	22.5575	20.9424	21.2906	21.8786	20.6941	0.0161559	0.0125608	0.493257	0.378398	0.477101	0.341246	Eb1	Q9XZ57	FBgn0027066
26.8406	27.3672	26.2071	26.2354	26.2638	25.9825	26.1234	25.8269	25.9813	-0.827781	0.904104	-0.644443	0.724674	0.183338	0.672169	ebd1	Q9W0N9	FBgn0035153
20.4927	21.7602	20.402	19.5529	20.3401	21.0411	21.7914	21.1297	21.5474	0.604538	0.517896	-0.5736	0.394607	-1.17814	1.17544	ebi	Q95RJ9	FBgn0263933
29.421	29.5679	29.004	29.2214	29.0214	28.5219	28.9522	29.153	28.8544	-0.344423	0.774954	-0.409384	0.68991	-0.0649605	0.103532	eEF1alpha1	C6TP87	FBgn0284245
26.0802	26.3851	26.177	26.3107	27.2588	26.5093	25.492	26.7956	25.6258	-0.242963	0.207735	0.478839	0.630762	0.721802	0.646011	eEF1beta	A0A0B4LFL3	FBgn0028737
23.2367	24.6843	23.454	23.4646	26.1269	24.4724	22.8518	23.9628	22.8597	-0.566904	0.411685	0.8963	0.412159	1.4632	0.785613	eEF1delta	Q9VL18	FBgn0032198
27.7978	28.4737	28.28	28.4481	27.9423	27.8767	27.3392	27.4015	27.3659	-0.814973	1.26209	-0.0947965	0.128694	0.720177	1.7813	eEF1gamma	A0A0B4JD11	FBgn0029176
27.6914	27.8707	28.6651	26.683	26.8413	26.7831	27.7009	28.3425	27.7556	-0.142707	0.144712	-1.3066	1.33992	-1.16389	2.28185	eEF2	P13060	FBgn0000559
22.3807	22.2825	22.4092	22.4272	22.3575	22.8736	21.4521	22.1407	23.3106	-0.0563285	0.0329802	0.195271	0.455463	0.251599	0.167691	egl	Q9W1K4	FBgn0000562
21.7553	21.6752	20.5669	19.6441	19.0746	20.138	21.1233	20.0175	21.068	-0.596215	0.494303	-1.71357	1.56629	-1.11736	1.11075	eIF1	Q9VZS3	FBgn0035423
25.9022	26.3491	27.2728	26.8682	27.33	27.3836	28.3125	27.622	27.4514	1.28729	1.18509	0.685907	0.647149	-0.601384	0.905437	eIF2alpha	X2JFR6	FBgn0261609
20.2891	20.9659	22.5345	21.2396	21.0204	21.9184	22.1168	21.652	22.3406	0.773281	0.436405	0.129623	0.0606575	-0.643658	0.887616	eIF2Bbeta	O76863	FBgn0024996
23.5627	24.6917	24.8966	23.4671	23.2942	23.3656	23.3588	24.3488	24.0759	-0.455844	0.370391	-1.00803	0.873883	-0.552183	0.857084	eIF2Bdelta	Q0E8X6	FBgn0034858
23.3176	22.2107	20.0388	21.4975	23.4992	21.6566	21.825	22.2303	22.5899	0.359358	0.126125	0.362045	0.112235	0.00268745	0.00129051	eIF2Bepsilon	Q9W541	FBgn0023512
24.773	24.8896	26.4813	25.9189	26.8261	25.8871	25.9495	25.8683	25.8313	0.501744	0.338421	0.829421	0.558084	0.327677	0.456104	eIF2beta	P41375	FBgn0004926
23.1584	23.919	23.5249	23.8586	24.3597	22.9402	22.4095	23.1312	22.5983	-0.8211	1.25094	0.185406	0.143053	1.00651	1.00814	eIF2Bgamma	A1ZA22	FBgn0034029
27.8164	28.0541	27.7763	28.2179	28.0824	27.8278	27.9502	27.6907	27.2754	-0.243521	0.460983	0.160433	0.480954	0.403955	0.823167	eIF2gamma	A0A0B4KGP8	FBgn0263740
27.2367	26.4452	25.8924	26.7374	27.157	27.597	27.5965	27.5523	27.1792	0.917904	0.880047	0.63903	0.600369	-0.278874	0.42299	eIF3a	Q9VN25	FBgn0037249
25.8855	25.8529	25.5685	25.7116	25.8218	25.6374	26.0433	25.3311	25.1238	-0.269545	0.355246	-0.0453504	0.144412	0.224195	0.32478	eIF3b	E2QCG7	FBgn0034237
26.5368	26.2169	26.0427	26.1144	25.9082	25.7772	25.6909	26.3818	26.7106	-0.00440025	0.00421859	-0.332182	0.854018	-0.327782	0.445713	eIF3c	A0A0B4LFL2	FBgn0034258
24.4797	24.8803	23.0082	24.7076	24.1648	24.8823	23.8477	24.5727	24.0353	0.0291907	0.0153576	0.462161	0.291254	0.432971	0.63736	eIF3d1	Q9VCK0	FBgn0040227
25.4757	25.3972	25.3721	25.4628	25.379	24.7222	24.5127	24.4227	24.3433	-0.988787	3.68144	-0.227034	0.361623	0.761753	1.47643	eIF3e	O77410	FBgn0025582
23.5615	22.6654	23.4573	21.7754	23.6331	24.1309	22.217	23.5813	23.2866	-0.199745	0.146621	-0.0482375	0.0201938	0.151508	0.0636329	eIF3f1	Q9VN50	FBgn0037270
24.6615	25.2987	23.9944	24.6348	25.3476	24.402	23.8597	24.4386	23.6461	-0.67004	0.658916	0.143298	0.109239	0.813338	1.03208	eIF3g1	Q9W4X7	FBgn0029629
23.2666	24.1488	25.3363	24.4977	25.0807	25.1575	24.5154	24.7843	24.5975	0.381868	0.228821	0.661409	0.410781	0.279542	0.555504	eIF3h	Q9U9Q4	FBgn0022023
25.5901	25.5221	25.504	24.5016	25.2003	26.1794	26.158	25.5841	25.7765	0.30083	0.669154	-0.244949	0.177294	-0.54578	0.457198	eIF3i	O02195	FBgn0015834
21.8426	22.4981	20.337	22.6626	23.0767	22.3023	20.6123	22.1946	19.5508	-0.773359	0.315468	1.1213	0.667181	1.89466	1.11368	eIF3k	Q9W2D9	FBgn0034654
24.7417	24.3167	24.9489	24.0211	23.6644	24.5661	23.9375	24.0896	24.2353	-0.581618	1.14997	-0.585248	0.822234	-0.00362968	0.00430577	eIF3l	Q9VTU4	FBgn0036258
22.8631	23.0435	24.6282	24.5249	23.3659	24.2768	23.017	23.8483	23.6246	-0.0149473	0.00779542	0.544256	0.332218	0.559203	0.577875	eIF3m	A0A0B4LFB3	FBgn0033902
23.2166	24.1809	23.4025	24.2435	22.5883	22.9143	24.1479	23.8206	23.4139	0.194122	0.204425	-0.35132	0.23028	-0.545442	0.424056	eIF4A	C9QP42	FBgn0001942
22.8278	22.2887	22.7026	21.6398	24.1045	24.1092	22.8586	21.5502	23.1449	-0.0884908	0.0568345	0.67815	0.302695	0.766641	0.329509	eIF4E1	M9PBZ9	FBgn0015218
27.0767	27.6534	26.5184	27.6927	27.363	26.5266	27.0006	27.5039	27.4495	0.235123	0.246996	0.111273	0.0824187	-0.123851	0.118051	eIF4G1	O61380	FBgn0023213
26.5019	26.9563	25.0045	25.4026	25.9584	25.7007	25.8633	26.8946	26.0122	0.102475	0.0515087	-0.466985	0.287728	-0.56946	0.724628	eIF5B	Q9VZP5	FBgn0026259
23.1285	23.2561	24.0907	23.4538	23.9326	23.4371	22.8978	24.2057	23.4866	0.0382932	0.0264604	0.116072	0.121083	0.0777785	0.0658451	eIF6	P56538	FBgn0034915
26.3219	27.1314	24.5077	26.0412	27.0221	25.9821	25.4539	25.9494	25.5538	-0.334638	0.148384	0.361481	0.154558	0.696119	0.876903	ens	M9PE93	FBgn0264693
24.5762	24.7608	24.9668	30.6217	30.887	31.9061	24.6339	25.5662	25.4715	0.455999	0.584746	6.37032	2.68506	5.91433	3.56507	epsilonCOP	Q9Y0Y5	FBgn0027496
24.4048	24.2789	23.3016	22.7823	21.2702	22.6545	25.0219	24.1984	24.5788	0.604616	0.630273	-1.7594	1.32492	-2.36402	1.92608	ERp60	Q3YMU0	FBgn0033663
21.7139	21.3283	20.3364	22.7242	21.4262	21.4908	21.2439	21.6744	21.4632	0.33426	0.295796	0.754169	0.569393	0.41991	0.404316	esc	Q24338	FBgn0000588
22.3508	23.0711	22.4985	21.6762	23.4638	23.0812	24.3653	24.311	24.5103	1.75539	1.9594	0.100283	0.0572872	-1.65511	1.41037	Esyt2	Q9VC62	FBgn0266758
23.0458	22.0624	23.4866	21.8491	22.363	22.5748	23.8631	22.5006	23.0989	0.289248	0.192137	-0.602644	0.533377	-0.891891	0.927648	exu	E1JGN9	FBgn0000615
27.0397	27.5261	27.2506	28.0665	28.3016	28.3357	27.1629	27.6049	27.2741	0.0751623	0.144118	0.96248	2.11274	0.887318	2.31187	FASN1	Q9VQL7	FBgn0283427
23.5163	22.3111	22.3797	27.3427	26.7843	26.4151	24.3037	25.2619	24.3427	1.90037	1.6802	4.11167	2.78545	2.21131	2.23064	Fatp1	Q9VKU1	FBgn0267828
20.5575	20.0454	21.6826	20.4215	22.7603	23.1407	26.8737	25.4253	27.3927	5.8021	2.73299	1.34569	0.58844	-4.45641	1.90138	FeCH	Q9V9S8	FBgn0266268
20.4651	20.0958	19.6037	20.0876	20.3263	20.4115	20.6868	20.9151	21.0079	0.815056	1.17033	0.22025	0.319206	-0.594805	1.9229	Fen1	Q7K7A9	FBgn0025832
23.8431	24.393	24.2227	23.3135	23.2823	23.2216	23.4554	22.9462	23.221	-0.945372	1.89293	-0.880391	1.52858	0.0649802	0.163398	feo	Q9VZ62	FBgn0030241
22.045	21.0384	22.3597	23.172	22.6844	23.097	22.9147	24.153	23.1102	1.57825	1.33318	1.17014	1.07315	-0.408113	0.421159	Fer1HCH	H1UUD2	FBgn0015222
26.8297	27.4507	26.3803	28.0145	27.4	27.3994	28.0337	27.0404	27.5619	0.658453	0.71076	0.717743	0.864201	0.0592899	0.0581881	Fib	Q9W1V3	FBgn0003062
26.505	25.9952	23.6915	24.6952	24.7624	23.9538	24.4687	24.7877	24.8387	-0.698846	0.296749	-0.926751	0.399464	-0.227906	0.330782	Fkbp39	P54397	FBgn0013269
29.1373	29.2265	27.4734	28.423	27.8001	28.7455	28.5287	28.4178	27.8947	-0.331992	0.202284	-0.289544	0.167523	0.042448	0.0426257	Fmr1	A0A126GUS7	FBgn0028734
22.9111	20.9902	19.2355	24.6066	21.1299	23.9487	25.2008	24.6656	24.7768	3.83543	1.18307	2.18278	0.65668	-1.65265	0.698391	frj	Q9VMD5	FBgn0031815
26.8853	26.6937	26.9641	26.5725	26.9954	27.1623	27.4293	27.5608	27.0137	0.486899	1.09962	0.0623887	0.114001	-0.42451	0.816146	Frl	Q9VUC6	FBgn0267795
21.606	22.4023	19.4626	21.8053	22.3471	19.9013	21.1294	22.1992	20.5907	0.149434	0.0505306	0.194223	0.0583868	0.044789	0.0169041	fs(1)h	M9PE02	FBgn0004656
23.1425	22.6858	19.2624	24.0599	23.7064	23.4581	21.4164	21.8344	22.227	0.129075	0.0332001	2.04463	0.628463	1.91555	2.55396	fs(1)Yb	Q9W4W2	FBgn0000928
25.738	25.1521	25.8342	25.5537	25.9853	25.9068	25.2383	25.0874	24.5925	-0.602004	0.974085	0.240497	0.395637	0.842501	1.63167	Fs(2)Ket	M9NDC3	FBgn0262743
23.8093	24.2566	23.216	23.0891	23.1024	24.1082	22.2957	23.5122	23.7513	-0.574216	0.447035	-0.327417	0.292566	0.246799	0.165087	g	P54362	FBgn0001087
22.2033	22.1734	20.663	24.1789	24.3658	24.7137	23.5318	23.6215	24.0517	2.05513	1.3411	2.73956	1.60937	0.684434	1.42076	GAA1	Q9W464	FBgn0029818
23.629	23.9299	22.9953	22.1363	22.6027	22.516	24.2505	23.1676	23.7812	0.215048	0.197952	-1.09974	1.41872	-1.31479	1.72422	Gale	M9ND19	FBgn0035147
26.6411	27.1064	27.0041	33.6983	33.0399	33.723	27.6479	27.6506	27.0261	0.524349	0.941282	6.56986	4.21387	6.04551	4.41615	gammaCOP	A0A0B4KHL2	FBgn0028968
23.5478	24.0474	23.0217	24.0362	23.5677	23.5254	23.9897	24.2182	23.3066	0.299196	0.301365	0.17078	0.188934	-0.128415	0.150044	gammaTub23C	P23257	FBgn0260639
21.1912	21.6439	20.2948	22.4652	22.9814	23.4588	21.3328	22.0929	21.5648	0.620153	0.581065	1.92511	1.69105	1.30496	1.635	garz	A1Z8W8	FBgn0264560
20.9703	21.0247	20.4535	20.4634	18.9508	21.2277	21.5915	20.9269	20.3973	0.155727	0.144792	-0.602178	0.331294	-0.757905	0.43053	gbb	A0A0B4LGA7	FBgn0024234
22.4389	23.0802	20.1898	24.5807	24.3012	25.5162	25.2889	25.2449	25.7025	3.50915	1.27114	2.89639	1.1926	-0.612755	0.707714	Gbeta13F	A4V4I0	FBgn0001105
19.9313	20.4721	20.4975	21.2159	20.9426	20.9361	20.0909	20.9516	20.6731	0.271611	0.356904	0.731281	1.40281	0.45967	0.786161	GC1	Q9VGF7	FBgn0260743
21.2814	21.8935	21.8357	22.1362	20.2963	21.688	21.7602	22.5375	21.8557	0.380905	0.532311	-0.296726	0.183985	-0.677631	0.487035	GCC185	Q9VGE4	FBgn0037979
21.9829	21.2113	21.1316	21.5441	21.2602	21.1524	25.4389	26.0616	26.6002	4.59161	3.2585	-0.123035	0.150055	-4.71464	3.7296	GCS1	Q9VZ04	FBgn0030289
26.4404	26.3323	27.2879	26.7877	26.8555	26.366	28.0913	28.2225	28.4656	1.57296	1.61499	-0.0171146	0.0164121	-1.59008	2.96725	GCS2alpha	Q7KMM4	FBgn0027588
26.7317	27.544	26.8006	26.6232	26.354	26.6102	28.0791	28.0413	28.1503	1.06484	1.27715	-0.496265	0.724528	-1.5611	4.12657	GCS2beta	Q9VJD1	FBgn0032643
23.6174	24.1302	23.2775	23.8534	22.4363	23.0784	23.8901	24.4022	24.0008	0.422636	0.629154	-0.552382	0.487452	-0.975018	1.04519	Ge-1	Q9VKK1	FBgn0283682
22.2764	22.26	22.6091	22.0493	22.6582	21.8594	22.6169	22.7128	22.4635	0.215862	0.704789	-0.192891	0.280708	-0.408753	0.745657	Gfat2	Q9VAW3	FBgn0039580
25.0417	24.9833	24.3661	23.5579	22.7551	23.987	25.9773	25.0037	25.4569	0.682267	0.881087	-1.36369	1.37373	-2.04596	1.95575	gfzf	Q6NP69	FBgn0250732
20.6123	22.3184	21.416	24.4342	24.0781	26.2036	24.2001	24.5153	24.3252	2.89796	1.61071	3.45642	1.79733	0.558457	0.3493	GlcAT-I	O97422	FBgn0066114
24.0045	23.2681	24.5615	23.8336	23.6074	25.2369	24.1006	24.4253	24.6768	0.456173	0.45194	0.281244	0.166535	-0.174929	0.118831	Glg1	Q9VP27	FBgn0264561
26.6846	26.8381	26.7175	25.3984	24.4372	25.7803	26.6238	26.6845	25.8686	-0.354438	0.511074	-1.54141	1.22716	-1.18697	1.16755	GlnRS	Q9Y105	FBgn0027090
26.4817	27.0506	26.7562	28.6223	28.9549	27.7459	24.5395	25.915	25.3648	-1.48973	1.30646	1.67819	1.55781	3.16792	2.38005	glo	Q9VGH5	FBgn0259139
21.8098	22.6472	22.4119	23.0056	20.539	21.5145	22.2548	23.1206	23.0758	0.527418	0.630167	-0.603298	0.304586	-1.13072	0.665303	GLS	A0A0B4LF95	FBgn0261625
24.1036	25.6594	25.8661	25.4076	25.632	24.0026	25.0606	25.3391	25.7889	0.186475	0.109145	-0.195625	0.0924128	-0.3821	0.278143	glu	Q9V3A7	FBgn0015391
30.2864	30.151	30.5535	30.0258	29.519	29.3954	30.1004	29.7311	30.1579	-0.333858	0.866924	-0.683584	1.30282	-0.349725	0.676921	GluProRS	P28668	FBgn0005674
23.3232	25.0826	24.0866	25.0665	25.0042	23.581	23.7054	24.5999	24.6295	0.147458	0.0870247	0.386424	0.213202	0.238965	0.156381	Gmap	Q9VXU2	FBgn0027287
23.0459	23.4793	23.3546	23.4022	22.4812	22.8189	24.666	23.8903	23.7755	0.81735	1.08547	-0.392466	0.547568	-1.20982	1.44845	Gmd	Q9VMW9	FBgn0031661
26.347	26.0954	26.2482	25.9174	25.8896	26.1098	25.6148	26.1622	26.4528	-0.153577	0.220554	-0.257914	1.20202	-0.104337	0.152643	Gnf1	P35600	FBgn0004913
21.8518	23.9802	22.067	24.0042	23.1346	22.1811	23.3388	23.4285	23.8873	0.918543	0.51446	0.473621	0.213481	-0.444923	0.331319	Golgin245	Q9W1R3	FBgn0034854
19.6224	21.3096	21.376	25.504	25.1654	26.6648	28.3013	27.7114	27.7236	7.14277	2.49457	5.00875	2.54217	-2.13403	1.90498	Golgin84	Q8SZ63	FBgn0039188
26.3832	26.2808	23.6616	26.416	26.7614	26.7686	28.11	28.1136	27.3273	2.40845	0.983191	1.20685	0.512173	-1.2016	1.86284	Gp150	A0A0B4LGB0	FBgn0013272
28.2516	27.7125	24.568	27.8123	27.1269	27.8908	27.4433	26.9791	27.6487	0.513032	0.15448	0.765999	0.239411	0.252968	0.332983	Gp210	A1Z6H7	FBgn0266580
26.1176	26.9035	26.1886	26.0753	26.3236	26.2195	27.5382	27.871	27.2571	1.15222	1.6179	-0.197061	0.284544	-1.34929	2.67013	Gp93	Q9VAY2	FBgn0039562
27.0074	26.1848	26.887	25.0743	24.9436	26.0022	26.2645	23.8368	26.7193	-1.08618	0.457354	-1.35303	1.45068	-0.266854	0.100332	Grx1	Q9VVT6	FBgn0036820
26.1264	26.1318	26.576	25.83	26.6176	26.6702	26.4946	25.2308	27.2011	0.030763	0.016381	0.0945574	0.108132	0.0637945	0.033829	GstD1	P20432	FBgn0001149
23.2477	22.1574	23.4448	23.2492	22.3073	22.4794	19.5428	21.9947	22.9659	-1.44882	0.537933	-0.271319	0.211253	1.1775	0.483517	GstD4	Q9VG96	FBgn0010040
26.2003	26.4514	26.1495	25.9398	25.6417	25.2622	24.6504	24.3961	25.2351	-1.50658	1.78248	-0.652517	1.21477	0.854059	1.26641	GstD9	Q9VGA0	FBgn0038020
29.9974	30.4871	30.0544	29.4848	29.9691	30.1306	28.5651	28.3724	29.7903	-1.27035	1.04273	-0.318122	0.565051	0.95223	0.917828	GstE13	Q7JVI6	FBgn0033381
24.0318	24.1488	24.0195	23.1489	24.0078	22.5431	23.3943	23.2327	23.3649	-0.736031	3.39235	-0.833432	0.72628	-0.0974007	0.0803633	GstE3	A1ZB68	FBgn0063497
30.5025	30.3162	30.8181	29.9593	29.6947	30.0182	29.6806	30.7335	30.2833	-0.313133	0.37095	-0.654848	1.58374	-0.341715	0.459863	GstE6	A1ZB71	FBgn0063494
23.138	24.2058	24.0597	23.5522	24.8039	24.1486	23.3797	23.7016	24.6806	0.119434	0.0819197	0.367054	0.303128	0.24762	0.176411	GstE7	A1ZB72	FBgn0063493
20.3161	20.9454	20.3704	19.7133	19.4606	19.9697	20.3796	19.2961	18.5848	-1.12382	0.816124	-0.829456	1.47707	0.294364	0.210429	GstE9	Q7K8X7	FBgn0063491
22.7396	22.9275	22.9722	21.8981	21.8731	21.0855	20.7749	20.352	21.3497	-2.05422	1.82501	-1.26086	1.46001	0.79336	0.943335	GstS1	A4UZL5	FBgn0010226
21.6984	22.3649	19.6931	21.7856	20.8889	21.0997	20.7934	21.4375	20.7167	-0.26964	0.111531	0.00592295	0.00219798	0.275563	0.318649	GstT3	Q9VRA4	FBgn0031117
22.915	23.9707	19.4547	24.8787	23.7568	23.1883	23.3185	23.944	23.9723	1.63148	0.451117	1.82782	0.505967	0.196341	0.133829	Gyf	Q7KQM6	FBgn0039936
22.2864	22.8242	22.204	21.6654	20.5136	21.6381	24.4357	23.8972	23.8707	1.62967	2.42935	-1.16583	1.14175	-2.7955	2.57058	Hat1	Q0KIB3	FBgn0037376
22.3969	22.6976	22.915	21.746	22.671	22.4165	22.6596	23.5081	22.4509	0.203029	0.213896	-0.391996	0.5254	-0.595025	0.630657	hay	B7Z0G1	FBgn0001179
22.4544	22.6801	19.9527	22.1454	21.2235	22.1673	22.8402	23.3005	23.6186	1.55738	0.674271	0.14969	0.0535759	-1.40769	1.66663	Hcf	Q9V4C8	FBgn0039904
22.2877	22.6756	20.051	21.5184	21.6249	22.5107	22.2692	22.2915	22.1108	0.55239	0.24464	0.213203	0.0831199	-0.339186	0.457865	HDAC1	Q94517	FBgn0015805
24.502	25.1673	24.6867	24.7141	23.3515	23.3171	24.923	25.2018	25.2023	0.323725	0.61834	-0.991076	0.818995	-1.3148	1.31209	Hel25E	Q27268	FBgn0014189
20.5859	21.5344	20.0369	21.3214	21.3797	19.1771	21.01	21.0318	21.143	0.342529	0.287379	-0.093003	0.0367403	-0.435532	0.235949	Hers	Q9VWC0	FBgn0052529
26.4975	26.3889	26.0034	26.4043	26.1756	26.0984	25.3338	25.6721	25.2971	-0.862263	1.91687	-0.0704708	0.146917	0.791792	2.20321	hfp	Q8T6B9	FBgn0028577
23.6795	23.667	20.9578	22.7574	21.8747	23.0386	23.4476	22.894	23.5369	0.524752	0.204869	-0.211192	0.0737776	-0.735944	0.845464	HIPP1	M9PID3	FBgn0037027
27.9326	27.9502	27.956	27.4235	27.6623	28.0039	28.3708	28.0318	28.3509	0.304867	0.96512	-0.249684	0.558562	-0.554551	1.29282	His1:CG33855	Q4AB54	FBgn0053855
28.1299	25.4902	28.2904	27.6061	27.0056	23.465	27.3693	28.2201	25.9177	-0.134502	0.0402811	-1.27793	0.329225	-1.14343	0.322146	His2Av	A0A0B4KH25	FBgn0001197
29.3162	28.6734	29.3244	27.9366	27.3515	27.3035	27.7824	28.115	27.731	-1.22853	1.85249	-1.57413	2.2141	-0.345601	0.662359	His2B	P02283	FBgn0001198
28.0817	27.9286	27.0241	26.0587	26.7763	27.231	27.7694	26.357	28.1271	-0.260321	0.151096	-0.989507	0.976495	-0.729186	0.49818	His3	E2QCP0	FBgn0001199
30.3658	29.953	30.1327	28.9812	28.2735	28.3667	29.4163	30.0072	29.4799	-0.516031	1.03362	-1.61002	2.13919	-1.09399	1.70636	His4r	A0A0B4KFZ9	FBgn0013981
23.7809	23.7267	24.045	22.8252	23.3627	22.684	23.1956	23.8837	23.5568	-0.305492	0.577969	-0.893574	1.48787	-0.588082	0.960169	Hlc	Q9VRI0	FBgn0001565
22.6059	23.1271	19.9082	26.554	27.8701	26.9883	24.7834	25.3294	24.8076	3.09311	1.06637	5.25708	1.64581	2.16397	2.14923	Hmu	Q9VB46	FBgn0015737
21.8566	21.639	19.2177	22.1107	20.1309	21.627	22.475	22.3157	20.7729	0.950066	0.390924	0.385096	0.136308	-0.56497	0.282338	HnRNP-K	E1JGN7	FBgn0267791
24.7844	24.7756	24.7193	24.7117	25.4732	24.1044	24.6361	25.1514	24.0207	-0.157001	0.168385	0.0033493	0.00260325	0.16035	0.113277	hoip	D2NUK9	FBgn0286786
29.3002	28.7967	28.2786	21.7283	21.0529	19.8622	30.5861	30.4839	30.6908	1.79511	1.6511	-7.9107	3.03835	-9.70581	4.2216	homer	O96607	FBgn0025777
23.4911	24.0835	23.8795	24.4666	21.2444	24.2719	24.1	23.5161	23.7263	-0.0372295	0.0525906	-0.490372	0.163482	-0.453143	0.161012	Hpr1	Q9VNI8	FBgn0037382
26.2936	26.8039	24.5943	26.2625	25.3139	25.3991	25.4958	26.0446	25.6758	-0.158512	0.0772691	-0.238763	0.114839	-0.0802504	0.0826649	Hrb27C	E1JHA4	FBgn0004838
26.3864	25.4351	26.8702	20.2609	26.2761	24.3927	26.4852	25.8355	26.1053	-0.0885557	0.0649476	-2.58731	0.552386	-2.49876	0.629973	Hsc70-1	P29843	FBgn0001216
29.661	29.5404	29.6725	29.3179	29.3537	29.1739	28.9982	29.3431	28.6517	-0.62697	1.08491	-0.342818	2.03732	0.284152	0.616604	Hsc70-3	F3YDH0	FBgn0001218
30.0902	30.4802	30.1943	30.2864	29.7159	29.9273	30.0407	30.0345	29.6992	-0.33007	0.951857	-0.278326	0.601226	0.0517438	0.0917007	Hsc70-4	C7LA75	FBgn0266599
30.0702	29.9017	29.7563	29.7619	29.3216	29.4507	28.3878	28.2354	28.1784	-1.6422	3.60275	-0.398014	1.12937	1.24419	2.99587	Hsc70-5	A0A0B4LFD2	FBgn0001220
23.6537	24.7881	23.5398	23.5492	24.0239	23.9356	22.9923	24.0933	21.4734	-1.14088	0.560835	-0.157605	0.131225	0.983279	0.564671	Hsc70Cb	Q9VUC1	FBgn0026418
27.1612	27.3134	28.3445	26.9676	26.7706	27.4406	27.1746	27.7278	27.4237	-0.164312	0.145974	-0.546712	0.546952	-0.3824	0.681258	Hsp60A	O02649	FBgn0015245
26.2408	26.4997	25.7372	26.8552	26.6048	25.8119	24.5174	26.2284	25.7616	-0.656762	0.48031	0.264779	0.272301	0.921541	0.700764	Hsp68	O97125	FBgn0001230
27.2299	27.8308	26.6316	26.9653	26.4337	26.4422	28.5343	28.0187	28.025	0.961912	1.0425	-0.616983	0.67521	-1.57889	2.52455	Hsp83	M9PBL3	FBgn0001233
27.3463	27.5171	26.6075	27.3985	27.3341	26.5132	26.3153	26.5469	26.0914	-0.839083	1.11408	-0.0750675	0.0655532	0.764015	1.14477	hts	A0A0B4K7A5	FBgn0263391
26.4149	27.3415	23.9495	26.9286	26.7261	26.7669	28.8625	28.9004	29.1358	3.06424	1.03174	0.90524	0.331954	-2.159	4.47254	hyd	A0A0B4LGZ6	FBgn0002431
23.1435	22.5178	23.7876	21.4004	20.9436	23.0593	25.627	25.6854	25.3417	2.40179	1.78449	-1.34849	0.793722	-3.75028	2.34513	hyx	Q9VHI1	FBgn0037657
23.4619	22.8243	24.5929	25.6277	25.6283	27.3438	22.727	23.4419	23.2977	-0.470839	0.328331	2.57357	1.53256	3.04441	2.11726	Ide	P22817	FBgn0001247
23.7658	23.9984	24.0988	24.8807	24.6726	25.6478	26.4618	26.0881	26.2511	2.31267	4.00309	1.1127	1.2801	-1.19997	1.71938	Idh3a	Q9VWH4	FBgn0027291
21.9148	21.3727	22.4958	22.0696	23.1142	23.3758	23.8568	23.819	23.4876	1.79338	1.67531	0.925421	0.826036	-0.867956	0.978001	Idh3b	Q9VD58	FBgn0038922
20.9497	22.5708	21.9563	23.1899	19.5648	21.6486	22.2027	22.49	22.4587	0.558168	0.445244	-0.35785	0.109095	-0.916018	0.36255	Ifrd1	Q9VQI5	FBgn0051694
29.6141	29.1896	29.8694	28.533	27.841	28.9714	29.9758	29.732	28.7801	-0.0617288	0.0501255	-1.10923	1.24683	-1.0475	1.00022	IleRS	Q8MSW0	FBgn0027086
26.6014	26.9304	27.0514	25.9649	26.6415	25.1065	26.0925	26.3484	26.3291	-0.604431	1.58203	-0.956815	0.808546	-0.352385	0.319733	Imp	Q8IR99	FBgn0285926
22.0459	22.2233	21.83	21.8752	23.0666	21.9847	22.3938	23.4929	23.5811	1.12283	1.05312	0.275747	0.260131	-0.847081	0.718787	Incenp	Q7JRJ9	FBgn0260991
21.7637	21.4486	22.4566	18.9214	20.3696	21.0727	22.5743	22.7087	22.037	0.550356	0.674886	-1.76839	1.0444	-2.31874	1.59721	Inos	O97477	FBgn0025885
21.338	22.1839	21.8371	22.3677	20.9025	20.951	21.6602	22.4053	22.4833	0.396622	0.479099	-0.379266	0.273168	-0.775888	0.639442	IntS3	Q7PLS8	FBgn0262117
23.2112	23.4859	23.0147	22.4726	21.8044	22.3709	22.6788	22.6226	22.2749	-0.711807	1.72333	-1.02129	1.70262	-0.309487	0.565208	Ip259	O76994	FBgn0025366
21.253	20.8718	19.3391	21.3817	19.739	20.6047	20.9462	20.9319	19.807	0.0737381	0.0354813	0.0871372	0.0392012	0.0133991	0.0072588	Irbp	Q23976	FBgn0011774
22.0908	21.9245	19.5993	23.6763	22.6426	22.9531	21.8079	21.8676	22.3867	0.815849	0.378431	1.88577	0.882513	1.06992	1.39679	Irk1	A0A0B4JCZ2	FBgn0265042
25.9066	25.4882	25.7506	25.0074	24.4587	25.6777	26.014	25.8948	26.4955	0.41966	0.852736	-0.667212	0.719361	-1.08687	1.28244	Iswi	Q24368	FBgn0011604
24.5107	24.4435	24.6934	23.6154	23.9524	23.1148	24.3878	23.7167	23.7124	-0.610219	0.996005	-0.988352	1.34154	-0.378133	0.49883	Jafrac1	X2JF59	FBgn0040309
22.9717	22.6219	23.7105	20.7007	22.0839	22.0185	22.2846	22.674	22.824	-0.507174	0.594992	-1.50035	1.2247	-0.993176	0.972681	Jasper	Q9VAA9	FBgn0039743
22.1733	22.8769	20.2397	21.6936	20.8285	21.6817	22.2749	22.2933	22.7451	0.674497	0.315139	-0.362035	0.15475	-1.03653	1.47809	JIL-1	M9PI05	FBgn0020412
22.5074	23.3995	19.7232	24.1683	24.4551	25.3778	23.6868	23.3826	24.1687	1.86931	0.637831	2.79038	0.933255	0.921071	1.00323	Jra	A0A0B4KEI6	FBgn0001291
24.9595	25.8597	25.5268	26.388	24.51	25.9774	25.6905	24.812	25.2286	-0.204943	0.218424	0.176457	0.0979877	0.3814	0.241042	Kap-alpha3	Q9V455	FBgn0027338
24.5736	25.1149	25.1027	23.5638	24.5763	24.4425	23.8788	24.2731	24.7106	-0.642909	0.983421	-0.73617	0.878794	-0.0932617	0.0828532	Karybeta3	Q9VN44	FBgn0087013
22.861	24.1133	19.4278	24.4259	24.2234	23.4339	22.7323	23.223	23.5633	1.03884	0.269936	1.89368	0.511993	0.854839	1.03756	kay	A0A0B4LHU8	FBgn0001297
22.8555	24.7169	22.9875	22.875	22.7783	23.502	22.5129	22.8155	23.4744	-0.585677	0.351268	-0.468215	0.278815	0.117462	0.117651	Khc	P17210	FBgn0001308
25.1355	25.3349	19.8288	25.8131	25.461	25.4857	25.0994	25.3722	26.0695	2.08062	0.434542	2.15353	0.450143	0.0729097	0.0831308	kis	M9NEL3	FBgn0266557
22.3695	22.9635	23.1589	22.9848	22.6366	22.2213	22.8766	23.7013	23.6094	0.565143	0.732782	-0.216389	0.266744	-0.781532	1.07495	Klp10A	A4V4A1	FBgn0030268
22.4744	21.3362	20.2701	22.6029	22.4903	23.5826	24.2933	23.273	23.8966	2.46074	1.36548	1.53167	0.912604	-0.929071	0.952275	Klp61F	P46863	FBgn0004378
21.7425	22.2544	24.4403	23.2278	24.449	23.3034	26.8571	26.8506	26.8387	4.03635	1.40313	0.847656	0.370382	-3.18869	2.89262	Kr-h2	X2J4W8	FBgn0266449
29.9878	30.1237	29.5721	29.6924	28.7466	29.3706	29.6301	29.6008	29.9429	-0.169932	0.348973	-0.624664	0.849518	-0.454732	0.694108	kst	Q7KV70	FBgn0004167
21.5925	21.4111	19.7769	21.1358	18.4321	21.5722	22.9216	23.2805	22.5247	1.9821	1.21523	-0.546813	0.179251	-2.52891	1.18182	kuk	Q8SX89	FBgn0038476
23.6474	23.9517	19.4998	24.8835	24.3189	23.7272	24.6902	24.373	24.1347	2.03303	0.534814	1.94362	0.51268	-0.0894095	0.0855451	kuz	Q59DZ3	FBgn0259984
23.7229	23.6977	24.2419	22.6964	23.1774	23.6836	23.8171	24.5163	23.6725	0.114492	0.132461	-0.701699	0.927126	-0.816191	0.991122	kz	X2JCE0	FBgn0001330
21.7978	20.3056	21.8777	21.563	21.8267	21.7541	22.1919	22.2186	22.1135	0.847649	0.621886	0.387555	0.276744	-0.460093	2.25351	l(1)G0004	Q9VR89	FBgn0027334
27.5378	27.2468	28.0777	27.1377	26.6613	26.6725	26.4506	26.6688	27.4375	-0.768451	0.920327	-0.796948	1.21414	-0.0284971	0.0283265	l(1)G0020	Q9W3C1	FBgn0027330
19.1765	20.5762	20.8731	20.8307	22.7324	21.7565	23.0501	21.7568	21.3333	1.83814	1.1757	1.56463	0.965685	-0.27352	0.133689	l(1)G0320	Q9W335	FBgn0028327
25.0551	25.18	24.4336	24.1515	24.9236	24.2987	24.1681	24.1716	23.9456	-0.794466	1.19808	-0.431608	0.582069	0.362858	0.662389	l(2)05287	Q9VIG1	FBgn0284251
24.6503	24.4982	23.3527	24.2057	24.2852	23.8699	24.0209	23.966	24.2162	-0.099336	0.0796521	-0.0467701	0.0354273	0.0525659	0.130354	l(2)09851	Q8SYL1	FBgn0022288
24.0725	24.1035	23.9275	22.5938	21.4654	22.5984	23.6738	23.2154	23.0637	-0.716875	1.30146	-1.81531	1.41877	-1.09843	1.23088	l(2)34Fd	Q9V3P2	FBgn0261535
23.5598	24.3105	24.2139	25.823	25.4732	25.3503	22.9412	24.4092	23.7199	-0.33793	0.272192	1.52077	2.03627	1.8587	1.84858	l(2)37Cc	A0A023GQA5	FBgn0002031
22.3331	22.0639	23.1509	22.562	23.1118	22.8837	22.1404	23.1323	23.0231	0.249268	0.213501	0.336494	0.371466	0.0872256	0.0879944	l(2)k01209	A1ZAS3	FBgn0022029
23.7343	22.8701	22.0669	21.9549	22.7757	22.8369	22.9762	22.778	23.967	0.349985	0.224425	-0.36795	0.256321	-0.717936	0.704663	l(2)k09022	Q9VM75	FBgn0086451
23.6996	23.6202	23.425	23.4176	23.3492	22.6865	23.4406	23.4466	23.6467	-0.0703017	0.263774	-0.430483	0.702297	-0.360181	0.673494	l(2)k09848	Q7K4B2	FBgn0284246
24.5011	24.6878	25.5051	25.1887	24.75	23.9554	24.6287	25.2683	25.2666	0.156525	0.154841	-0.266664	0.218281	-0.423189	0.432172	l(3)07882	A0A126GUW2	FBgn0010926
23.6861	24.8036	25.7114	23.8061	24.2699	24.1087	25.0109	24.81	24.6232	0.0810248	0.0440243	-0.672123	0.431647	-0.753148	1.89004	l(3)72Dn	Q9VUZ6	FBgn0263605
22.7812	22.1149	22.7533	21.6664	20.0094	21.4511	22.0597	21.7888	22.3839	-0.472322	0.77571	-1.50748	1.0698	-1.03516	0.879985	L2HGDH	Q9VJ28	FBgn0032729
28.6826	28.8768	29.288	28.4662	27.3939	27.4703	27.0824	27.6665	27.6108	-1.49588	2.35508	-1.17234	1.24381	0.323545	0.341121	La	P40796	FBgn0011638
22.523	22.36	20.3771	26.0484	25.2555	25.6999	25.4369	25.6519	25.0138	3.61417	1.5583	3.91458	1.67883	0.300407	0.434212	lace	Q9V3F2	FBgn0002524
25.9702	26.6271	26.2792	25.2365	26.1801	26.1312	26.2346	26.471	26.1583	-0.00419935	0.00636268	-0.442883	0.524292	-0.438683	0.613791	Lam	M9NE89	FBgn0002525
26.0081	26.727	21.7094	26.1342	25.2803	25.8198	25.8068	25.6362	26.0659	1.02141	0.235325	0.929909	0.211449	-0.0914993	0.119597	LanA	Q00174	FBgn0002526
25.228	24.8129	22.3655	24.4419	24.2378	25.1362	24.7282	24.7835	25.0645	0.723301	0.297899	0.46988	0.181958	-0.253421	0.363311	LanB1	P11046	FBgn0261800
24.7969	25.4442	23.6383	24.464	24.4408	24.183	24.5085	24.4717	24.9284	0.00970968	0.00555791	-0.263879	0.174713	-0.273589	0.728564	LanB2	X2JAW6	FBgn0267348
26.7945	26.569	27.5706	28.7479	28.1599	28.6352	26.6531	26.6641	26.472	-0.381629	0.475387	1.53631	1.72381	1.91794	3.2604	lark	Q94901	FBgn0011640
28.5497	28.3395	26.3173	28.0945	27.8873	27.9181	27.8826	27.8365	28.5159	0.342835	0.16494	0.231133	0.109798	-0.111702	0.186742	larp	A0A0B4K7Y7	FBgn0261618
21.879	23.7253	20.3234	23.4034	23.811	22.0451	22.6296	22.7964	23.4758	0.991381	0.375209	1.11064	0.40649	0.119264	0.0703371	Larp4B	Q9I7T7	FBgn0035424
25.6112	25.5292	24.1531	24.0566	24.0164	23.9703	24.4154	24.4654	23.9759	-0.812253	0.653326	-1.08339	0.827583	-0.271133	0.795115	Larp7	Q9W362	FBgn0260771
21.5671	21.8723	20.5501	21.2767	19.9548	21.4189	22.3503	22.0247	21.8746	0.753372	0.716634	-0.446343	0.29378	-1.19971	1.15886	lds	P34739	FBgn0002542
28.9105	28.436	28.7208	28.2201	27.7452	28.2956	28.9375	28.4183	28.073	-0.212857	0.292553	-0.602161	1.25754	-0.389304	0.568003	LeuRS	Q9VQR8	FBgn0284253
21.7304	21.403	21.0138	21.2294	21.1549	23.2575	23.1275	22.3084	22.8307	1.37315	1.89125	0.498199	0.259282	-0.874949	0.528101	lic	O62602	FBgn0261524
26.3832	27.9621	25.7944	28.1415	27.5576	26.0401	26.198	26.9369	26.7609	-0.0813128	0.038855	0.533126	0.232307	0.614438	0.389746	lig	A0A126GUM8	FBgn0020279
23.076	23.3073	22.9847	23.2585	24.0544	23.1457	21.8493	22.5983	22.2986	-0.873912	1.39445	0.363565	0.47923	1.23748	1.58159	Liprin-beta	Q9VU88	FBgn0036376
25.5564	26.1954	26.1853	26.2318	25.9612	26.1546	24.7049	25.4991	25.2271	-0.835347	1.24249	0.136858	0.22601	0.972205	1.77187	Lon	Q7KUT2	FBgn0036892
21.7967	21.3069	21.2491	23.3865	23.3574	20.1267	22.5015	22.1607	22.7147	1.0081	1.87648	0.839328	0.283759	-0.168772	0.0531334	loqs	M9MRT5	FBgn0032515
30.4935	30.4925	29.5973	30.4277	30.826	29.7361	29.6694	29.4825	29.491	-0.646809	0.801521	0.135518	0.112515	0.782327	1.13494	lost	Q9VN21	FBgn0263594
23.4638	23.171	19.019	23.4205	23.1895	24.0112	23.5275	23.6932	22.6541	1.40701	0.364763	1.65579	0.434396	0.24878	0.242637	Lpin	E5DK16	FBgn0263593
21.7428	22.3295	20.4141	21.9013	20.2338	21.8011	23.1191	23.3693	22.4518	1.4846	0.987553	-0.183382	0.0828775	-1.66798	1.29161	LpR2	Q86B77	FBgn0051092
20.7767	21.5192	21.8117	20.5561	21.6168	20.6357	20.9502	20.9082	21.3575	-0.297248	0.347184	-0.433008	0.397963	-0.13576	0.135351	Lrpprc2	Q9W592	FBgn0027794
24.9814	26.0789	24.276	28.5624	29.1232	28.812	25.0014	26.0833	25.436	0.394786	0.251059	3.72044	1.88019	3.32566	3.14674	lva	X2JAF1	FBgn0029688
28.2169	28.664	28.9971	26.8573	26.9376	26.8035	27.8648	28.0769	28.1673	-0.589629	0.97306	-1.7598	1.85269	-1.17017	3.55457	LysRS	Q8SXM8	FBgn0027084
23.6448	23.9151	22.659	23.9221	22.0436	22.3093	20.9446	23.1868	22.8869	-1.06686	0.56523	-0.647973	0.381946	0.41889	0.173236	M1BP	Q9VHM3	FBgn0037621
21.3143	22.4845	19.7255	22.8295	21.1853	20.58	21.963	22.4009	23.0728	1.3041	0.620412	0.356803	0.12476	-0.947299	0.564266	mahj	A0A0B4K8A5	FBgn0034641
24.7805	25.7878	23.7966	26.343	26.5321	25.7427	25.3354	25.6634	25.9595	0.864488	0.571462	1.41767	0.927826	0.553184	0.861687	Map205	Q8IMF5	FBgn0002645
21.6632	22.8907	19.6111	21.4783	22.8579	21.1659	21.3142	20.3308	21.5829	-0.31239	0.105654	0.445691	0.149333	0.758081	0.516348	Map60	Q7K180	FBgn0010342
24.0403	23.8431	23.4967	24.0843	23.691	23.939	23.4746	23.8971	24.3894	0.126972	0.151182	0.111436	0.219724	-0.015536	0.017913	mars	E1JH57	FBgn0033845
23.6368	23.8228	19.5483	24.405	24.8741	24.8042	23.856	24.4085	24.0046	1.75371	0.474662	2.35847	0.634529	0.604759	1.28631	mask	A0A0B4KHR8	FBgn0043884
26.0612	25.8804	25.6848	24.6717	24.6136	24.8524	25.5719	25.1798	25.1896	-0.561719	1.51678	-1.16287	2.78596	-0.601156	1.81696	Mat89Ba	Q8IH00	FBgn0261286
24.0217	24.2371	19.0955	24.5913	23.7438	24.9119	24.3537	24.8682	25.2694	2.37897	0.535933	1.96419	0.440637	-0.414777	0.401151	mbc	A0A0B4K7Q6	FBgn0015513
23.0306	23.1772	23.2578	23.4404	22.389	23.1272	23.938	24.4849	23.9546	0.97061	1.6586	-0.169709	0.191337	-1.14032	1.47037	MBD-R2	Q9VGA4	FBgn0038016
24.2814	23.9553	25.6592	23.0494	22.2676	23.1121	24.3607	23.675	23.7684	-0.697231	0.501943	-1.82222	1.27357	-1.12498	1.50291	Mcad	Q9VSA3	FBgn0035811
22.069	21.9521	20.6877	22.3937	19.6888	21.9838	23.2431	23.1103	23.2435	1.62938	1.18693	-0.21412	0.077704	-0.252392	0.219146	Mcm7	Q9XYU0	FBgn0020633
23.2141	23.8938	23.0917	24.6874	24.0915	23.7956	22.4806	23.1931	23.053	-0.490967	0.670168	0.791628	1.02608	1.28259	1.70445	me31B	P23128	FBgn0004419
24.3651	25.2195	24.8617	25.0726	24.3845	24.2398	24.5897	25.1028	24.9072	0.0511538	0.0604698	-0.249799	0.281827	-0.300953	0.433463	mEFTu1	A1Z9E3	FBgn0024556
22.3956	22.0352	22.1542	23.2109	21.4912	21.9377	22.1942	21.9449	22.1592	-0.0955512	0.291385	0.0182845	0.010903	0.113836	0.0768803	mEFTu2	Q7K3V6	FBgn0033184
24.9802	25.7601	25.79	26.6796	26.5357	25.4721	25.2315	25.7508	25.9482	0.133391	0.145041	0.719027	0.689263	0.585636	0.600395	Mekk1	Q8MSQ4	FBgn0024329
25.3337	25.4549	21.56	25.5479	25.7814	25.3509	25.0179	26.0124	25.1698	1.28382	0.374002	1.44385	0.424856	0.160029	0.182895	MEP-1	Q0E8J0	FBgn0035357
28.7641	28.7793	29.1111	28.0076	27.015	27.907	27.8163	28.5331	28.6965	-0.536198	0.75557	-1.24165	1.33695	-0.705448	0.783306	MetRS	A1ZBE9	FBgn0034401
26.73	27.3848	23.7219	28.0092	27.7094	27.3655	26.5767	26.6342	27.2922	0.888819	0.287931	1.74916	0.586116	0.860339	1.36086	Mi-2	M9PIA6	FBgn0262519
19.9904	21.274	22.2827	23.8861	24.9118	23.5915	21.2238	21.775	22.0264	0.492678	0.264672	2.94743	1.56585	2.45475	2.20918	Mical	A0A126GUS4	FBgn0053208
22.22	22.0249	22.5064	24.0507	23.5069	22.8648	22.7343	23.1238	21.8172	0.307988	0.285486	1.22368	1.26334	0.915693	0.820078	Mink	Q9VC08	FBgn0039250
25.05	25.179	24.3576	24.7903	22.9408	24.6959	24.3726	25.2016	25.5945	0.19404	0.164167	-0.719851	0.444908	-0.913891	0.581224	mip120	E1JH59	FBgn0033846
24.7799	24.3249	23.0356	23.7503	22.7028	24.4824	24.8641	24.7631	24.6963	0.727688	0.526033	-0.401613	0.2121	-1.1293	1.02206	mip130	Q9W542	FBgn0023509
21.784	22.8977	21.3407	22.6771	22.0007	22.6631	21.6145	21.3541	21.0976	-0.652092	0.53386	0.439502	0.339318	1.09159	1.81621	mip40	Q7K159	FBgn0034430
22.5942	23.3452	23.329	23.5364	23.4103	23.521	24.279	24.0679	24.1401	1.07288	1.37245	0.399766	0.609033	-0.673118	3.1014	Mitofilin	A0A0B4KHL7	FBgn0019960
24.0354	23.338	22.2132	24.1928	25.2982	24.3247	22.6374	23.6241	21.8755	-0.483199	0.26272	1.40972	0.994475	1.89292	1.43259	mle	P24785	FBgn0002774
24.3784	24.8379	20.8265	24.3071	24.2685	24.4881	23.7554	23.7354	23.1752	0.207753	0.0527831	1.00695	0.292126	0.799201	1.77769	Moca-cyp	Q9VAW1	FBgn0039581
31.0606	30.9482	29.434	30.4178	30.1266	30.124	29.863	30.2307	30.1927	-0.385445	0.266232	-0.258135	0.171651	0.12731	0.347099	mod	A0A0B4K7G4	FBgn0002780
22.6287	22.9426	20.1169	22.6838	22.4372	21.6552	22.1845	22.6916	22.8966	0.694825	0.282743	0.362663	0.135452	-0.332162	0.370348	mod(mdg4)	Q86B87	FBgn0002781
22.6307	23.393	21.07	22.665	20.9039	21.8397	22.1536	22.6823	20.2488	-0.669619	0.265559	-0.561677	0.260732	0.107941	0.0409429	Moe	M9NG50	FBgn0011661
24.1374	24.8618	23.4646	24.2193	24.4272	23.8465	25.086	25.2628	24.9959	0.960318	0.867737	0.00973574	0.00709266	-0.950583	2.15033	mor	A0A0B4JDA0	FBgn0002783
22.7845	22.72	22.1106	24.3788	24.1944	24.7201	22.8036	24.5797	24.7781	1.51546	0.900771	1.89272	2.53862	0.377262	0.228596	Mpcp2	Q0E8E8	FBgn0026409
21.9177	22.6895	20.1481	22.4058	23.1958	24.0163	25.2859	24.9824	24.5447	3.35259	1.41652	1.62086	0.809869	-1.73173	1.5563	Mrp4	Q9VGM1	FBgn0263316
21.9819	21.9337	23.5377	21.8528	22.2033	23.7353	22.7249	22.895	22.9945	0.387043	0.267476	0.112712	0.049426	-0.274331	0.178712	mRpL1	Q9VHT5	FBgn0037566
21.1667	21.1492	21.2624	19.9784	22.1462	21.2919	20.9436	21.5325	20.8802	-0.0740312	0.120789	-0.0539551	0.0270358	0.0200761	0.00996302	mRpL10	Q9VPL3	FBgn0031231
23.8816	24.3718	24.3858	26.0402	25.166	25.2301	24.2005	24.5213	23.6128	-0.101507	0.116199	1.26571	1.57728	-0.765604	1.20009	mRpL11	Q9VFJ2	FBgn0038234
24.0062	24.7063	24.3325	24.8992	25.1751	24.8071	24.0401	23.6671	24.2654	-0.357464	0.596519	0.612122	1.1303	0.969586	2.02933	mRpL12	Q9VSR5	FBgn0011787
19.0451	22.2707	21.5638	22.545	21.7906	22.555	20.7761	22.2047	21.1229	0.408027	0.136464	1.33701	0.517575	0.928981	0.865729	mRpL15	Q9VPF6	FBgn0036990
21.4624	21.1025	21.9995	21.5299	21.3218	20.7747	20.8361	20.4866	20.7774	-0.821456	1.14634	-0.312663	0.380518	0.508794	0.953427	mRpL17	Q9W0S6	FBgn0035122
23.0671	24.0319	23.1259	24.0407	22.9455	24.038	22.8968	23.4422	23.4042	-0.16058	0.16552	0.266445	0.215308	0.427025	0.454744	mRpL19	Q9VHN6	FBgn0037608
22.9224	22.9853	23.1615	23.2368	23.4838	23.3732	22.6732	21.7441	22.9913	-0.553532	0.560192	0.341513	1.5551	0.895044	1.10494	mRpL2	Q9VTF8	FBgn0036135
19.03	21.9511	21.6363	20.6799	21.7136	21.125	21.86	21.8207	20.6817	0.581685	0.216695	0.300376	0.106692	-0.28131	0.224946	mRpL23	M9PE14	FBgn0035335
22.2056	22.7079	21.9459	22.1162	22.6322	22.7889	20.9023	21.645	21.933	-0.793021	0.952186	0.225945	0.304017	1.01897	1.29701	mRpL24	Q9VMY1	FBgn0031651
21.99	20.7634	21.7109	21.6244	21.4868	22.3805	21.6585	22.5825	22.1127	0.629799	0.607199	0.342453	0.29742	-0.287346	0.303553	mRpL28	A8E702	FBgn0031660
21.6203	23.2252	22.6835	23.396	21.7167	23.6067	22.8254	22.4023	23.0324	0.243715	0.175299	0.39679	0.199816	0.153074	0.0867809	mRpL3	Q9VXQ0	FBgn0030686
21.6491	22.2843	21.8423	22.2724	22.3152	21.8196	21.6677	22.1753	21.3942	-0.179487	0.237811	0.210506	0.35503	0.389994	0.631017	mRpL30	Q9W4I3	FBgn0029718
23.8134	24.3142	24.4606	24.2842	22.9787	23.936	23.1499	23.2929	23.346	-0.933166	1.48575	-0.463135	0.434172	0.47003	0.523576	mRpL37	Q9VGW9	FBgn0261380
23.1878	23.7363	23.6965	24.112	22.3265	22.7286	21.8129	22.3222	21.4405	-1.68169	2.10478	-0.484542	0.327702	1.19715	0.935893	mRpL38	Q9VY48	FBgn0030552
22.4907	22.9543	23.4083	23.7158	22.092	24.3588	20.2194	22.7944	22.2095	-1.21003	0.590379	0.437756	0.225984	1.64779	0.732519	mRpL39	Q9VUJ0	FBgn0036462
20.2504	21.5837	22.0108	21.6881	21.3084	21.5644	20.914	22.1838	21.3625	0.205146	0.114095	0.238702	0.155251	0.033556	0.0290594	mRpL43	Q9W1L1	FBgn0034893
22.192	23.1057	24.1703	23.3728	22.3482	23.4515	22.5742	22.8371	22.285	-0.590555	0.38481	-0.0984656	0.0495987	0.49209	0.560564	mRpL45	Q9VCX3	FBgn0263863
21.5089	21.9127	21.1459	22.3785	21.7345	21.3783	21.5274	22.0776	20.6878	-0.0915775	0.0681436	0.307934	0.34491	0.399511	0.329603	mRpL47	Q8T3V6	FBgn0014023
20.9751	21.6438	21.3631	22.97	23.0186	22.7608	21.7737	21.4916	20.93	0.0711371	0.0794087	1.58912	2.14068	1.51799	2.36574	mRpL53	A1Z9J6	FBgn0050481
22.13	21.0716	23.5381	22.8788	23.3757	24.0209	20.9959	19.2899	21.7976	-1.55211	0.686679	1.17854	0.625469	2.73065	1.55265	mRpL54	Q9W2M8	FBgn0034579
21.1361	21.4937	21.6865	21.1956	20.4643	20.5607	21.3863	20.6991	20.9503	-0.426854	0.754434	-0.698621	1.12755	-0.271767	0.373635	mRpL55	Q9VE04	FBgn0038678
21.8829	21.2908	22.1027	21.6048	22.2334	21.7834	22.1109	21.4477	21.6436	-0.0247326	0.0264955	0.115065	0.138283	0.139797	0.198154	mRpS11	Q9VEN6	FBgn0038474
22.5445	22.5029	22.9732	19.93	22.4013	22.7499	22.4841	21.8442	22.4546	-0.412591	0.719383	-0.979836	0.414768	-0.567244	0.245989	mRpS16	Q9V6Y3	FBgn0033907
23.5185	23.1222	23.1185	23.9602	24.2737	24.245	20.3844	22.6163	21.9092	-1.6164	0.891287	0.906593	2.16997	2.52299	1.71432	mRpS18B	Q9VIN9	FBgn0032849
23.6399	24.591	24.9168	24.6585	23.3449	23.8365	23.7937	23.8623	23.6867	-0.601647	0.592382	-0.435919	0.331455	0.165728	0.161023	mRpS22	Q9VAY9	FBgn0039555
21.9742	21.877	21.7912	21.8293	22.4895	22.0908	21.8332	22.551	21.4553	0.0656916	0.0665474	0.255752	0.50445	0.19006	0.194961	mRpS23	Q8IP62	FBgn0260407
21.8539	22.283	21.9893	21.8888	21.8239	21.2732	21.4539	20.9339	21.5697	-0.722883	1.35177	-0.380087	0.722324	0.342796	0.548806	mRpS26	Q9VVN2	FBgn0036774
21.4501	22.0257	21.2259	21.1308	19.4366	23.6013	21.7694	21.7673	21.4579	0.0976531	0.134189	-0.177668	0.0468502	-0.275321	0.0800576	mRpS29	Q9W253	FBgn0034727
23.4754	24.2394	24.9619	24.171	24.8059	23.6609	22.2395	23.5329	23.5197	-1.12822	0.864865	-0.0129687	0.00783123	1.11525	0.96374	mRpS30	Q9VXP3	FBgn0030692
21.9636	20.9051	20.3152	21.2696	21.7022	21.8318	20.4637	21.2073	21.4272	-0.028546	0.0165915	0.539914	0.417319	0.56846	0.7764	mRpS34	Q9VV39	FBgn0285951
22.7563	22.6361	23.7651	22.3006	19.7616	23.1726	23.1427	23.2862	23.2782	0.183219	0.179964	-1.30754	0.481453	-1.49076	0.659129	mRpS5	Q8SYP9	FBgn0287187
23.1244	23.3502	23.9471	23.0525	22.2134	22.9746	22.8559	22.4195	22.5291	-0.872385	1.29607	-0.727064	0.934234	0.145321	0.186194	mRpS9	Q8SXF0	FBgn0037529
23.8107	24.7485	19.6155	21.9565	22.6352	23.3987	23.3774	23.6518	24.3595	1.07136	0.244684	-0.0614471	0.0118811	-1.13281	1.04541	msk	Q9VSD6	FBgn0026252
23.599	24.4283	23.2714	25.8729	25.5254	24.3599	24.4191	24.9692	25.5159	1.20185	1.20459	1.48648	1.18757	0.284627	0.196602	msn	Q9W002	FBgn0010909
26.9536	27.5609	24.5243	27.6632	28.0677	27.3542	26.5457	26.8913	27.3242	0.574149	0.219731	1.34878	0.551169	0.77463	1.19146	Msp300	M9MRJ4	FBgn0261836
21.6383	22.2098	22.6221	23.5666	24.1363	24.2585	23.1247	23.8773	23.9007	1.47746	1.73192	1.8304	2.07857	0.352938	0.458388	msps	Q9VEZ3	FBgn0027948
21.6164	22.2529	21.0044	22.5974	22.2351	21.8166	23.8422	23.0548	22.0634	1.36226	0.983084	0.591812	0.603773	-0.770445	0.615799	Msr-110	Q26459	FBgn0015766
24.5075	24.8873	22.2057	25.6574	24.9002	25.1132	25.0364	24.9145	25.3138	1.22137	0.551019	1.35672	0.614796	0.135358	0.205491	mtgo	Q9VJJ8	FBgn0259735
24.1272	25.1013	19.8693	25.9974	25.3371	25.555	25.8076	26.4122	26.0575	3.05981	0.708092	2.59721	0.608692	-0.462599	0.818532	Mtor	A0A0B4KFE9	FBgn0013756
30.5425	30.1338	30.413	30.5838	30.3631	30.3825	31.0947	31.0856	30.7561	0.615709	1.69561	0.0800139	0.218716	-0.535695	1.81508	Mtpalpha	Q9V397	FBgn0028479
29.0486	28.9293	29.3263	29.5788	27.9335	28.994	29.5719	29.1067	29.3465	0.240333	0.600989	-0.265982	0.193721	-0.506315	0.433662	Mtpbeta	Q9W1H8	FBgn0025352
22.5033	21.1252	23.9332	21.9201	23.1474	23.2453	22.6914	23.1164	23.1304	0.458829	0.200352	0.250408	0.0957478	-0.208421	0.175644	Mtr3	Q9VW53	FBgn0036916
25.3683	25.2546	25.862	25.1746	25.0457	25.5839	25.223	25.4078	25.6354	-0.0729294	0.1186	-0.22692	0.385724	-0.15399	0.312446	Mtr4	Q9Y134	FBgn0001986
24.228	23.5658	24.1363	23.3331	23.3952	23.5968	23.8721	24.0369	23.5782	-0.147629	0.231388	-0.535	0.962625	-0.38737	1.16757	mtSSB	P54622	FBgn0010438
23.8482	23.5265	25.2887	23.581	24.8974	24.5065	24.5021	24.6367	24.2087	0.228015	0.14377	0.107157	0.0550104	-0.120857	0.106252	mTTF	Q9V3F3	FBgn0028530
27.6231	27.4297	27.722	24.0251	21.6078	23.5005	27.2584	26.9707	26.5213	-0.674818	1.14083	-4.54712	1.62326	-3.87231	2.1448	muc	M9PCG1	FBgn0283658
22.4469	22.5026	22.8161	21.781	20.1243	22.741	23.3951	23.9582	24.2413	1.27629	1.66904	-1.03979	0.514491	-2.31607	1.34741	mud	M9PJN0	FBgn0002873
22.6397	23.3295	23.9496	23.6078	23.0626	22.6118	22.8136	23.5114	23.5373	-0.0188255	0.0137896	-0.212187	0.167472	-0.193362	0.199619	mus101	Q9VY97	FBgn0002878
21.8962	21.6388	18.6394	21.0449	19.4706	21.2801	21.2895	21.4933	21.2476	0.618667	0.211639	-0.126251	0.0352638	-0.744918	0.579235	Myb	Q53YG3	FBgn0002914
27.0814	25.6083	26.222	23.9298	22.3514	22.9243	26.6338	25.6605	26.4869	-0.0434806	0.0276878	-3.2354	2.16291	-3.19192	2.35263	Mybbp1A	Q9W5E4	FBgn0001341
24.1542	23.0918	23.0888	23.4981	22.7119	22.3419	23.9239	23.7038	23.0756	0.122811	0.100359	-0.594252	0.532138	-0.717063	0.777261	Myo31DF	M9MRS7	FBgn0086347
24.8485	24.6362	25.7096	22.6124	22.2886	22.0692	23.1978	22.7217	23.581	-1.89797	1.9296	-2.74138	2.25148	-0.843407	1.34015	Naa15-16	Q9VWI2	FBgn0031020
22.9165	22.4372	21.9882	21.326	21.311	22.0046	22.5985	21.754	23.2594	0.0900275	0.0602457	-0.900099	1.19038	-0.990127	0.941195	Nab2	Q9V3H9	FBgn0028471
21.5647	22.8758	23.1622	22.3689	22.8202	21.2874	21.66	21.6394	20.7162	-1.19567	0.914119	-0.375372	0.218051	0.820295	0.676061	Nacalpha	A0A0B4LEY6	FBgn0086904
27.0982	27.1392	27.2108	28.7118	27.4844	28.1992	27.0313	27.4643	27.0879	0.0451171	0.110892	0.982435	0.96343	0.937318	1.15697	Nap1	Q9W1G7	FBgn0015268
24.091	25.2817	23.4004	26.0169	26.384	25.1154	23.9006	24.7777	24.9235	0.276217	0.16027	1.58104	1.07062	1.30483	1.24022	NAT1	A1Z968	FBgn0010488
27.6017	27.5662	27.2864	27.3497	26.1686	26.7487	27.6661	26.8618	27.274	-0.217459	0.338362	-0.729128	0.802105	-0.511669	0.548777	ncd	A0A0B4LI25	FBgn0002924
25.5553	23.3619	25.0726	21.6957	21.398	19.3708	23.177	23.5502	24.6025	-0.886693	0.475213	-3.84175	1.74446	-2.95506	1.60116	nclb	A1Z8D0	FBgn0263510
19.7452	22.1904	21.6454	22.8415	22.3889	22.2778	21.6591	21.9804	22.0548	0.704415	0.353672	1.30903	0.667183	0.604617	1.34118	ND-49	Q9V4E0	FBgn0039909
22.22	22.6544	22.9181	22.6833	23.1547	22.0984	23.8844	23.6983	23.372	1.05406	1.77718	0.0479711	0.0442034	-1.00609	1.38007	ND-75	A4V449	FBgn0017566
19.8262	21.8377	20.8622	21.5386	21.1349	21.4925	20.5607	20.9195	21.764	0.239371	0.12695	0.546631	0.349161	0.30726	0.334618	ND-B16.6	Q9W402	FBgn0029868
24.3601	24.6078	25.0557	24.0012	24.8515	23.1476	24.2952	24.4329	24.1694	-0.375369	0.702195	-0.674444	0.51634	-0.299075	0.236345	Ndf	X2JDP6	FBgn0043456
23.2618	24.0432	23.2946	23.7117	24.0357	22.8467	23.177	24.0996	22.9738	-0.116403	0.0962372	-0.00184377	0.00136769	0.114559	0.0816269	Nelf-A	A0A0B4KGH5	FBgn0038872
21.4488	21.3748	22.4327	22.8869	22.7658	23.0157	22.183	22.2265	21.2678	0.140326	0.109665	1.13732	1.13369	0.996997	1.44435	Neos	Q9U9Q2	FBgn0024542
24.3748	24.9659	25.7461	23.6524	24.4234	23.3091	23.9398	24.6541	24.4306	-0.687414	0.6527	-1.23396	1.11209	-0.546549	0.629062	nesd	Q9VIP0	FBgn0032848
23.3851	23.5512	23.2392	23.8027	22.8637	23.2132	23.5298	23.3897	23.5743	0.106099	0.416101	-0.0986144	0.119281	-0.204714	0.297006	Nfs1	Q9VKD3	FBgn0032393
25.0812	24.3038	25.2187	24.7993	24.7449	24.3697	24.1572	24.37	23.9014	-0.724996	0.960964	-0.229901	0.283138	0.495095	1.21607	NHP2	M9PCI2	FBgn0029148
21.3172	21.4794	21.3052	21.6518	23.634	21.9085	21.1565	21.6932	20.8806	-0.123835	0.181061	1.03085	0.621914	1.15468	0.80067	Nipped-A	A0A140SQB4	FBgn0053554
25.6728	25.9913	25.8842	25.5596	26.1125	26.1193	24.7408	25.5311	24.9368	-0.77987	1.17844	0.0810299	0.140951	0.8609	1.33637	nito	Q7KMJ6	FBgn0027548
22.4509	22.3561	22.4333	21.4859	21.3919	22.0379	23.5192	23.9093	23.0638	1.08398	1.3423	-0.774864	1.23136	-1.85885	2.37601	Nlp	A0A0B4KI24	FBgn0016685
25.5378	25.6356	25.8111	24.1349	24.4594	23.98	25.5313	25.0314	25.0362	-0.461852	1.04347	-1.47005	2.6385	-1.0082	2.00792	Nnp-1	Q9VJZ7	FBgn0022069
24.6452	24.386	24.6851	23.423	23.2069	23.1103	24.2518	23.9619	24.2477	-0.418282	1.44834	-1.32533	3.26083	-0.90705	2.61373	NO66	E2QD64	FBgn0266570
22.8562	22.0501	21.1236	23.2039	24.2866	24.1489	21.8721	23.1684	22.9027	0.637812	0.423978	1.86985	1.36275	1.23203	1.11077	nocte	M9PE74	FBgn0261710
22.1122	21.1509	22.9919	20.3677	21.7475	22.1539	21.5844	21.3824	21.593	-0.565042	0.398693	-0.661936	0.364611	-0.0968946	0.0617261	noi	O46106	FBgn0014366
22.1825	22.4968	21.4831	21.6857	22.5124	22.0326	21.5979	21.6918	22.2933	-0.193132	0.199216	0.0227381	0.0196724	0.21587	0.266361	nolo	Q9V9Q9	FBgn0051619
25.6614	25.5905	25.4831	22.9736	23.2297	22.9207	24.8174	24.9072	24.4672	-0.847734	1.83436	-2.53704	3.84949	-1.6893	3.29309	Non1	A0A0B4LEY9	FBgn0028473
25.8549	25.557	26.4184	23.8848	22.8873	25.1985	26.0016	25.9394	26.2845	0.131721	0.175811	-1.95322	1.06693	-2.08495	1.43122	Non3	Q9VEB3	FBgn0038585
26.4156	26.3954	24.5753	26.4704	26.9339	26.1977	25.3935	25.4161	25.1118	-0.488333	0.293592	0.738566	0.454174	1.2269	2.18469	nonA	X2JFR1	FBgn0004227
27.121	26.6629	27.3931	26.6827	27.3332	26.7457	26.3624	27.0751	26.7439	-0.331867	0.487461	-0.138451	0.176832	0.193415	0.26437	nop5	Q9VM69	FBgn0026196
28.1672	28.1814	27.77	28.204	26.8803	27.628	27.7375	27.6262	27.2854	-0.489814	1.2021	-0.468793	0.45938	0.0210209	0.0171648	Nop56	Q95WY3	FBgn0038964
27.4564	26.8187	27.4352	27.2105	27.2464	27.0758	26.3994	26.0763	26.4397	-0.931606	1.55312	-0.0591736	0.0932195	0.872432	2.63881	Nop60B	E1JGV6	FBgn0259937
21.5417	21.555	20.8453	22.3011	22.2514	23.0907	21.5434	22.2507	20.4956	0.115891	0.0703633	1.23373	1.56422	1.11784	0.902627	Not1	A8DY82	FBgn0085436
18.8168	21.8403	21.271	21.9632	22.0695	21.8055	22.5865	23.4113	22.3401	2.1366	0.864643	1.30337	0.530416	-0.833227	1.17691	Nph	Q9VAC4	FBgn0039735
30.2894	28.8101	28.2528	23.1396	21.0316	22.9563	27.288	27.8254	26.8368	-1.80074	1.10022	-6.74161	2.73782	-4.94087	2.59946	Nrd1	Q9VYT3	FBgn0030344
25.9955	26.0636	26.3814	25.4776	25.035	24.3861	25.8869	26.0167	25.6391	-0.299294	0.854905	-1.18061	1.29126	-0.881314	1.23281	Ns1	Q8MT06	FBgn0038473
24.36	24.1183	24.1389	23.7195	23.0039	23.0135	23.6632	23.1089	23.5285	-0.772189	1.55584	-0.96011	1.3488	-0.187921	0.257991	Ns2	Q7JXU4	FBgn0034243
26.0784	26.847	27.0345	26.311	27.1271	25.4868	25.6297	25.8163	25.5001	-1.00458	1.19242	-0.344983	0.24018	0.659601	0.613923	Ns3	X2JA43	FBgn0266284
22.9493	23.3414	23.3094	22.3831	23.7179	22.5141	24.812	24.1699	24.0965	1.15945	1.71511	-0.328319	0.279303	-1.48777	1.43613	Nsf2	A0A0B4LH53	FBgn0266464
22.1719	21.8467	22.7046	21.209	22.3267	21.8118	22.8915	22.8853	22.8276	0.627094	0.892627	-0.458567	0.484058	-1.08566	1.54605	nst	Q9VTZ4	FBgn0036298
25.8885	25.3971	24.7846	21.2649	20.0525	23.2019	24.6466	23.6537	23.3254	-1.48147	1.33469	-3.8503	1.39344	-2.36883	1.1146	Nsun2	Q9W4M9	FBgn0026079
21.0745	22.4322	21.5756	25.2832	24.0409	24.699	25.5761	25.9876	26.0665	4.18262	2.38615	2.98025	2.28184	-1.20238	1.43494	NTPase	Q9VQI8	FBgn0024947
24.3239	24.0893	24.6898	23.2271	23.2964	22.698	23.599	23.5685	23.5519	-0.794545	1.35327	-1.29385	2.12686	-0.499301	1.23753	nudC	Q9VVA6	FBgn0021768
22.5727	22.826	22.7669	22.7159	22.9015	22.1292	22.2581	22.3034	21.9547	-0.54979	1.73597	-0.139612	0.209599	0.410179	0.730516	Nulp1	M9PBV6	FBgn0027549
21.5826	21.439	20.3564	21.4865	20.5208	22.2353	21.1508	21.781	21.5617	0.371833	0.344477	0.288242	0.172597	-0.0835915	0.0544274	Nup153	A8JV18	FBgn0061200
21.9735	22.2372	20.6589	22.1189	22.2221	23.7148	23.51	24.1494	24.1255	2.30513	1.55773	1.06208	0.679348	-1.24305	1.04946	Nup205	Q9VWB8	FBgn0031078
25.5746	26.7832	23.7066	26.3047	26.2491	26.3643	25.5639	26.0779	26.5259	0.701106	0.282965	0.951255	0.398844	0.250148	0.374671	Nup358	Q9VBU7	FBgn0039302
21.8886	21.6106	22.6702	22.3777	23.9909	23.0038	22.6318	22.5967	22.9003	0.653115	0.77578	1.06768	0.846088	0.414562	0.360676	Nup44A	Q7K2X8	FBgn0033247
21.778	23.4191	20.7252	22.5592	21.64	22.2419	22.4	23.3813	23.0303	0.963127	0.460972	0.172979	0.0702259	-0.790148	0.938353	Nup50	Q7K0D8	FBgn0033264
22.2872	22.882	22.981	22.6701	23.1966	19.4839	24.0746	24.2707	23.3819	1.19237	1.55192	-0.933192	0.294849	-2.12556	0.827385	Nup93-1	Q9XZ06	FBgn0027537
21.5616	22.2686	22.4581	22.3484	20.5742	21.5077	22.433	22.7058	22.5534	0.467932	0.651297	-0.619359	0.439994	-1.08729	0.983061	Nup98-96	Q9VCH5	FBgn0039120
21.079	22.4377	21.4371	23.3667	22.4068	22.6576	21.7511	21.8914	21.9983	0.22903	0.199332	1.15908	1.05676	0.930051	1.45775	Nurf-38	B7YZQ7	FBgn0016687
24.1492	23.7476	23.5637	24.8879	24.7875	25.0469	23.2922	23.4458	24.0595	-0.220966	0.306508	1.08727	1.87624	1.30823	2.21917	obe	Q9VF56	FBgn0038344
21.1733	20.5383	18.9918	25.14	24.6383	25.9453	28.0276	28.2165	28.0758	7.87215	2.19493	5.00671	2.26565	-2.86544	2.75985	ome	Q9VUH1	FBgn0259175
23.6193	23.8026	23.6286	23.9821	23.9889	24.1514	26.4748	26.3632	25.8234	2.537	2.44196	0.357316	1.92417	-2.17968	3.32415	Opa1	A0A0B4LFB8	FBgn0261276
22.3601	23.6431	21.206	24.2153	24.3732	23.6725	23.3667	23.6909	23.8861	1.24488	0.667084	1.68395	0.887551	0.439071	0.776084	osa	A0A0B4KHB1	FBgn0261885
25.5916	25.9629	26.2275	30.1009	29.2413	28.4665	27.5177	27.3664	27.5042	1.53544	1.98996	3.3422	1.96107	1.80676	1.72179	Ost48	Q24319	FBgn0014868
25.0599	24.8413	25.5946	29.2972	29.9574	29.1247	27.3262	27.3418	27.3499	2.17401	1.98419	4.29449	3.61433	2.12048	2.94979	OstDelta	Q7K110	FBgn0034277
21.8752	24.3877	22.7266	26.5943	26.8099	26.8968	24.556	25.5082	24.8075	1.96077	0.987261	3.77055	1.46141	1.80978	2.42629	Ostgamma	Q8SY53	FBgn0032015
20.5908	21.2303	20.493	23.9492	23.9077	23.4325	24.5352	24.8404	24.4243	3.82861	3.20842	2.99176	3.11962	-0.836845	1.80601	Ote	P20240	FBgn0266420
28.5915	29.1203	28.723	22.919	23.5804	22.4887	26.0065	26.6182	26.3478	-2.48741	3.29978	-5.81558	3.2585	-3.32817	3.10245	P32	Q7JXC4	FBgn0034259
29.7454	29.3334	29.8806	28.2526	28.246	27.4032	28.5781	29.3256	28.7821	-0.757866	1.24229	-1.68585	1.92792	-0.927981	1.21264	pAbp	P21187	FBgn0265297
23.2173	24.4754	22.204	24.4831	24.3454	22.778	23.0431	23.0629	22.3415	-0.483019	0.261505	0.569943	0.265567	1.05296	0.817946	Pabp2	E2QC83	FBgn0005648
22.8317	24.1526	22.9758	22.6896	22.3855	21.8423	23.4649	23.368	22.6947	-0.144145	0.105763	-1.01423	0.916198	-0.870085	1.18053	Paics	Q9I7S8	FBgn0020513
23.2166	23.1904	18.8207	24.1492	24.1216	25.0566	22.8149	23.5945	23.0041	1.39528	0.355545	2.69992	0.694847	1.30464	1.55403	PAPLA1	X2JDJ3	FBgn0031990
25.6423	25.0878	23.9091	24.8028	24.6391	25.1783	24.7194	25.635	25.3331	0.349435	0.230978	-0.00635783	0.00373139	-0.355793	0.495853	par-1	E1JGN0	FBgn0260934
23.0857	23.444	23.8481	23.1091	20.6374	23.7479	24.3558	23.8474	24.7794	0.868236	1.15749	-0.961158	0.377925	-1.82939	0.862866	Past1	Q8T6I0	FBgn0016693
23.3831	22.9334	23.7003	23.0886	23.0838	22.96	23.4922	23.7274	23.556	0.252946	0.425677	-0.294781	0.501298	-0.547728	2.58512	Patr-1	Q9VEN9	FBgn0266053
21.2318	21.8039	19.5733	22.1637	22.6166	20.1209	20.8473	21.5856	21.2794	0.367771	0.190543	0.764053	0.304981	0.396282	0.190368	Patronin	A0A0B4KEY6	FBgn0263197
24.6438	24.6036	26.0017	25.7615	25.1005	24.3443	24.9246	25.447	25.8476	0.323379	0.234152	-0.0142612	0.00760746	-0.33764	0.277524	pav	Q9VZF5	FBgn0011692
21.891	22.0564	22.0191	22.3618	22.7006	22.8909	22.2616	23.026	22.0761	0.465774	0.605175	0.66227	1.39903	0.196496	0.234457	pbl	Q8IQ96	FBgn0003041
25.8774	26.3748	25.8868	25.8478	25.6667	26.3119	26.8634	26.6237	26.6887	0.678904	1.4217	-0.104242	0.153847	-0.783147	1.72614	PCB	Q7KN97	FBgn0027580
22.5865	23.0927	24.2693	22.1215	20.2228	21.9459	23.9527	24.0733	24.0484	0.708637	0.53649	-1.88614	1.11699	-2.59477	1.88969	Pdha	Q9W4H6	FBgn0028325
23.5443	23.9641	23.6457	22.7334	23.1241	23.755	24.1997	24.3293	24.4459	0.606954	1.64561	-0.513859	0.657264	-1.12081	1.66701	Pdhb	Q7K5K3	FBgn0039635
24.0871	24.6475	23.8027	24.3566	23.0591	24.285	24.8292	24.2707	24.3399	0.300844	0.415409	-0.278903	0.217926	-0.579746	0.564247	Pdi	X2JGP4	FBgn0286818
22.0365	22.8176	18.6244	23.6242	23.12	22.5527	22.8473	22.6984	23.0337	1.70029	0.498576	1.93948	0.571462	0.239182	0.299494	pea	A1Z9L3	FBgn0086895
22.5908	22.1411	21.8919	22.1664	20.2278	21.8285	21.4379	21.7811	20.6751	-0.90988	1.04518	-0.800362	0.50599	0.109518	0.0554685	pelo	P48612	FBgn0011207
23.5381	23.7578	24.5918	23.713	23.804	23.6549	23.3647	22.6772	23.6766	-0.723086	0.761663	-0.238593	0.271121	0.484493	0.745333	Pen	P52295	FBgn0287720
27.0688	27.0784	26.9832	24.0537	23.9318	24.42	26.8339	26.3964	26.0072	-0.63092	0.935154	-2.90823	2.74711	-2.27731	2.90408	peng	O61345	FBgn0015527
29.6294	29.55	28.4572	28.3295	28.458	28.0183	28.5654	29.519	29.515	-0.0124219	0.00825917	-0.943581	0.927669	-0.931159	1.27352	Pep	M9NG39	FBgn0004401
21.9689	21.5252	22.06	21.7931	20.171	21.3084	23.5643	23.0728	23.3774	1.4868	2.58078	-0.760528	0.60182	-2.24733	1.95909	Pex6	Q9V5R2	FBgn0033564
22.6359	23.6535	22.1724	23.7054	23.285	22.5626	22.4826	22.8358	22.4684	-0.225025	0.178317	0.363718	0.261966	0.588743	0.763756	Pgam5	X2JC94	FBgn0023517
21.673	23.3248	19.2145	24.5737	24.6127	23.9172	26.2424	25.3821	25.6851	4.36578	1.20975	2.96376	0.897598	-1.40201	1.84433	Pgant3	Q9Y117	FBgn0027558
24.6111	25.2455	24.443	27.647	27.7093	27.5741	29.7311	29.1905	29.1866	4.60286	3.72653	2.87691	2.21538	-1.72594	3.13357	Pgant5	Q6WV17	FBgn0031681
22.384	21.5274	19.9906	22.7967	22.7562	23.3962	23.4457	23.321	23.3158	2.06014	1.00807	1.68236	0.889986	-0.377779	0.829055	Pgant7	X2JEA3	FBgn0030930
23.4464	23.3931	23.6516	25.1606	24.821	25.8237	23.5431	23.6005	23.8845	0.178954	0.600097	1.77138	1.68515	1.59242	2.15335	Phb2	A8DYI6	FBgn0010551
21.3825	21.5917	21.1312	22.1032	21.6524	21.2197	21.6098	21.4316	21.2966	0.0775235	0.181366	0.289983	0.411808	0.21246	0.322002	Phm	E2QCL8	FBgn0283509
29.7062	29.5291	20.1835	28.9101	28.3094	29.2319	29.6716	29.5611	30.0478	3.2872	0.39183	2.34419	0.272361	-0.943015	1.42552	pic	Q9XYZ5	FBgn0260962
23.5426	24.2874	20.6179	24.7205	24.2801	24.0405	24.2745	24.7949	24.7991	1.80689	0.608648	1.53105	0.517397	-0.275841	0.448618	Piezo	M9PB69	FBgn0264953
22.3034	21.3299	21.6708	20.4864	19.8154	21.3772	22.1463	22.3816	22.6705	0.631436	0.8412	-1.20834	1.00377	-1.83978	1.73986	Pih1D1	Q9VK58	FBgn0032455
22.7289	22.0011	22.1397	22.4984	21.6969	21.1182	22.1003	21.8837	21.456	-0.476556	0.743319	-0.518748	0.472815	-0.0421918	0.0321479	PIP4K	Q8SXX1	FBgn0039924
26.3478	26.2509	25.425	25.0961	25.6846	25.2922	25.6222	25.3733	25.141	-0.62906	0.817724	-0.65026	0.839051	-0.0211995	0.0322276	pit	A0A0B4LHF7	FBgn0266581
23.7667	23.7159	22.9858	23.4305	23.6195	23.4984	22.8166	23.2137	23.62	-0.272669	0.326948	0.0266825	0.0332032	0.299351	0.55657	Pitslre	D3PFF6	FBgn0016696
21.7111	21.9764	20.7855	19.1692	21.4633	21.5628	24.5599	22.8941	23.8413	2.27413	1.64923	-0.759204	0.349955	-3.03333	1.52462	Pld3	Q9VIF2	FBgn0032923
24.188	24.2721	23.2359	24.5589	25.4291	25.3124	27.4959	26.992	26.8059	3.1993	2.59537	1.20149	1.29091	-1.9978	2.36915	PMCA	Q59DP9	FBgn0259214
22.8276	23.7611	24.1001	25.8647	25.7485	25.7121	24.2179	25.0319	25.2203	1.26044	1.19224	2.21217	1.5706	0.951732	1.42426	poe	M9PB68	FBgn0011230
24.1931	23.5795	24.7079	23.0109	23.4	23.4904	23.2558	23.7883	23.5631	-0.624414	0.7289	-0.859681	0.98963	-0.235266	0.479226	polo	P52304	FBgn0003124
25.4097	25.6704	25.3675	24.9498	24.6616	24.6328	24.6511	24.6425	24.5175	-0.878817	2.34492	-0.734431	2.20981	0.144386	0.585504	pont	Q9VH07	FBgn0040078
23.0333	22.9195	23.4209	22.2022	23.1169	22.4217	22.337	23.3048	24.0945	0.120906	0.0767644	-0.544283	0.747396	-0.665189	0.503029	Pop1	Q7KVW2	FBgn0026702
22.6733	22.6447	22.3335	24.3955	23.4651	24.0972	25.7418	23.257	25.0788	2.14202	1.00357	1.43545	1.64484	-0.706572	0.373996	porin	M9PD75	FBgn0004363
24.295	24.7896	24.485	23.9538	23.0864	23.3981	23.6258	22.6265	23.4196	-1.29925	1.47239	-1.04375	1.46633	0.255505	0.256241	Pp1-87B	P12982	FBgn0004103
20.7213	21.1724	18.9514	20.3089	20.2155	21.8501	20.9373	20.7672	20.7549	0.538103	0.29175	0.50979	0.231269	-0.0283133	0.017637	Pp1alpha-96A	A0A0B4KHS9	FBgn0003134
23.9232	24.1404	24.9675	23.0498	21.9108	23.7698	24.4216	23.6901	23.8827	-0.345559	0.369138	-1.43356	0.999265	-1.088	0.867048	Pp2A-29B	M9MQH9	FBgn0260439
20.7838	20.1619	20.7425	20.9226	20.6769	19.9948	21.9886	21.7733	22.3426	1.47212	2.27102	-0.0312818	0.0305684	-1.5034	2.01469	Pp2B-14D	M9NE01	FBgn0011826
26.2243	25.5027	26.5403	24.6297	24.7978	25.0293	25.6081	25.3782	25.9403	-0.446889	0.541009	-1.27013	1.39393	-0.823242	1.83316	ppan	Q9VDE5	FBgn0010770
20.7866	20.2591	21.8862	31.8494	29.8729	31.0955	22.0898	19.6383	20.6567	-0.182367	0.0739854	9.96193	3.64798	10.1443	3.42424	Prat	A0A0B4K6L4	FBgn0004901
23.3764	23.7793	23.9081	24.9618	24.5154	24.3202	24.2112	25.1999	24.4572	0.934832	1.16886	0.911253	1.64799	-0.0235786	0.022322	Prosalpha1R	E1JGZ9	FBgn0050382
21.3751	20.9141	21.2912	22.5185	23.2112	21.8781	20.5797	21.4655	21.5009	-0.0114288	0.0110448	1.34247	1.2264	1.3539	1.29793	Prosalpha3	P18053	FBgn0261394
21.4121	22.2545	21.9792	23.0263	23.0463	23.1259	21.6639	21.8263	22.2911	0.0451438	0.0495606	1.1842	1.40445	1.13906	2.4064	Prosalpha4	P22769	FBgn0004066
21.4567	22.219	21.4457	21.6544	23.1346	22.1128	20.7374	21.8984	20.7965	-0.563024	0.532983	0.593472	0.493717	1.1565	0.935757	Prosalpha7	Q9V5C6	FBgn0023175
21.5916	22.5927	20.8657	20.8585	21.9979	21.5133	21.6539	21.4797	21.6448	-0.0905285	0.0586878	-0.22677	0.138256	-0.136242	0.151793	Prp16	Q9VY54	FBgn0026713
26.5882	26.5635	26.7809	25.6848	24.5401	25.1503	25.9958	25.0768	26.1554	-0.90153	0.958588	-1.51915	1.40441	-0.617618	0.584336	Prp19	Q7KLW9	FBgn0261119
23.1237	23.8886	24.3523	23.0033	23.4897	22.4809	22.7703	23.0229	22.9859	-0.861866	0.879283	-0.796913	0.789478	0.0649535	0.0756704	Prp3	Q8MRG6	FBgn0036915
22.9422	22.9599	23.2559	22.814	23.6005	23.2785	22.385	23.3286	21.7137	-0.576913	0.465049	0.178326	0.274876	0.755239	0.655999	Prp31	Q9VUM1	FBgn0036487
21.1669	21.4396	22.4634	22.2981	21.8377	19.5152	22.394	21.8434	22.1534	0.44027	0.41298	-0.473014	0.184367	-0.913284	0.448623	Prp38	Q7JVL3	FBgn0050342
22.2019	21.9113	22.3196	21.7854	21.6832	22.8987	21.4789	22.05	22.1883	-0.238588	0.392152	-0.0218474	0.017084	0.21674	0.185613	Prp40	Q9VQK5	FBgn0031492
21.7563	21.1454	20.7294	21.3674	21.5788	22.5773	20.9554	21.2816	20.7587	-0.211795	0.242335	0.630789	0.584603	0.842583	0.979795	Prp4k	X2JG22	FBgn0027587
22.683	23.4238	23.375	23.7806	24.7042	22.4612	23.1304	23.9739	23.5589	0.393791	0.504551	0.48804	0.267009	0.0942497	0.0463998	Prp5	Q9VXW2	FBgn0030631
21.8914	22.0217	22.5122	20.133	20.9639	20.8766	22.0925	22.0356	22.8334	0.178722	0.216305	-1.48398	1.89153	-1.6627	1.97102	Prp6	Q9VVU6	FBgn0036828
26.0433	26.638	26.4395	26.361	26.1173	26.295	26.0881	26.2115	25.9171	-0.301338	0.653442	-0.115845	0.230093	0.185493	0.76052	Prp8	A1Z8U0	FBgn0033688
25.4678	25.3727	25.759	24.3461	22.4739	23.3988	26.4847	26.1786	26.5178	0.86054	2.24533	-2.12688	1.27357	-2.98742	2.25059	prtp	Q9VYV3	FBgn0030329
20.3934	20.4865	20.75	22.3863	24.1576	22.7367	23.1165	23.0824	23.5232	2.6974	3.75814	2.55023	1.4211	-0.147177	0.0938811	Pss	M9PIC3	FBgn0287585
26.4609	26.6589	26.7265	24.9748	24.9861	25.18	25.1002	25.437	25.0115	-1.43252	2.78222	-1.56848	3.86265	-0.135958	0.394034	Pus7	Q9VSK9	FBgn0035901
22.4156	23.5243	20.2162	23.3905	23.4815	22.6601	23.5387	23.6682	23.4205	1.4904	0.577436	1.12531	0.435142	-0.365087	0.607065	Pvr	B6IDV6	FBgn0032006
21.6074	20.6736	19.988	22.744	21.5761	21.9881	21.7675	21.3691	19.7805	0.216043	0.100695	1.34644	1.05832	1.1304	0.74476	pyd	Q9VHK1	FBgn0262614
25.8327	26.0176	25.2023	26.2619	25.293	25.3914	26.2452	26.0434	26.2347	0.49021	0.747243	-0.0354233	0.0301288	-0.525633	0.768807	PyK	O62619	FBgn0267385
23.2571	22.404	23.6568	20.3024	23.0226	21.9409	20.0757	22.6786	22.5523	-1.3371	0.598282	-1.35066	0.648428	-0.0135517	0.00382525	pyr	B9ZW35	FBgn0033649
25.1499	24.7637	22.0181	24.4396	24.3537	24.4697	25.7073	26.0936	25.4002	1.75646	0.671031	0.443796	0.156914	-1.31267	2.52609	pzg	Q9VP57	FBgn0259785
24.6483	24.5603	23.9041	24.3178	23.9748	22.5145	22.8126	22.9073	23.1445	-1.41612	1.81536	-0.768521	0.523365	0.647594	0.50432	qkr58E-1	A0A0B4LG88	FBgn0022986
22.8608	23.4826	22.1213	22.4478	20.0406	21.2567	21.1129	21.5766	21.648	-1.37575	1.24938	-1.57321	0.857924	-0.197466	0.099056	qkr58E-2	Q9W254	FBgn0022985
23.071	23.3693	24.7588	25.9082	25.673	25.82	22.5389	23.2541	22.6031	-0.934323	0.684198	2.06737	1.25523	3.0017	3.63935	qkr58E-3	O44434	FBgn0022984
24.1027	24.1824	20.379	22.9898	20.3377	22.2424	25.636	25.6509	24.4167	2.34649	0.709979	-1.03138	0.274444	-3.37788	1.71853	Qsox1	Q7JQR3	FBgn0033814
25.3819	25.5286	24.7773	26.4087	27.0821	27.1546	25.4965	26.1266	26.1312	0.688822	1.03478	1.65255	2.12422	0.963729	1.41358	r	X2JFG0	FBgn0003189
25.6959	25.6811	25.4449	25.7814	25.9998	25.6411	25.6109	26.1424	26.0566	0.329341	0.760894	0.200116	0.679799	-0.129224	0.264589	Rab1	O18332	FBgn0285937
23.932	23.9596	24.2419	24.9641	24.3817	25.0597	26.2543	26.5275	25.9238	2.19068	2.89164	0.757317	1.2847	-1.43337	2.19261	Rab11	O18335	FBgn0015790
21.2484	22.2789	21.5722	22.7851	22.5563	22.3036	23.6859	22.2617	22.3006	1.04958	0.838293	0.848472	1.04148	-0.201107	0.153832	Rab14	O18336	FBgn0015791
22.9811	22.7942	22.5658	23.9629	23.5466	23.8242	25.4522	24.5015	24.5928	2.06845	1.92813	0.997505	2.36159	-1.07095	1.51521	Rab5	Q9V3I2	FBgn0014010
22.3472	22.6189	22.5987	24.2046	24.0181	23.8557	25.297	24.5541	24.6909	2.32573	2.34676	1.50451	3.40618	-0.82122	1.52011	Rab6	X2J5T3	FBgn0015797
20.8812	22.1501	21.8808	21.5319	22.1621	20.942	21.7345	22.3337	21.5544	0.23681	0.198195	-0.0920238	0.0610568	-0.328834	0.317763	Rab7	O76742	FBgn0015795
21.3759	22.2919	21.4413	21.8248	19.3716	21.7768	23.6132	23.2919	23.4179	1.73799	1.70304	-0.711978	0.319097	-2.44996	1.40083	Rac1	M9PBH7	FBgn0010333
25.9689	25.4926	24.9943	26.6851	26.6756	26.7457	25.8242	26.2945	25.2017	0.288192	0.272476	1.21688	1.31214	0.92869	1.36733	Rack1	M9PCC1	FBgn0020618
23.7294	23.7617	23.1036	24.4512	23.4961	23.8274	25.1338	23.9252	24.097	0.853727	0.856888	0.393301	0.480137	-0.460426	0.417077	Ran	A4V4A5	FBgn0020255
21.0906	22.1209	21.779	21.8238	20.8477	21.4694	22.1959	22.9634	23.0465	1.07173	1.2331	-0.28321	0.272748	-1.35494	1.58207	Ranbp9	Q9VGP4	FBgn0037894
21.6294	22.1661	22.0565	22.033	22.5634	22.931	23.4763	23.2998	23.2181	1.38073	2.24427	0.55847	0.803599	-0.822255	1.41049	Rap1	M9MRT6	FBgn0004636
22.1561	21.6062	21.5679	22.6661	22.3893	22.5432	24.2707	23.6253	23.8885	2.15145	2.89062	0.756159	1.37641	-1.39529	2.62349	Ras85D	P08646	FBgn0003205
23.9981	23.4925	23.8886	22.8076	23.6023	24.2155	22.7245	19.5406	23.6064	-1.8359	0.561436	-0.251254	0.214095	1.58464	0.537713	Rbp1	Q02427	FBgn0260944
22.5689	22.1581	22.5213	22.4443	22.999	22.1662	23.2431	22.0429	23.0807	0.372819	0.36565	0.120426	0.159398	-1.8435	1.02697	Rcd1	A1Z9L2	FBgn0033897
22.9823	23.1394	21.4179	23.1737	23.4832	23.6347	23.6192	23.8094	22.1427	0.677254	0.372653	0.917355	0.632586	0.240101	0.166392	rdgB	E1JJK8	FBgn0003218
26.8852	27.0677	26.9854	27.3549	27.5535	26.2657	26.1109	26.8103	25.8532	-0.721345	0.909032	0.0785535	0.0638996	0.799899	0.746484	Ref1	Q9V3E7	FBgn0010774
24.0157	23.0461	23.9631	23.6048	23.2179	23.4525	22.635	22.8979	23.6211	-0.623661	0.653662	-0.249922	0.285133	0.373739	0.520206	REG	Q9V3P3	FBgn0029133
25.4174	25.4987	24.7479	24.6629	24.1494	24.7157	25.0781	24.6204	24.5421	-0.47448	0.730238	-0.712008	1.09514	-0.237528	0.409976	rept	M9PFN1	FBgn0040075
20.9607	20.0404	20.6667	28.5756	28.8365	27.7025	28.5885	28.4293	27.3372	7.56238	3.69563	7.81556	4.08057	0.253175	0.185162	Rer1	A0A140SRF8	FBgn0039303
23.9749	24.1716	24.0559	23.2982	23.356	23.4737	24.066	23.486	23.7808	-0.28985	0.658811	-0.691497	3.05125	-0.401647	1.07754	Rexo5	Q9VRX7	FBgn0286051
23.9432	23.9133	23.8867	24.6008	24.6973	24.974	24.8451	24.5991	24.8289	0.843278	2.16297	0.842951	1.80746	-0.000327428	0.000778116	RfC3	Q9VKW3	FBgn0032244
23.4182	23.1551	25.1268	24.2256	25.1812	25.0564	24.809	24.9544	24.6159	0.893094	0.54657	0.921025	0.55974	0.0279306	0.0297856	RfC38	Q9U9Q1	FBgn0028700
22.2635	22.8034	23.5585	22.9814	22.9195	24.7062	23.5035	23.8783	24.2008	0.985751	0.991671	0.660573	0.392893	-0.325179	0.20256	RfC4	P53034	FBgn0260985
21.4389	20.7219	21.5225	20.125	21.7057	22.5613	26.3052	20.6605	25.4175	2.89996	0.623143	0.236257	0.108308	-2.6637	0.634575	RFeSP	Q9VQ29	FBgn0021906
28.6749	27.2991	26.5159	27.4521	27.1891	27.4207	27.477	26.6909	27.4536	-0.289501	0.152928	-0.142675	0.0742624	0.146826	0.209704	rgn	Q9Y102	FBgn0261258
21.4042	21.3666	22.4731	21.7698	20.027	21.3563	21.8184	21.868	19.6041	-0.651077	0.308116	-0.696913	0.463878	-0.0458361	0.0166583	Rhau	Q8SWT2	FBgn0032883
22.6816	22.2077	19.3493	19.033	23.5523	24.4255	22.3944	22.348	22.5347	1.01284	0.363331	0.92407	0.175423	-0.0887686	0.0176358	rhea	M9PEJ8	FBgn0260442
22.0474	22.6079	20.8053	21.0913	21.6008	20.8277	21.9451	22.1283	21.9563	0.189705	0.12122	-0.646931	0.451988	-0.836636	1.63018	RhoGAP71E	M9MRW2	FBgn0036518
22.8547	23.727	19.4424	24.8741	24.9936	24.1002	23.4029	23.8504	23.8938	1.70767	0.493471	2.6479	0.756023	0.940232	1.36811	RhoGEF2	A0A0B4K7T7	FBgn0023172
24.9808	24.8386	24.6443	25.2274	25.0719	25.437	25.3402	25.1693	24.6011	0.215663	0.349548	0.424232	1.37277	0.208569	0.35036	rig	Q86BY9	FBgn0250850
25.2362	25.3892	22.0322	25.1737	25.9307	25.2776	23.272	23.1204	22.0725	-1.39755	0.48123	1.24145	0.426537	2.639	2.39105	rin	Q9VFT4	FBgn0015778
22.7368	23.1468	21.2824	22.2984	22.4101	22.0351	21.8558	22.6594	21.5892	-0.353876	0.205876	-0.140782	0.081772	0.213094	0.247816	RIOK1	Q9VTL5	FBgn0036187
29.179	29.4369	29.3715	29.0385	29.5158	29.3154	28.3857	28.7269	28.7399	-0.711655	2.00105	-0.0392291	0.0862579	0.672426	1.69071	Rm62	P19109	FBgn0003261
24.9096	24.1241	23.5341	24.4516	23.7964	24.7646	24.6041	24.8858	24.9652	0.629125	0.599771	0.148252	0.108583	-0.480873	0.719745	Rme-8	A0A0B4LFW6	FBgn0015477
25.3777	25.2282	23.5805	25.3266	25.4039	25.9424	23.8754	23.5099	24.4353	-0.788588	0.51217	0.828844	0.546154	1.61743	2.08774	Rnp4F	A8JUY0	FBgn0014024
22.3191	21.4748	22.0061	20.6728	20.2505	21.3952	22.741	23.5252	22.7935	1.08654	1.4304	-1.1605	1.26776	-2.24704	2.23307	RnrL	P48591	FBgn0011703
21.1856	21.3414	21.7076	22.4139	21.9175	22.5748	21.2694	22.2181	21.7346	0.32921	0.43334	0.890537	1.5814	0.561326	0.764588	rod	Q9V9W7	FBgn0003268
29.81	29.171	28.9827	30.1551	29.2226	29.479	28.6153	28.7058	29.4179	-0.408202	0.50023	0.297677	0.32669	0.705879	0.872609	Roe1	P48604	FBgn0014877
25.5463	26.1173	26.4098	25.5587	24.5411	24.7236	25.9064	26.1078	26.0922	0.0109952	0.0132691	-1.08333	1.24196	-1.09432	1.57279	row	Q5U156	FBgn0033998
25.0895	25.898	26.1189	24.2478	23.7455	24.9146	24.8566	25.3775	25.5009	-0.457147	0.529277	-1.39951	1.41035	-0.942362	1.13069	RpA-70	Q24492	FBgn0010173
22.7964	22.6989	23.2223	22.3096	22.4022	22.3347	21.1072	20.7846	22.1161	-1.56987	1.35073	-0.55699	1.15404	1.01288	1.18459	RPA2	Q9VIH1	FBgn0032906
24.4085	20.1586	20.2563	23.0134	24.7698	23.7698	21.032	21.7131	23.1755	0.365761	0.0818062	2.24319	0.609356	1.87743	1.08765	Rpb5	Q7JZF5	FBgn0033571
20.744	20.9009	20.9798	21.1515	21.5988	21.0586	20.2476	21.3468	20.6192	-0.137058	0.145493	0.394726	0.893797	0.531785	0.663228	Rpb8	Q9VNZ3	FBgn0037121
23.6287	23.6869	24.8068	23.0419	23.6588	23.3237	23.8768	24.0103	23.7776	-0.152564	0.136107	-0.699262	0.694093	-0.546698	1.3414	Rpc160	A8JUY3	FBgn0030687
25.7363	26.6592	26.796	26.9765	26.8983	25.8721	25.6459	25.8242	26.46	-0.420443	0.429209	0.185129	0.140651	0.605572	0.629539	RpI1	P91875	FBgn0019938
25.8137	25.4833	25.6212	25.5125	25.1566	25.4282	25.1641	24.8159	25.1865	-0.583931	1.68228	-0.273631	0.882898	0.3103	0.898942	RpI135	P20028	FBgn0003278
23.8246	23.1818	22.3416	23.3119	22.9823	24.0714	23.6794	23.3392	23.7849	0.485135	0.422904	0.339213	0.248428	-0.145922	0.15637	RpII140	A0A0B4LI86	FBgn0262955
24.9223	24.7407	23.8678	25.4398	25.4215	25.2318	24.1547	24.2321	24.4796	-0.221472	0.242249	0.854099	0.941849	1.07557	3.08905	RpII215	P04052	FBgn0003277
22.4028	21.43	21.0719	21.6511	19.9212	22.3448	22.2955	21.5992	21.5944	0.194825	0.15549	-0.329185	0.145669	-0.52401	0.278149	RpIII128	P25167	FBgn0004463
28.4436	27.4084	28.168	27.8546	28.4627	28.4398	27.8723	27.1003	28.7036	-0.114625	0.0714205	0.245676	0.2622	0.360301	0.288944	RpL10	M9PIM0	FBgn0024733
27.9543	28.0917	27.7065	26.224	26.0861	25.7693	27.3186	26.1833	27.4987	-0.917302	0.82991	-1.89104	3.30645	-0.973743	1.05626	RpL10Ab	Q9VTP4	FBgn0036213
29.3655	28.8866	29.8737	28.5637	28.7784	28.639	28.3086	29.0415	28.6348	-0.713576	0.918187	-0.714904	0.910566	-0.00132751	0.00196	RpL11	A0A0B4LGZ5	FBgn0013325
28.0613	27.5641	28.1719	26.8825	26.6407	26.7292	28.2451	27.7021	27.4053	-0.148284	0.181821	-1.18162	1.82774	-1.03334	1.80642	RpL12	Q9W1B9	FBgn0034968
29.5346	29.3482	29.4003	27.5511	26.5795	26.9896	28.7229	28.2438	28.6891	-0.875758	1.69984	-2.38767	1.94815	-1.51191	2.03367	RpL13	M9PFF0	FBgn0011272
27.9142	27.76	27.6775	24.9774	24.5186	24.6528	26.9802	26.9554	27.9523	-0.487911	0.563282	-3.06758	3.54232	-2.57967	2.71839	RpL13A	Q9VNE9	FBgn0037351
28.1096	28.194	28.2306	26.7158	25.7732	26.2819	27.8911	27.3776	28.0965	-0.389685	0.68335	-1.92112	1.7418	-1.53144	1.93971	RpL14	P55841	FBgn0017579
28.3862	28.0692	28.5212	25.6227	22.1895	24.1921	27.9511	27.8446	28.1839	-0.332343	0.908392	-4.32405	1.32891	-3.99171	1.78839	RpL15	A8Y560	FBgn0028697
24.1233	25.2294	24.5398	22.9247	25.2115	24.8145	21.7913	22.8318	23.6869	-1.86085	1.2538	-0.313924	0.145937	1.54693	0.800287	RpL17	X2JIQ5	FBgn0029897
28.5301	28.4949	28.3252	26.4169	26.0062	26.5324	27.2019	27.248	28.235	-0.88844	0.942645	-2.13158	2.66751	-1.24314	1.53766	RpL18	M9PHM6	FBgn0035753
29.719	29.1089	29.6323	27.0683	26.3729	27.1194	27.8081	26.8716	29.047	-1.57783	0.923509	-2.63321	2.89533	-1.05538	0.715196	RpL18A	P41093	FBgn0010409
28.1138	28.1041	27.6988	28.0092	27.7378	28.0183	27.5085	26.9114	27.5054	-0.663819	1.23322	-0.0504634	0.109689	0.613356	1.31274	RpL19	P36241	FBgn0285950
27.1533	27.774	27.1763	25.9678	25.5086	26.041	24.1855	26.3321	27.3615	-1.40817	0.570465	-1.52878	2.31167	-0.120603	0.0432874	RpL21	Q9V9M7	FBgn0032987
29.4904	29.6995	30.193	28.928	30.6078	30.5319	30.3037	30.0046	30.9811	0.635545	0.806897	0.228311	0.138555	-0.407234	0.262264	RpL22	P50887	FBgn0015288
28.0619	28.5737	27.5026	29.0392	28.9636	27.8544	27.2345	26.3001	27.5585	-1.01499	0.9641	0.57302	0.506211	1.58801	1.37887	RpL23	P48159	FBgn0010078
30.5891	30.5657	30.4794	29.302	28.519	29.8401	30.3197	30.0991	30.3971	-0.272766	1.1068	-1.32436	1.13354	-1.05159	1.25353	RpL23A	Q9W0A8	FBgn0026372
27.7034	27.7717	27.2183	27.3698	27.0384	25.8937	26.5626	26.2982	26.2115	-1.207	2.13451	-0.797136	0.679202	0.409859	0.373892	RpL24	X2JE06	FBgn0032518
22.7791	23.197	23.4762	23.0204	22.9911	22.8692	22.4973	22.6329	22.7293	-0.530953	0.965703	-0.190565	0.348825	0.340388	1.85216	RpL24-like	Q9VGN9	FBgn0037899
28.879	28.6045	28.7255	28.153	28.9606	28.6306	27.5808	26.558	28.5828	-1.16245	0.737526	-0.154922	0.23306	1.00753	0.733075	RpL26	Q9VVU2	FBgn0036825
27.9699	27.3806	26.7803	24.0316	23.6357	24.0914	25.3332	25.7299	26.8249	-1.41429	1.15516	-3.4574	2.3828	-2.04311	1.9191	RpL27	Q9VBN5	FBgn0039359
28.4998	27.7045	27.5894	28.0439	27.5009	26.7946	26.4183	26.5101	26.9648	-1.30021	1.58922	-0.484775	0.449258	0.815432	0.95628	RpL27A	M9MRC9	FBgn0285948
29.6806	29.3727	29.2063	25.9223	25.5697	26.695	27.6248	27.1974	28.1543	-1.76101	1.94689	-3.35753	2.38942	-1.59652	1.67809	RpL28	D1Z3A1	FBgn0035422
21.9171	21.8168	24.4375	21.2892	22.6345	21.6838	22.3159	21.6347	21.5846	-0.878703	0.381609	-0.854584	0.360052	0.0241184	0.0172708	RpL29	Q24154	FBgn0016726
30.1315	29.6661	29.7143	28.054	26.4836	27.5717	29.0382	28.6108	29.3661	-0.832242	1.38523	-2.46756	1.60306	-1.63532	1.47685	RpL3	O16797	FBgn0020910
27.8379	27.7916	27.8379	28.101	28.4875	27.5007	27.4362	27.416	27.017	-0.532694	1.23574	0.207293	0.263253	0.739987	1.09447	RpL30	Q9VJ19	FBgn0086710
28.3371	28.1329	28.7095	28.1451	28.4606	28.348	27.9455	26.2595	27.8585	-1.03866	0.718039	-0.0752583	0.142043	0.9634	0.801184	RpL31	Q9V597	FBgn0285949
27.4561	28.0002	27.3873	25.1926	24.8319	25.1118	27.2859	26.6339	27.197	-0.575588	0.956452	-2.56909	2.95866	-1.9935	2.99992	RpL32	P04359	FBgn0002626
28.5053	27.9171	27.8129	25.8958	24.1449	25.4873	27.6884	27.4745	27.9768	-0.365209	0.61571	-2.90243	1.703	-2.53722	2.00701	RpL34b	Q9VHE5	FBgn0037686
23.181	24.1246	23.9454	25.1618	25.5621	23.5135	22.7532	22.1034	22.1995	-1.39829	1.68501	0.995477	0.600907	2.39377	1.65586	RpL35	Q9W499	FBgn0029785
26.184	25.5789	23.265	24.0269	23.4983	23.9616	24.9534	24.9784	26.6237	0.509234	0.182523	-1.18034	0.502073	-1.68957	1.36734	RpL35A	Q9VNB9	FBgn0037328
26.8563	27.0085	26.5752	23.8668	23.0448	23.1584	25.8756	26.8304	25.771	-0.654324	0.738497	-3.45664	2.85435	-2.80231	2.56611	RpL36	X2JC35	FBgn0002579
24.9093	24.6264	25.0259	24.714	23.5123	23.9971	22.3026	22.7011	25.5975	-1.32009	0.480076	-0.779351	0.839497	0.540735	0.188807	RpL36A	Q9VLT7	FBgn0031980
25.8854	24.9984	25.3075	24.7897	25.613	25.1618	25.4562	20.3843	24.6291	-1.9073	0.458104	-0.20896	0.232546	1.69834	0.461736	RpL37a	M9PH59	FBgn0030616
25.0825	25.4515	24.388	24.6864	25.3459	23.2348	24.5767	23.451	23.8137	-1.02687	1.0587	-0.551622	0.311895	0.475246	0.269285	RpL37A	M9MRF2	FBgn0261608
24.2764	23.9207	23.9444	24.3398	24.7627	24.2427	24.9581	23.9048	23.7373	0.152908	0.134666	0.401247	0.928295	0.248339	0.235801	RpL38	A0A0B4KED0	FBgn0040007
30.6189	30.5021	29.9908	28.5111	28.0228	27.6071	30.1464	29.4917	29.6709	-0.600927	1.02782	-2.32357	2.56019	-1.72265	2.20999	RpL4	P09180	FBgn0003279
29.4572	29.076	28.9361	28.7769	28.2936	28.9753	28.3657	27.6436	28.4767	-0.994406	1.38256	-0.474496	0.849443	0.51991	0.719541	RpL5	R9Q794	FBgn0064225
31.0018	31.0913	30.4713	28.6125	28.0928	28.5691	30.3705	30.2218	30.72	-0.417352	0.778574	-2.42999	3.12182	-2.01264	3.08179	RpL6	Q9V9W2	FBgn0039857
30.5369	30.3824	30.1625	28.4392	27.6836	28.0477	29.7779	30.0217	30.3426	-0.313204	0.707056	-2.30374	2.56113	-1.99054	2.72792	RpL7	X2J5G6	FBgn0005593
24.1975	24.0064	24.2733	24.0102	23.8648	23.394	24.2101	23.9927	23.6358	-0.212903	0.471562	-0.402777	0.823065	-0.189874	0.309618	RpL7-like	Q9VKC1	FBgn0032404
29.0983	29.2414	28.484	26.1601	25.7853	25.6588	28.5175	28.8227	28.5818	-0.300564	0.485738	-3.07317	3.0799	-2.7726	4.01424	RpL7A	X2JCS6	FBgn0014026
28.2719	27.8727	27.9488	24.8724	24.0837	25.1077	27.0209	25.8486	27.8301	-1.13124	0.735984	-3.34319	2.42899	-2.21195	1.55857	RpL8	Q9V3G1	FBgn0261602
28.5225	28.9115	28.9014	26.5852	27.0792	26.96	27.439	27.5008	28.3619	-1.01119	1.22166	-1.90364	3.15183	-0.89245	1.25796	RpL9	X2JDU0	FBgn0015756
30.2878	30.4731	30.5057	29.723	29.9184	29.7305	29.403	29.852	29.538	-0.82454	1.92223	-0.631571	2.60045	0.19297	0.583186	RpLP0	M9PG76	FBgn0000100
28.2294	29.8911	29.5575	28.9807	29.2734	28.4972	27.6955	29.1969	28.566	-0.739866	0.479044	-0.308871	0.20754	0.430995	0.367309	RpLP1	M9PBK5	FBgn0002593
25.8646	27.1801	26.5754	25.3677	26.0858	25.7227	25.9219	26.7642	25.6572	-0.425557	0.348419	-0.814639	0.813252	-0.389082	0.42242	RpLP2	P05389	FBgn0003274
25.1253	25.825	26.7083	25.3772	25.6189	25.833	25.7074	26.4226	26.0225	0.164632	0.115594	-0.276485	0.212493	-0.441118	0.834094	Rpn1	Q9VW54	FBgn0028695
24.5981	24.689	24.3415	24.5799	24.2191	23.8047	24.5001	24.1225	23.9547	-0.350433	0.812611	-0.341651	0.575612	0.00878207	0.0104886	Rpn10	M9PIG8	FBgn0015283
23.9003	23.6974	23.576	23.6971	23.7565	24.695	24.8789	24.0741	24.9655	0.914907	1.14282	0.324983	0.373278	-0.589924	0.615985	Rpn11	Q9V3H2	FBgn0028694
23.3159	24.345	22.99	24.3654	24.4105	24.4187	24.4748	24.3897	23.3142	0.509279	0.387361	0.847921	0.761286	0.338642	0.380651	Rpn12	Q9V436	FBgn0028693
23.1462	24.1645	22.7609	24.1356	23.6731	23.7555	23.7182	23.998	23.4383	0.36097	0.311075	0.497563	0.445665	0.136594	0.251496	Rpn13	Q7K2G1	FBgn0033886
26.5959	27.0274	27.6971	27.2144	27.1877	27.3339	26.3739	26.9371	27.0855	-0.307971	0.322209	0.138536	0.149489	0.446507	0.943689	Rpn2	A0A0B4KHE9	FBgn0028692
27.1727	26.791	27.0742	26.8059	25.6489	27.0111	27.8237	26.3202	27.4653	0.1904	0.143071	-0.524033	0.466353	-0.714432	0.503234	Rpn3	M9PG62	FBgn0261396
26.0282	26.1394	26.4977	25.503	25.0632	25.911	26.7079	25.9182	26.5126	0.157796	0.218118	-0.729362	1.11573	-0.887159	1.22204	Rpn5	Q9V3Z4	FBgn0028690
26.81	26.76	27.0973	26.4569	25.7184	26.0221	26.8275	26.4261	26.4204	-0.331136	0.889731	-0.823333	1.36711	-0.492197	0.907351	Rpn6	A0A0B4K7Z5	FBgn0028689
25.8762	25.762	26.1978	25.8227	24.8465	25.782	26.3574	25.7838	26.1391	0.148067	0.279351	-0.4616	0.547437	-0.609667	0.780964	Rpn7	Q9V3G7	FBgn0028688
23.3988	23.4709	24.9655	24.3298	24.2797	24.8687	24.5731	24.3954	24.8604	0.66456	0.492319	0.547663	0.397364	-0.116897	0.193077	Rpn8	A0A0B4KGE6	FBgn0002787
24.1801	24.2947	26.4946	24.8595	25.4028	25.9552	26.4531	26.0652	26.3489	1.29924	0.648508	0.416009	0.187465	-0.883231	1.23145	Rpn9	Q7KMP8	FBgn0028691
24.4494	25.3942	24.3857	25.5285	25.5148	25.39	26.8963	26.817	26.6274	2.03716	1.70346	0.734681	0.821855	-1.30248	3.85654	RpS10b	M9NEQ9	FBgn0285947
28.399	27.9981	27.8213	26.827	27.1565	27.6591	26.2769	26.384	27.6527	-1.30159	1.07747	-0.858576	1.29913	0.443015	0.367716	RpS11	Q0E9B6	FBgn0033699
29.3183	28.8914	29.3852	28.2367	27.7318	28.7813	28.0129	26.738	28.1997	-1.54809	1.18384	-0.948355	1.15985	0.59973	0.472365	RpS13	X2J950	FBgn0010265
28.6144	28.9645	28.5664	29.1344	28.8588	28.6134	27.9285	28.7522	28.3623	-0.3674	0.577768	0.153798	0.320879	0.521199	0.860995	RpS14b	X2JCX8	FBgn0004404
28.9199	28.7126	28.9851	29.1782	29.6426	29.4903	28.0919	26.7438	28.8271	-0.984937	0.608349	0.564496	1.47798	1.54943	1.16546	RpS15	Q7JZW2	FBgn0034138
29.1406	28.1721	29.4632	29.5808	29.2205	29.4535	28.6335	28.8899	28.0461	-0.402161	0.356165	0.49295	0.480093	0.895111	1.5245	RpS15Aa	E1JJM9	FBgn0010198
29.0101	28.4974	28.5811	28.5894	28.6626	28.435	26.7898	28.2132	27.7459	-1.11327	0.985954	-0.13386	0.301149	0.979411	1.08539	RpS16	A0A0B4LG52	FBgn0034743
27.6473	27.8282	27.9582	28.5631	28.512	28.0736	26.2738	28.1295	27.0646	-0.655249	0.459948	0.571679	1.34177	1.22693	1.02945	RpS17	P17704	FBgn0005533
29.0077	28.4007	28.7464	29.4086	29.13	29.1876	29.4003	28.0288	29.1731	0.149143	0.113958	0.52381	1.10754	0.374667	0.361001	RpS18	P41094	FBgn0010411
25.8092	25.5695	25.485	25.2768	26.1571	26.2424	27.7443	27.0969	27.9129	1.96349	2.07841	0.270873	0.320729	-1.69262	1.88775	RpS19a	E2QD65	FBgn0010412
22.2438	22.3186	22.4155	21.8135	22.3441	22.5237	21.7698	22.2703	20.9707	-0.655689	0.650174	-0.0988789	0.159958	0.55681	0.57003	RpS19b	A0A0B4KGR4	FBgn0039129
29.3758	29.8857	28.0702	29.8093	29.8372	29.8966	28.2806	28.8395	29.4771	-0.244893	0.139462	0.737092	0.514528	0.981984	1.32611	RpS2	M9PB84	FBgn0004867
27.3837	25.7949	27.2128	27.7227	27.3824	27.1746	26.4043	26.7114	27.2735	-0.000768661	0.000434703	0.62944	0.471159	0.630208	0.983142	RpS20	P55828	FBgn0019936
21.4493	20.6594	21.4223	21.5228	21.305	21.2184	21.5904	19.5742	21.304	-0.354159	0.191672	0.171707	0.233524	0.525866	0.342006	RpS21	M9PEA6	FBgn0015521
28.1254	28.2702	29.0526	26.8753	28.3043	27.8599	25.9035	26.437	27.6106	-1.83236	1.32658	-0.802906	0.697677	1.02946	0.715416	RpS23	A0A0B4LFD9	FBgn0033912
26.418	27.545	27.1748	25.8275	26.965	26.6123	24.6973	26.0076	26.0819	-1.45037	1.18323	-0.577648	0.540042	0.872726	0.70988	RpS24	Q9W229	FBgn0261596
28.8819	28.0216	29.0715	29.2075	28.9681	28.6134	27.5743	28.0151	27.8683	-0.839066	0.97008	0.271373	0.29112	1.11044	2.1696	RpS25	P48588	FBgn0086472
28.1413	28.7768	27.4983	27.4002	27.3185	27.5995	27.105	25.338	27.6439	-1.44318	0.787163	-0.69945	0.71238	0.743731	0.457472	RpS26	M9PG47	FBgn0261597
26.5556	26.0286	25.3133	26.1175	26.1516	25.5458	25.5229	27.0709	25.7347	0.14367	0.0838078	-0.0275262	0.0220055	-0.171196	0.119308	RpS27	Q9VBU9	FBgn0039300
25.6029	26.2911	25.1303	26.4739	25.8102	26.5276	26.6295	26.1089	25.9196	0.54459	0.592484	0.595798	0.643412	0.0512079	0.0564259	RpS27A	P15357	FBgn0003942
19.2412	24.4922	24.0715	24.9533	24.9475	24.6937	23.6268	24.1881	24.6202	1.54337	0.339847	2.2632	0.507023	0.719824	1.12824	RpS28b	X2JEM4	FBgn0030136
24.4863	23.1337	24.0644	23.4675	23.4041	23.6032	26.32	27.0924	25.8531	2.52706	2.01766	-0.403213	0.377261	-2.93027	2.8789	RpS29	A0A0C4DHE8	FBgn0261599
30.0858	29.5805	29.8288	30.2875	29.6604	30.4279	29.803	30.4853	30.1437	0.312339	0.557659	0.293605	0.443204	-0.018734	0.0203072	RpS3	G3M3A2	FBgn0002622
30.8736	30.8743	30.9654	30.7979	30.8952	30.2948	29.9792	30.1901	30.0213	-0.840874	2.78085	-0.241781	0.491309	0.599092	1.41685	RpS3A	P55830	FBgn0017545
29.8143	30.0806	30.3795	30.0732	29.8194	29.4299	28.3664	28.6992	29.2426	-1.32205	1.76627	-0.317329	0.566205	1.00472	1.47199	RpS4	X2JGM9	FBgn0011284
26.1285	25.9188	25.7074	26.942	27.8909	27.3314	28.2086	28.1357	29.5978	2.72909	1.63193	1.46987	1.69817	-1.25922	1.0769	RpS5a	X2JKU5	FBgn0002590
29.0649	28.9513	28.9854	28.7323	28.7235	27.6518	28.3255	28.8964	28.1471	-0.544195	0.870341	-0.631315	0.658237	-0.0871194	0.0720013	RpS6	P29327	FBgn0261592
29.4139	29.7011	29.7128	29.3107	30.0406	29.3458	28.4226	28.8717	29.6705	-0.620969	0.645391	-0.0435422	0.0567463	0.577427	0.592603	RpS7	Q8IMI7	FBgn0039757
29.3779	29.3303	29.3393	29.1662	28.9425	29.4771	28.189	29.6389	29.619	-0.200198	0.144365	-0.153902	0.371117	0.0462964	0.0309177	RpS8	A0A0B4K6N1	FBgn0039713
30.8761	30.9825	30.59	31.0906	30.882	30.6596	30.2954	30.221	29.6415	-0.763561	1.34428	0.0611706	0.131582	0.824731	1.57167	RpS9	C6SUW3	FBgn0010408
25.0992	26.0851	25.6672	26.2201	24.9954	25.259	24.7475	25.5333	25.0407	-0.50997	0.620812	-0.125619	0.0953001	0.384351	0.367651	Rpt1	Q7KMQ0	FBgn0028687
24.2134	25.126	24.0407	26.2142	24.6824	25.3905	24.2437	24.8598	24.3303	0.017856	0.0150129	0.968997	0.791891	0.951141	0.920467	Rpt2	A0A0B4LIJ0	FBgn0015282
23.1669	24.4914	24.6618	24.8021	24.6492	24.1692	22.6671	23.5449	23.6874	-0.806913	0.621178	0.433465	0.332369	1.24038	1.53907	Rpt3	Q9V405	FBgn0028686
23.8753	25.0011	24.9438	25.7738	25.2427	25.2607	24.3894	24.5943	24.3592	-0.159065	0.149451	0.81901	0.850656	0.978075	2.17755	Rpt4	Q9W414	FBgn0028685
22.7996	24.6933	23.5189	24.4424	24.2919	24.1581	22.4201	24.4411	23.6331	-0.172483	0.0751854	0.626879	0.427436	0.799362	0.603905	Rpt5	Q9V3V6	FBgn0028684
24.7113	25.6095	25.1545	25.6278	26.1052	25.3308	24.0097	24.5077	24.5314	-0.808868	1.16057	0.529494	0.69992	1.33836	2.04327	Rpt6	O18413	FBgn0020369
26.8348	26.9534	27.1504	25.0868	25.4519	25.3735	26.5408	27.0151	26.7421	-0.213558	0.559876	-1.67549	3.42358	-1.46193	2.93428	Rrp1	B7YZZ9	FBgn0004584
22.8135	22.4717	22.6691	21.7231	22.1316	21.7314	20.8609	22.1848	22.2279	-0.893557	0.745177	-0.789349	1.94752	0.104209	0.078385	Rrp4	Q9W1M9	FBgn0034879
24.1199	23.753	24.3775	23.463	23.3286	23.3941	24.1581	24.1815	23.4366	-0.158055	0.198518	-0.688217	1.24308	-0.530162	1.00469	Rrp40	Q8IPX7	FBgn0260648
21.9122	21.6151	21.5056	22.8672	20.1203	22.4897	21.9199	22.4863	21.516	0.296396	0.385703	0.148063	0.0556453	-0.148333	0.0566568	Rrp42	Q29QQ9	FBgn0034065
22.3963	22.237	20.8665	23.0139	21.9074	22.5027	21.5639	21.6632	21.2592	-0.337844	0.249926	0.641381	0.467638	0.979225	1.33917	Rrp45	Q8T4A9	FBgn0030789
21.9657	22.4548	19.8659	22.372	21.3417	22.2146	22.1898	22.2034	21.0264	0.377743	0.155518	0.547288	0.241141	0.169545	0.122703	Rrp46	Q9VGZ2	FBgn0037815
25.3582	24.9055	25.311	24.7731	23.8322	24.3248	24.5705	24.6029	24.5852	-0.605382	1.28887	-0.881535	1.19913	-0.276154	0.435072	Rrp6	Q9VFF3	FBgn0038269
26.9035	27.1424	27.9389	25.2199	25.3429	25.4302	26.7053	26.984	26.7128	-0.527531	0.640237	-1.99726	1.6888	-1.46973	3.7393	Rs1	Q7JQN4	FBgn0021995
22.455	22.6009	23.737	22.0405	20.5136	21.6453	22.4076	23.2177	22.9429	-0.0749149	0.0541532	-1.53116	1.17195	-1.45624	1.322	Rtc1	P56175	FBgn0020909
21.7205	22.0694	22.0039	23.0005	22.0429	22.7175	21.6338	20.1767	21.4871	-0.832059	0.677869	0.655717	0.869638	1.48778	1.28398	RtcB	Q9VIW7	FBgn0032781
27.7498	27.4008	26.6919	27.3186	27.4332	26.3747	26.6544	27.0524	26.8232	-0.437481	0.532017	-0.23865	0.200918	0.198831	0.218289	rump	Q9VHC7	FBgn0267790
21.8683	21.6808	19.9921	21.3214	20.3059	21.9928	22.6626	22.1975	22.8579	1.39225	0.872148	0.0263131	0.0112145	-1.36594	1.21561	S6k	Q94533	FBgn0283472
22.6292	21.6767	22.5522	22.046	22.6218	23.6659	24.76	24.7003	24.8544	2.48551	1.8756	0.491829	0.356397	-1.99368	1.8587	Sac1	M9MRM4	FBgn0283500
25.6739	26.3173	23.2728	24.9484	26.4004	26.6917	24.0039	24.8193	25.2293	-0.403868	0.145279	0.925439	0.349178	1.32931	0.95997	Saf-B	Q8IMV6	FBgn0039229
24.2229	23.6998	23.7001	24.2345	20.0058	22.6206	23.8345	23.3898	23.6276	-0.256936	0.513749	-1.58727	0.486765	-1.33034	0.464296	Sam-S	A4UZW2	FBgn0005278
21.9446	22.9843	22.9358	27.4362	27.5405	27.445	19.7043	21.9662	20.1286	-2.0219	1.08648	4.8523	2.34496	6.8742	3.23191	san	Q9NHD5	FBgn0024188
22.6304	22.8093	21.0211	23.0358	22.1074	23.1591	22.4762	23.0858	23.4481	0.849788	0.560302	0.613853	0.381298	-0.235935	0.2093	Sap-r	Q9Y125	FBgn0000416
20.5092	21.7903	19.2805	21.2657	20.668	21.0395	20.8242	21.1401	21.2611	0.54847	0.275894	0.464371	0.228444	-0.0840982	0.143448	Sap130	M9PI47	FBgn0262714
22.389	23.0539	22.5922	22.2645	20.1092	21.6397	21.4062	21.5585	22.1095	-0.986951	1.55905	-1.34059	0.788314	-0.353643	0.202045	Sas10	Q9I7W5	FBgn0029755
20.6352	20.935	18.7003	21.2414	21.3013	22.2669	29.5852	30.5569	30.5313	10.1343	2.87487	1.51305	0.822251	-8.62127	4.3171	sau	Q9VQ93	FBgn0267378
24.2967	24.2755	24.0348	23.7104	23.5926	23.6377	23.3574	24.1186	23.6656	-0.488478	0.835513	-0.555454	1.90495	-0.0669765	0.108155	sbr	Q9U1H9	FBgn0003321
23.4357	23.0198	23.121	24.9478	24.78	24.271	24.9193	25.847	25.1673	2.11906	2.1127	1.47412	2.20043	-0.644935	0.872802	Sc2	Q9VZL3	FBgn0035471
23.2125	22.6966	23.0295	23.0117	22.3906	23.7658	22.4601	22.4403	22.5378	-0.500153	1.12384	0.0765069	0.0602382	0.57666	0.654396	SC35	Q9V3T8	FBgn0265298
19.6481	22.126	21.568	22.4927	21.0363	21.2261	22.83	22.3913	22.5288	1.46933	0.729856	0.471001	0.203455	-0.998324	0.985022	scf	Q9W0H8	FBgn0025682
22.7565	22.5245	19.68	24.5436	24.3092	25.38	26.4215	26.1248	26.1381	4.57448	1.37117	3.09061	1.11386	-1.48387	1.92409	schlank	Q9W423	FBgn0040918
22.3246	22.2775	20.3403	23.1659	22.5309	22.4974	22.3444	22.3713	23.0742	0.949138	0.550527	1.08392	0.630948	0.134782	0.15618	scny	Q9VRP5	FBgn0260936
26.0257	25.9485	25.8782	26.7645	24.4361	25.9526	26.6425	26.1597	26.1582	0.369338	0.849409	-0.233068	0.116099	-0.602406	0.357877	ScsbetaA	A0A0B4JCW4	FBgn0037643
24.4814	25.2281	24.2034	25.6979	25.4822	24.8984	25.9368	25.5109	25.6605	1.06513	1.23887	0.721849	0.85196	-0.343278	0.566038	ScsbetaG	Q9V470	FBgn0029118
25.9186	26.6547	26.2311	25.3738	25.9986	24.9174	25.6723	26.2192	26.0333	-0.293195	0.470927	-0.838187	0.997354	-0.544992	0.706439	SdhA	Q94523	FBgn0261439
23.4934	24.2433	23.7059	23.4836	23.9586	22.8919	23.3815	24.0508	23.4569	-0.184433	0.23572	-0.369496	0.40692	-0.185063	0.189209	SdhB	P21914	FBgn0014028
22.8766	23.2508	21.1743	23.8653	24.642	23.9701	22.3516	23.4583	22.5869	0.365011	0.18859	1.72522	0.99974	1.36021	1.51368	Sec16	A8JUU1	FBgn0052654
22.1361	22.9614	22.7981	22.2398	22.8443	22.586	22.8739	23.4206	22.6058	0.334887	0.408272	-0.0751762	0.0861494	-0.410063	0.620912	Sec31	A1Z7J6	FBgn0033339
20.2464	21.3008	21.8899	20.9518	20.3703	20.7881	21.5402	22.255	22.1519	0.836643	0.661331	-0.442307	0.335877	-1.27895	1.97542	Sec5	Q9VQQ9	FBgn0266670
23.8437	23.6837	23.6341	24.9232	24.6821	26.8115	27.0046	27.2328	27.413	3.49632	3.96843	1.75175	0.920297	-1.74456	1.19961	Sec61alpha	Q8STG9	FBgn0086357
23.4594	23.2428	20.6936	22.8662	22.1939	23.4169	25.4771	24.9202	24.8867	2.6294	1.03825	0.360377	0.133951	-2.26903	2.31362	Sec63	Q9VS57	FBgn0035771
26.462	26.6757	27.128	26.7294	27.3925	26.9504	28.9365	29.218	28.7967	2.22849	2.83896	0.26883	0.413145	-1.95966	2.97548	SERCA	P22700	FBgn0263006
24.2131	23.4381	22.979	23.5419	23.8788	23.3006	23.9181	24.0367	24.038	0.454166	0.476098	0.0303548	0.0249495	-0.423811	1.15666	SerRS	Q9VQL1	FBgn0031497
27.4934	27.0573	26.7675	27.9927	28.386	28.4245	28.5409	29.2023	28.5276	1.65081	2.23565	1.16163	1.85079	-0.48918	0.868817	sesB	X2JB48	FBgn0003360
25.9599	25.9972	25.1389	25.8783	26.1246	25.5191	25.4315	25.4767	25.0206	-0.389018	0.515344	0.142025	0.158885	0.531043	1.09543	SF2	Q9V3W7	FBgn0283477
22.0743	22.7849	23.7017	20.8224	20.7991	20.9915	21.1648	22.8029	21.6851	-0.969358	0.649215	-1.98263	1.30132	-1.01327	0.974836	Sf3a1	Q9VEP9	FBgn0266917
25.9155	26.1045	27.0802	25.0041	25.8767	25.2735	26.0918	26.3357	25.4767	-0.398669	0.373177	-0.981974	1.00732	-0.583305	0.736478	Sf3b1	Q9VPR5	FBgn0031266
24.8444	25.1854	22.9804	24.6469	23.1499	23.6144	24.183	25.3369	25.0334	0.514385	0.258594	-0.533	0.255899	-1.04738	0.868289	Sf3b2	Q9VQK7	FBgn0031493
26.1607	25.4244	26.224	25.0109	24.726	25.1881	25.8318	25.565	25.3143	-0.366018	0.522632	-0.961347	1.35028	-0.595329	1.38162	Sf3b3	Q9W0M7	FBgn0035162
19.7129	20.2166	21.8621	20.9664	20.8247	20.8882	20.4308	20.2399	19.9559	-0.388328	0.212377	0.295909	0.159037	0.684237	2.04831	shep	Q8MSV2	FBgn0052423
20.6509	21.2223	21.4659	20.5336	22.6666	19.6592	22.2113	23.4568	23.1544	1.8278	1.68959	-0.159906	0.0570626	-1.9877	0.960778	shi	A4V4J0	FBgn0003392
25.6271	26.2027	26.2043	25.8773	26.33	25.666	25.5455	25.8171	26.3997	-0.0906245	0.10236	-0.0536137	0.0682419	0.0370108	0.0394048	shot	A1Z9J3	FBgn0013733
29.1954	30.3275	28.1762	31.1694	30.3843	30.1868	31.3998	30.7893	31.0194	1.83647	1.05465	1.34712	0.825111	-0.489349	0.631916	shv	Q9VPQ2	FBgn0031256
23.7829	22.7969	18.9571	22.983	21.9043	24.1959	23.4928	24.019	23.4302	1.80173	0.461831	1.18212	0.283309	-0.619612	0.378251	Sin3A	A0A0B4LF93	FBgn0022764
22.0641	22.3212	22.6567	22.6541	22.3006	22.0502	22.2857	22.4969	21.0922	-0.389091	0.321836	-0.0123971	0.0167794	0.376694	0.329088	Ski6	Q9VK19	FBgn0032487
20.8504	21.1685	21.4581	21.8336	21.6544	21.3543	20.6823	21.6237	21.2697	0.0329501	0.0338013	0.455136	0.935888	0.422186	0.615393	SkpA	O77430	FBgn0025637
22.8172	22.9975	23.1655	23.001	22.0376	22.5007	23.4668	23.7327	23.635	0.618111	2.01613	-0.480297	0.657496	-1.09841	1.72004	sktl	Q9W2R3	FBgn0016984
25.1137	24.8925	23.7598	25.1379	25.3663	24.7941	24.9562	24.836	26.0355	0.687248	0.53373	0.51077	0.455159	-0.176478	0.159103	sle	Q8INM3	FBgn0037810
21.1721	20.7139	21.2547	21.7203	19.395	22.269	22.6152	23.7717	23.1925	2.14624	1.96069	0.0812066	0.0289084	-2.06503	1.02929	slgA	M9NFJ2	FBgn0003423
21.7049	22.8299	22.8195	26.0873	25.9413	25.3732	25.1604	25.8926	25.4831	3.06058	2.32491	3.34913	2.46078	0.288543	0.402219	Slh	Q24179	FBgn0264978
28.8698	29.189	27.5371	29.2014	27.7653	28.6101	28.8581	28.764	28.5435	0.189913	0.127607	-0.00633176	0.00315101	-0.196245	0.174125	sli	A0A0B4KES0	FBgn0264089
25.7623	25.7212	24.52	26.5809	26.5593	25.96	25.6681	25.7401	25.9483	0.450983	0.415711	1.03222	0.958244	0.581233	1.23991	Slik	B7YZQ1	FBgn0035001
24.4035	24.2782	23.2342	24.418	23.3312	24.7943	24.9849	24.6018	24.6983	0.789705	0.801269	0.209162	0.133936	-0.580544	0.569152	slmb	Q9VDE3	FBgn0283468
24.4312	24.4941	24.9665	25.292	25.3718	24.9831	24.5057	23.0091	24.4315	-0.648466	0.503063	0.585034	1.27141	1.2335	1.15736	SmB	Q05856	FBgn0262601
22.943	23.0909	23.241	22.6998	22.7836	22.2587	23.1068	23.5614	23.4578	0.283709	0.77264	-0.510913	1.16513	-0.794621	1.69195	SMC1	Q9VCD8	FBgn0040283
24.5143	24.0238	24.5607	24.6061	23.3406	24.6247	25.4233	25.7627	25.0459	1.04437	1.72206	-0.175786	0.136584	-1.22015	1.21283	SMC2	Q7KK96	FBgn0027783
22.4141	22.0421	20.5461	21.7278	22.303	22.771	23.6082	23.5627	22.1098	1.42613	0.876285	0.599839	0.376061	-0.826293	0.646837	SMC3	Q9VXE9	FBgn0015615
24.4919	23.705	24.2922	23.3058	24.7852	24.1358	23.4081	23.2945	23.6156	-0.723676	1.11603	-0.0874805	0.060974	0.636196	0.657001	SmD2	Q9VI10	FBgn0261789
25.2739	25.3726	25.6809	24.9897	25.612	24.9499	25.233	23.7165	24.2898	-1.02934	0.863188	-0.258617	0.434244	0.770725	0.717114	SmD3	O44437	FBgn0023167
22.9201	23.5434	23.2443	24.012	23.991	23.3945	22.1344	22.3325	22.5297	-0.903767	1.72558	0.563212	0.970414	1.46698	2.49228	SmE	Q9VLV5	FBgn0261790
24.6065	23.5551	23.2205	24.2666	24.5983	25.0038	25.0528	25.1861	24.0535	0.970143	0.812429	0.82889	0.754602	-0.141253	0.124151	Smg5	Q9V414	FBgn0019890
22.6831	22.4991	21.2024	23.1643	23.4391	22.4918	21.9337	23.5394	23.3681	0.818898	0.520679	0.903556	0.727028	0.0846583	0.0499651	smid	Q7KU82	FBgn0016983
23.772	24.5039	20.912	24.1193	24.2571	24.2598	23.9345	24.2399	24.3111	1.09922	0.375052	1.14939	0.393275	0.050169	0.150255	snama	Q9XZ21	FBgn0086129
24.6943	24.2386	25.2328	24.9108	25.4704	25.478	23.3969	20.6638	23.3237	-2.26044	0.929524	0.564515	0.728724	2.82495	1.43075	snf	P43332	FBgn0003449
25.3643	25.485	23.3777	26.905	26.258	26.1877	25.7945	26.2623	25.3109	1.04691	0.581458	1.70791	0.927422	1.26104	1.16403	SNF4Agamma	Q9VDD2	FBgn0264357
21.7876	21.4713	20.5902	22.2894	22.0826	21.4488	19.9956	20.5351	21.507	-0.603814	0.454804	0.657228	0.665497	0.660999	0.860623	SNF4Agamma	Q7JQX9	FBgn0264357
21.1336	22.12	20.445	22.7218	21.8727	20.0245	21.3909	21.795	21.9366	0.474623	0.359855	0.306809	0.11806	-0.167814	0.0723629	sno	A8JUV0	FBgn0265630
22.7971	23.0332	23.2792	23.0313	22.4118	22.9408	23.193	22.8127	23.154	0.016709	0.0304907	-0.241875	0.428882	-0.258584	0.495062	Snr1	Q24090	FBgn0011715
25.2815	25.2523	25.37	25.9047	25.3293	26.1833	24.6452	24.2357	25.0844	-0.646157	0.935922	0.504491	0.743739	1.15065	1.51461	snRNP-U1-70K	M9PC89	FBgn0016978
22.0096	22.0056	22.1126	21.368	21.3465	21.8679	21.2192	21.0019	21.4188	-0.829282	1.83396	-0.515132	1.05278	0.31415	0.685065	SNRPG	Q9VXE0	FBgn0261791
21.4025	22.1272	20.2292	22.4561	22.348	21.2528	21.63	21.7553	21.4164	0.347582	0.224874	0.765991	0.486843	0.418409	0.454401	sowah	B7Z0B0	FBgn0036302
22.6582	23.7544	24.3224	22.5058	22.3216	22.7051	21.9682	22.9275	22.6904	-1.0496	0.811356	-1.06749	0.81036	-0.0178858	0.0192608	spag	Q9V3E9	FBgn0015544
21.9715	21.7823	19.2712	24.1077	24.8196	24.3952	24.52	25.2587	24.7007	3.81816	1.38645	3.43252	1.2844	-0.385632	0.564047	spidey	Q9W3N1	FBgn0029975
24.5437	24.1973	24.6179	24.5972	23.1503	25.1633	27.0259	25.2175	26.1773	1.68727	1.11783	-0.149348	0.0816846	-1.83661	1.08606	Sply	Q9V7Y2	FBgn0010591
23.7475	24.6839	24.6553	23.217	22.0842	23.7014	23.86	24.3998	24.4253	-0.133867	0.135638	-1.36137	1.06398	-1.22751	1.12436	spoon	Q9W4C4	FBgn0263987
21.81	22.0316	21.0121	26.0583	25.1017	24.8922	24.7916	24.8713	24.4997	3.10297	2.30309	3.73283	2.81408	0.62986	0.77096	Spt-I	Q6NR46	FBgn0086532
22.1457	22.2785	20.2698	21.741	22.1934	21.748	21.9957	21.3982	21.5965	0.0988038	0.0481592	0.329482	0.176895	0.230679	0.426994	Spt5	Q9V460	FBgn0040273
24.3602	23.4488	20.1523	23.9764	24.6166	23.8892	24.8547	24.1304	24.0521	1.69193	0.500918	1.50694	0.444383	-0.184988	0.208592	sqd	A0A0B4K6U6	FBgn0263396
23.0814	24.1617	23.0861	23.5463	23.2782	23.5498	23.6318	23.437	23.9097	0.216383	0.208335	0.0150223	0.0127961	-0.201361	0.542298	sqh	F6J1D0	FBgn0003514
21.0336	21.9288	20.3799	22.5837	23.4428	21.7039	21.6033	22.0437	21.7535	0.686044	0.580582	1.46265	1.01568	0.776611	0.681007	srp	P52172	FBgn0003507
21.7895	21.7128	21.4203	21.4614	21.3126	21.5793	22.6671	23.5151	23.7348	1.66478	1.58495	-0.189772	0.610464	-1.85455	2.28587	Srp19	P49963	FBgn0015298
26.053	26.7619	23.5445	27.3051	27.8854	26.8198	25.2999	25.7173	26.0256	0.227783	0.0761731	1.88363	0.731071	1.65585	1.94565	Srp54	Q9VL71	FBgn0024285
23.5247	23.7884	22.701	24.2367	23.1087	23.973	24.4812	23.8564	24.1562	0.826583	0.955473	0.434747	0.387546	-0.391836	0.435476	Srp54k	Q9V3D9	FBgn0010747
24.3597	25.0964	25.4443	24.9233	24.8732	23.5355	24.9933	25.2906	24.9063	0.0965964	0.0979088	-0.522797	0.391821	-0.619394	0.589713	Srp68	Q9VSS2	FBgn0035947
26.7823	27.1587	27.0371	26.5836	26.53	26.2452	26.6674	26.5284	26.3078	-0.491473	1.49022	-0.539747	1.61509	-0.0482737	0.11856	Srp72	Q9VDK7	FBgn0038810
25.2338	25.0829	25.3962	24.5591	24.7041	24.513	24.9777	25.1865	25.4231	-0.0418695	0.0943852	-0.64561	2.19361	-0.60374	1.8922	SRPK	Q0E965	FBgn0286813
23.0704	23.9288	23.648	24.57	24.9379	24.4085	26.7149	26.5684	26.7636	3.13324	2.33797	1.08978	1.53304	-2.04346	3.5889	SrpRalpha	Q9U5L1	FBgn0010391
22.1693	22.2254	19.9053	23.1249	24.6691	23.2093	23.7564	23.71	23.0445	2.07029	0.986249	2.23441	1.09192	0.164122	0.107445	SrpRbeta	Q9VSN9	FBgn0011509
22.3813	23.1099	21.4916	24.6862	25.006	25.7016	23.688	24.1642	24.6242	1.83119	1.41091	2.80368	1.9587	0.972493	1.13318	SsRbeta	Q9VUZ0	FBgn0011016
24.6021	24.7942	22.3095	22.4469	21.815	22.3052	23.7877	23.5375	23.3838	-0.332265	0.143317	-1.71288	0.79884	-1.38061	2.44846	Ssrp	Q05344	FBgn0010278
25.9521	27.4028	26.3051	27.0556	26.9488	27.1543	27.0966	27.621	26.895	0.650867	0.558811	0.499566	0.430528	-0.151301	0.269995	sta	X2JC80	FBgn0003517
22.4767	21.9724	19.8096	21.8198	21.3761	22.3911	22.9536	23.372	23.1365	1.73445	0.781212	0.442766	0.185855	-1.29169	1.81571	stau	E1JGK6	FBgn0003520
22.42	21.8361	19.9189	22.2229	20.0743	22.2692	22.4795	22.3871	22.4467	1.04612	0.522465	0.130469	0.0424903	-0.915653	0.560742	Strica	Q7KHK9	FBgn0033051
22.5641	22.6278	19.3461	24.381	22.947	22.7925	23.3545	23.4545	23.1364	1.80246	0.624425	1.86081	0.652171	0.0583528	0.038511	Stt3A	Q9VRE0	FBgn0031149
25.2518	24.782	24.4746	25.8198	24.8007	25.7814	25.1937	24.4803	24.6635	-0.0569414	0.0636194	0.631168	0.695104	0.68811	0.802966	Stt3B	Q9XZ53	FBgn0011336
24.3794	24.7376	20.3322	23.0102	22.761	24.0235	23.8429	23.4063	23.9034	0.567772	0.138268	0.115168	0.0251939	-0.452604	0.47057	su(Hw)	A0A0B4K6W1	FBgn0003567
21.5631	22.465	20.9581	23.1772	22.8145	22.1644	22.0708	20.9983	21.9587	0.0138505	0.0081811	1.05664	0.899735	1.04279	1.08644	su(sable)	X2JDA8	FBgn0003575
21.4183	22.3383	20.4997	19.9061	22.0296	21.3301	23.0407	22.7801	22.1263	1.23029	0.880558	-0.330169	0.149823	-1.56046	1.0765	Su(var)205	P05205	FBgn0003607
22.6595	22.5904	22.3972	24.9696	24.6749	25.1509	24.8227	25.5162	24.7608	2.48422	2.27108	2.38277	3.31347	-0.101453	0.133946	Surf4	O18405	FBgn0019925
25.4268	25.3613	25.0692	22.5179	21.7293	23.1495	24.7118	24.6549	24.7025	-0.596029	1.52699	-2.8202	1.8104	-2.22417	2.24744	Surf6	Q9VDS6	FBgn0038746
23.9273	24.0622	20.7753	25.1259	24.6074	23.9409	24.7575	24.713	24.7872	1.83095	0.637765	1.63645	0.579223	-0.194499	0.220674	svr	X2J9Z1	FBgn0004648
28.0919	28.4911	27.2262	29.4368	28.2752	27.7144	27.7639	27.552	27.3682	-0.375029	0.372428	0.539057	0.352388	0.914087	0.813739	Swim	Q7JWQ7	FBgn0034709
22.4906	22.4409	21.2697	22.0055	21.8718	23.1437	22.1008	22.8314	20.2098	-0.353097	0.146046	0.273227	0.183542	0.626324	0.287711	swm	Q9VIV2	FBgn0002044
24.2235	24.8809	22.7496	26.1455	25.4477	25.5519	27.6642	27.6302	27.2135	3.55134	1.59868	1.76373	1.02316	-1.7876	2.62247	sws	Q9U969	FBgn0003656
23.4863	23.6292	24.3319	23.7524	22.5123	23.5916	22.9579	23.4122	23.4536	-0.541231	0.778648	-0.530376	0.482081	0.0108554	0.00849046	Syp	A4V364	FBgn0038826
22.6577	22.3639	20.0654	23.9284	23.5455	24.4442	24.8757	24.3538	23.9021	2.68152	1.1593	2.27699	1.01076	-0.404523	0.454936	Syx5	A4V0S1	FBgn0011708
22.3147	22.2108	20.937	22.3715	22.9177	21.9413	22.439	22.6668	23.0967	0.913356	0.785103	0.589329	0.475005	-0.324027	0.401089	tacc	A0A0B4JCV4	FBgn0026620
22.6571	20.6946	19.8373	21.8542	21.8759	21.9846	22.0246	21.7	20.4002	0.311988	0.114918	0.841937	0.377472	0.529949	0.459449	Taf1	E1JJ72	FBgn0010355
23.5091	22.958	23.2079	23.2953	23.1468	22.9758	22.969	23.0804	23.0903	-0.178397	0.420425	-0.0856915	0.173001	0.0927054	0.390322	Tailor	Q9VI58	FBgn0037470
25.4144	25.729	24.2623	25.362	25.5683	25.6318	24.4623	24.6189	24.9358	-0.462917	0.385886	0.38543	0.318954	0.848347	2.20316	Tango1	Q9VMA7	FBgn0286898
24.1851	24.2329	23.0825	22.9091	22.5497	22.4276	23.8668	23.3108	23.3374	-0.328496	0.309262	-1.20469	1.15374	-0.876199	1.71219	Tango4	Q9VYQ9	FBgn0030365
23.2285	22.8746	20.3459	24.2038	23.9888	23.4497	24.0651	24.0705	23.043	1.5765	0.661601	1.73111	0.718152	0.154602	0.140011	Tango5	Q9W2S1	FBgn0052675
22.3431	22.7713	20.4717	21.9933	21.0092	22.2929	22.3561	22.1912	22.3102	0.42378	0.21494	-0.0969143	0.0401951	-0.520695	0.595856	Tao	M9PHK2	FBgn0031030
22.131	21.7065	20.0025	25.0847	24.7757	23.8909	24.5157	23.5129	22.5973	2.26199	1.23196	3.30377	1.7083	1.04178	0.722836	Tapdelta	Q7KLX3	FBgn0021795
21.425	22.2592	19.2634	21.2492	19.6455	21.4216	23.2605	22.4297	21.9102	1.55096	0.661123	-0.21044	0.0687816	-1.7614	1.20187	Tctp	A0A126GUT1	FBgn0037874
25.6349	25.8633	26.4569	26.3655	26.4597	25.9133	25.6057	26.2317	26.3171	0.066487	0.0699859	0.261124	0.361159	0.194637	0.278952	Tdrd3	Q9VUH8	FBgn0036450
23.0068	22.832	20.5244	22.9498	22.7993	23.7343	23.2074	23.009	23.0851	0.979404	0.461755	1.04008	0.489976	0.0606728	0.0719278	Ten-m	M9PGF7	FBgn0004449
24.6531	25.1244	20.3724	25.1528	25.8855	25.1661	25.2015	24.7378	25.3743	1.72126	0.428568	2.01818	0.504917	0.296913	0.409753	Tep1	Q9NFV8	FBgn0041183
24.2642	25.317	25.4223	24.2463	23.507	23.735	24.5882	25.059	24.8078	-0.182838	0.167813	-1.17172	1.18004	-0.988885	1.73431	TER94	Q7KN62	FBgn0286784
25.1465	25.4063	25.2646	24.9944	25.9207	25.713	24.6382	24.1591	24.5185	-0.833877	1.84927	0.27025	0.35681	1.10413	1.6041	TFAM	Q9VDL2	FBgn0038805
24.0819	24.5069	23.0947	24.533	23.5478	22.3888	24.1234	24.1121	23.6921	0.0813917	0.06151	-0.40463	0.207006	-0.486022	0.312323	tho2	Q9VQ76	FBgn0031390
22.3894	22.7417	22.2977	22.6707	22.4246	19.1114	22.3553	22.1066	22.0504	-0.305523	0.836237	-1.07407	0.348257	-0.768552	0.266797	ThrRS	Q8IP94	FBgn0027081
23.2811	23.8303	24.1736	22.2294	23.2809	23.1198	23.8534	22.9103	22.639	-0.627396	0.613279	-0.884926	0.978752	-0.25753	0.20168	Tm1	A0A0B4KG68	FBgn0003721
22.199	22.239	20.4885	24.1323	23.1522	22.4366	21.9003	22.2538	21.8724	0.36667	0.226976	1.5982	0.981323	1.23153	1.14323	Tmem131	A0A0B4LFJ4	FBgn0034060
21.7868	21.7187	19.9299	22.0285	21.523	21.525	21.4015	21.9662	21.8278	0.586695	0.357307	0.547015	0.331023	-0.0396798	0.0573795	tmod	O46231	FBgn0082582
21.5761	21.657	20.6499	21.2703	21.7091	22.1427	22.313	22.9602	23.1214	1.50385	1.62975	0.413036	0.427752	-1.09081	1.43774	Tom70	Q9VKC8	FBgn0032397
25.4173	25.6673	23.8908	26.386	25.8757	26.067	25.9728	25.8629	26.2676	1.04264	0.705775	1.1178	0.756784	0.0751597	0.14568	Top1	M9NDX3	FBgn0004924
28.0921	28.3786	28.39	28.4857	27.66	27.3759	28.4734	28.2562	28.5569	0.141956	0.4629	-0.446342	0.507759	-0.588298	0.787664	Top2	P15348	FBgn0284220
23.7733	23.4472	20.3515	23.8819	24.2862	23.8706	22.9548	24.1451	23.4777	1.00187	0.33736	1.4889	0.516078	0.487025	0.586547	Top3beta	X2JEB4	FBgn0026015
22.7858	22.7175	22.043	22.2242	21.9548	22.4541	21.9763	22.4735	22.5024	-0.19802	0.268781	-0.30438	0.460754	-0.106359	0.181077	Tor	M9PFS0	FBgn0021796
22.1872	21.7065	19.2434	22.0953	22.519	22.9351	20.9214	22.4911	22.816	1.03046	0.393669	1.4708	0.612346	0.440339	0.279775	tou	A1Z8M2	FBgn0033636
27.4333	27.7563	28.4711	25.6517	24.4052	25.9581	27.2398	27.6335	27.043	-0.58146	0.714993	-2.54857	1.81474	-1.96711	1.75244	TppII	A0A0B4LGC0	FBgn0020370
25.7878	26.1153	24.2388	25.7267	25.6349	25.6528	24.5732	24.791	24.444	-0.77785	0.508534	0.290873	0.177013	1.06872	3.27875	tral	Q9VTZ0	FBgn0041775
23.8237	23.7764	23.0476	26.0993	24.6842	24.589	23.7391	23.5126	23.8056	0.136548	0.186994	1.57496	1.19086	1.43841	1.35455	Trp1	X2J9A4	FBgn0011584
22.8631	22.9077	22.3302	22.2668	20.4454	22.1248	24.184	23.1777	22.7975	0.68604	0.629772	-1.08804	0.705886	-1.77408	1.16451	tsr	P45594	FBgn0011726
21.1724	23.0887	21.9759	21.4071	21.3415	20.8622	20.381	21.8031	21.7895	-0.754432	0.443058	-0.875422	0.599096	-0.120989	0.085436	Tsr1	Q9VP47	FBgn0037073
25.2356	24.8226	26.6529	28.4421	29.4404	28.7415	24.667	25.9865	25.5843	-0.157801	0.0816545	3.30427	1.89263	3.46207	2.67481	Tudor-SN	Q9W0S7	FBgn0035121
23.7786	24.2876	24.5135	24.8876	25.0881	23.272	23.5124	24.3771	23.9955	-0.231564	0.280734	0.222656	0.127883	0.454219	0.293388	tum	A1Z9I5	FBgn0086356
21.7328	21.7174	21.7414	21.4091	21.2295	21.282	21.7231	22.5334	22.1652	0.410005	0.653536	-0.423667	1.84571	-0.833672	1.59219	tzn	Q9I7P8	FBgn0037024
20.31	20.4935	20.0542	20.8119	19.536	21.3946	19.3987	20.3802	20.2245	-0.284744	0.338541	0.294961	0.188213	0.579704	0.389389	U2af38	M9PBM1	FBgn0017457
22.3051	22.6211	22.2596	23.1901	20.7237	21.7399	21.6804	22.547	22.3702	-0.196075	0.260254	-0.510708	0.258937	-0.314633	0.154165	U2af50	M9NH51	FBgn0005411
25.5919	25.5037	25.8135	24.7361	23.3753	24.7678	25.6313	24.3956	25.9167	-0.321826	0.248656	-1.34329	1.02568	-1.02147	0.712895	U3-55K	Q8MSW9	FBgn0053505
22.9345	23.2143	19.4475	22.2318	20.2626	21.0284	21.8134	22.2091	22.0539	0.160058	0.0422877	-0.69117	0.191531	-0.851228	0.659422	Uba5	Q9VYY3	FBgn0030305
22.5241	22.8552	24.492	21.2277	22.5325	23.6318	23.1633	24.5897	24.9345	0.938735	0.502703	-0.826419	0.374415	-1.76515	0.936505	UbcE2M	M9PBW0	FBgn0035853
23.6877	23.89	19.7035	25.271	24.2998	24.4944	24.4791	23.8894	24.8149	1.96737	0.546714	2.26132	0.627594	0.293953	0.297006	Ubr1	M9NFA7	FBgn0030809
24.7128	23.9426	23.7395	24.5247	24.7298	25.925	25.2474	24.6218	25.2365	0.90358	1.12954	0.928148	0.787486	0.0245679	0.0168799	Uch-L5	Q9XZ61	FBgn0011327
21.8937	22.6236	20.2879	21.9642	19.4709	21.8316	22.9847	23.0476	22.4699	1.23236	0.676201	-0.512843	0.183382	-1.7452	0.985326	uex	A0A0B7P9G0	FBgn0262124
23.8014	24.9633	23.9072	24.2276	23.815	23.2022	25.7237	25.9905	26.1968	1.74638	1.51793	-0.475724	0.424412	-2.2221	2.60678	Uggt	Q09332	FBgn0014075
22.9844	21.9636	20.7217	23.8109	23.5346	24.1853	24.7591	22.0307	20.4179	0.51269	0.128995	1.95371	1.06367	1.44102	0.490097	Ugt317A1	Q9W228	FBgn0040091
23.8784	23.6246	23.3406	22.7929	22.6123	23.8573	24.7521	23.8263	24.2249	0.653279	0.921844	-0.52701	0.51124	-1.18029	1.17581	Upf1	X2JBC1	FBgn0030354
23.5207	22.5338	22.982	23.4302	21.2253	23.9793	23.4125	22.2922	21.8107	-0.507072	0.374669	-0.13393	0.0497798	0.373142	0.143279	Upf2	Q9W3L1	FBgn0029992
22.2084	22.685	20.8015	19.6191	21.386	21.9008	22.3739	23.0438	22.6971	0.806635	0.540992	-0.929693	0.445335	-1.73633	1.13808	Upf3	Q9W1H3	FBgn0034923
22.3814	22.999	22.5592	21.9354	20.7174	21.8838	21.4523	22.1684	22.099	-0.739989	1.16993	-1.13431	1.06293	-0.394326	0.358344	UQCR-C1	Q9VFF0	FBgn0038271
25.0808	25.5372	25.3751	26.4065	26.2911	26.0224	26.7988	26.2106	26.5366	1.18431	2.19773	0.90898	2.1507	-0.275329	0.60241	UQCR-C2	Q9VV75	FBgn0250814
23.0588	21.2817	21.4919	19.5953	22.4898	23.4305	22.2472	21.4863	24.3081	0.736394	0.290001	-0.105618	0.0269873	-0.842012	0.231071	UQCR-Q	Q9VVH5	FBgn0036728
21.6566	22.4549	21.5376	20.9843	20.608	21.1431	21.2501	21.1848	22.1965	-0.339199	0.318438	-0.971247	1.24275	-0.632048	0.80428	uri	Q9W148	FBgn0035025
19.57	20.7273	19.4821	28.0673	28.1251	27.9191	22.9841	22.5904	21.9152	2.57013	2.07565	8.11072	2.69762	5.54058	4.19527	Vap33	Q9W4N8	FBgn0029687
23.7253	24.1795	23.8173	23.0789	23.8295	24.1746	22.9869	24.1501	23.4268	-0.3861	0.422068	-0.213028	0.227802	0.173072	0.136316	Vha26	A0A0B4LGS4	FBgn0283535
24.7894	25.48	24.7336	25.1556	24.8775	25.3176	24.0725	23.9352	23.1514	-1.28133	1.55338	0.115881	0.155788	1.39721	1.94715	Vha55	E1JIJ5	FBgn0005671
25.2647	26.0892	26.1014	24.7162	24.8537	24.4087	24.405	24.9639	24.4287	-1.21924	1.56352	-1.15887	1.45296	0.0603657	0.0959863	Vha68-2	A4V0N4	FBgn0263598
22.1297	21.7123	20.7484	21.5044	20.1417	21.6083	21.4269	20.626	21.343	-0.398149	0.334209	-0.445322	0.287148	-0.0471725	0.0295764	vig	Q9V426	FBgn0024183
25.3488	25.3405	24.8813	25.4727	25.0994	25.0319	24.2325	24.5088	24.0292	-0.933385	1.95203	0.0111732	0.0179624	0.944558	2.07534	vig2	Q960D3	FBgn0046214
24.7852	24.8846	26.8539	26.5953	26.8471	26.0595	25.8554	25.5713	25.2689	0.057305	0.0264083	0.992756	0.559533	0.935451	1.50534	vito	Q8SWS7	FBgn0052418
23.5265	24.6972	19.6029	24.2018	24.8173	23.905	24	24.8447	24.482	1.83337	0.448732	1.69921	0.414386	-0.134158	0.136268	vkg	Q9VMV5	FBgn0016075
25.0065	25.4653	20.8929	26.436	27.2849	26.0066	25.2131	25.3477	25.5927	1.59626	0.412615	2.78759	0.722606	1.19134	1.41637	Vps13	A1Z713	FBgn0033194
22.6881	22.2204	22.6999	23.5987	23.2631	22.8073	23.9254	23.1274	23.9239	1.12279	1.50353	0.686915	1.11243	-0.435879	0.549519	Vps4	Q9Y162	FBgn0283469
22.782	22.0851	23.0471	22.8864	23.6322	24.4872	21.706	22.2636	21.9238	-0.673561	0.889687	1.03058	0.838224	1.70414	1.59487	Vps45	Q9VHB5	FBgn0261049
20.9075	22.055	20.3376	22.8892	22.6498	22.692	22.9728	22.6494	22.0449	1.45568	1.0812	1.64364	1.09753	0.187965	0.26664	wal	Q7KN94	FBgn0010516
21.2193	21.4966	19.9077	21.6816	20.6949	22.6216	19.8904	21.3049	21.1642	-0.0880311	0.0452029	0.791499	0.460072	0.87953	0.543196	wdp	Q9W266	FBgn0034718
23.3009	22.3155	22.6165	22.8819	21.8666	23.1937	22.4313	21.5962	22.4581	-0.582408	0.647705	-0.0968863	0.067851	0.485522	0.422213	Wdr37	Q9VE73	FBgn0038617
20.8566	21.2602	22.4539	21.3746	21.5929	21.6644	20.3963	21.1785	21.0137	-0.6607	0.51296	0.0204557	0.0131722	0.681156	1.26098	Wdr92	Q9VVM7	FBgn0036771
21.6077	21.8535	21.0188	23.4941	24.7547	23.4561	25.5495	25.5689	24.7981	3.81216	3.37098	2.40834	1.85352	-1.40382	1.32378	whd	Q7JQH9	FBgn0261862
25.116	25.1379	20.1682	24.9373	24.3914	24.5313	24.2727	24.5606	24.3888	0.933349	0.201111	1.14597	0.251541	0.212623	0.506148	woc	A0A0B4KI43	FBgn0010328
22.0355	23.5541	19.837	22.515	23.417	22.5359	22.5395	22.5463	21.6781	0.445741	0.140205	1.01377	0.347111	0.568026	0.616112	x16	M9PC85	FBgn0028554
24.8286	24.7813	25.6735	25.2672	24.4206	24.6937	24.3568	24.3307	24.7766	-0.606452	0.796284	-0.300645	0.321796	0.305808	0.457682	xmas	Q9U3V9	FBgn0286809
21.8094	19.5585	21.8599	20.603	21.719	22.6874	25.1045	26.0308	24.9197	4.27572	1.7667	0.593878	0.240619	-3.68184	2.21842	YME1L	Q9W1Y0	FBgn0034792
27.9482	27.7852	27.3674	28.1959	26.1805	27.8776	27.123	26.7914	26.5562	-0.876713	1.66934	-0.282258	0.154261	0.594455	0.387157	yps	Q95RE4	FBgn0022959
22.7353	23.3546	20.4607	22.4949	22.1618	23.5235	22.5933	22.2604	21.6095	-0.0291278	0.00996841	0.543199	0.209759	0.572327	0.498398	Ythdf	Q9VBZ5	FBgn0039261
21.0355	21.5659	19.0004	21.2602	21.0503	21.0825	20.115	20.9661	21.3723	0.283837	0.116083	0.597067	0.279663	0.31323	0.345012	ytr	Q9W1I6	FBgn0021895
22.1175	22.7462	22.1413	22.2467	21.0878	21.615	22.8005	22.4796	23.2956	0.523556	0.763758	-0.685165	0.767508	-1.20872	1.3745	zf30C	Q9VL91	FBgn0270924
27.1928	27.9726	27.0785	26.9077	27.2453	26.6665	27.5733	29.3482	27.9225	0.866715	0.599881	-0.474778	0.627873	-1.34149	1.11016	zip	Q59E58	FBgn0265434
26.6396	26.8844	26.2765	27.2655	26.2222	26.2024	26.5015	27.4161	27.2543	0.457144	0.595577	-0.0367654	0.0308362	-0.49391	0.475948	Zn72D	Q86BI3	FBgn0263603

## Sheet: Figure 4D
Figure 4D. Volcano plot of CG950-GST, WT versus W24A,W27A										Golgi cargo
										COPI components
										Other known trafficking proteins
Wild Type (pLGW755)			W24A,27A (plasmid pLGW756)			Ratio	P value
LFQ intensity pLGW755_1	LFQ intensity pLGW755_2	LFQ intensity pLGW755_3	LFQ intensity pLGW756_1	LFQ intensity pLGW756_2	LFQ intensity pLGW756_3	Log2 LFQ intensity pLGW755 vs LFQ intensity pLGW756	N: -Log Student's T-test p-value LFQ intensity pLGW755_LFQ intensity pLGW756	Gene name	Protein IDs	Flybase ID
22.7583	22.9166	22.4664	21.8856	23.2679	21.7737	0.404705	0.33515	128up	P32234;REV__Q27591;REV__A0A0S0WGT1	FBgn0010339
23.6574	24.2679	23.4255	23.5177	24.2838	24.3114	-0.254073	0.283143	14-3-3epsilon	P92177	FBgn0020238
24.695	24.9859	24.9715	24.6731	25.8183	24.6951	-0.178033	0.172906	14-3-3zeta	A0A0B4KEH0;P29310	FBgn0004907
22.6427	21.9417	23.6317	23.4034	24.422	22.7032	-0.770823	0.478438	4E-T	L0MLQ9;Q8IH18	FBgn0052016
22.6075	22.6729	21.5098	22.2226	23.0288	22.7025	-0.3879	0.364868	Aatf	Q9VM95	FBgn0031851
22.2557	22.7209	21.901	22.0316	21.9666	21.8097	0.356598	0.654952	Abl	M9PCU1;M9PI83;M9PFX0;M9PFI5;X2JGR4;A8JNU2;M9PFI8;M9PCT8;M9PFS1;P00522	FBgn0000017
27.846	27.8071	27.7912	27.9271	28.0542	27.6259	-0.0543022	0.159082	ACC	A1Z784;Q7JV23;A8DY67	FBgn0033246
24.4364	23.9523	24.5802	24.3285	25.625	24.3719	-0.452117	0.412813	Acn	Q9VJ12	FBgn0263198
27.2238	27.5691	27.1357	28.5667	27.226	27.5362	-0.466762	0.474924	Acsl	A1Z7H3;Q8T3L1;A1Z7H2;A0A0B4KFE4	FBgn0263120
28.1303	27.9515	27.7216	27.8767	28.3043	27.6623	-0.0132961	0.0198796	Act5C	X2JCP8;P10987	FBgn0000042
22.444	22.4714	22.2513	23.3663	23.4162	23.212	-0.942622	3.2804	Adf1	P05552;A0A0B4KEJ0	FBgn0284249
26.5896	27.0779	26.9612	27.1984	27.2975	26.8631	-0.243401	0.545282	AGO2	Q9VUQ5;M9PFK7	FBgn0087035
23.6223	24.2987	23.9233	23.5005	22.6985	23.3965	0.749608	1.10553	Agpat3	Q9VV51;D5AEK7;Q961F9	FBgn0036623
22.2694	21.6065	21.9971	21.9648	22.9708	21.7887	-0.283753	0.274006	AIF	M9PBQ4;Q9VQ79	FBgn0031392
23.5353	23.5965	25.085	25.3518	24.1466	25.3593	-0.880341	0.60998	AIMP1	A1Z7K8	FBgn0033351
25.1031	24.6425	25.8775	25.8441	24.9597	25.7786	-0.319789	0.28029	AIMP2	Q9VUR3	FBgn0036515
23.7982	22.9487	23.7856	23.8018	23.3526	24.1052	-0.242401	0.272934	AIMP3	Q8MKK1	FBgn0050185
24.1746	24.9125	23.8955	24.6194	23.8369	24.6956	-0.0564429	0.0472438	Akap200	Q86BM5;Q8IPF5;Q9VLL3	FBgn0027932
24.3463	23.6033	24.3277	24.1999	24.8318	24.0367	-0.263702	0.312853	alc	A1Z7Q8;Q95SG9	FBgn0260972
26.0328	24.83	25.9682	25.9961	25.1094	25.4284	0.0990035	0.0741325	Aldh	Q9VLC5	FBgn0012036
24.5759	23.9564	24.9318	25.4072	24.3	25.0935	-0.44551	0.438582	Aldh-III	A1Z6Z3;A0A0B4KEE1;Q7JR61;A0A0B4KEL0;A0A0B4KF99;A4UZ69;A1Z6Z4;A0A0C4FEI5;A0A0C4DHC8	FBgn0010548
21.1186	20.1763	20.8601	21.1974	20.7406	22.1335	-0.638783	0.571649	Aldh7A1	Q8SXQ1	FBgn0036857
21.9929	20.3872	21.5528	21.8872	22.0434	21.5559	-0.517856	0.444955	Alg11	Q9VP06	FBgn0037108
19.3345	21.8312	21.7127	21.299	19.8905	20.8659	0.274347	0.108502	alpha-Man-Ia	Q8IRL4;P53624	FBgn0259170
29.9278	28.9478	29.5772	30.1075	29.6127	30.13	-0.46578	0.630634	alpha-Spec	M9PBI5;P13395;M9PDQ0;M9PGV6	FBgn0250789
34.7209	34.4159	35.2104	28.8998	28.7753	29.0308	5.88041	4.76281	alphaCOP	Q9W0B8	FBgn0025725
28.663	28.0812	28.1664	27.6986	28.0374	27.5952	0.526463	1.09895	alphaTub84D	P06605;P06603;P06604	FBgn0003885
27.96	27.1788	26.9665	27.9328	28.1014	27.7565	-0.561797	0.817976	alt	Q960Y8;Q9VEH0	FBgn0038535
24.1217	24.3429	24.4257	25.1564	25.2547	25.6213	-1.04737	2.47149	AMPdeam	D0IQK3;Q76NR0;X2JFA0;M9MS55;Q961Q7;Q76NQ9;X2JEY5	FBgn0052626
21.9502	23.1921	22.816	23.351	21.5114	22.4284	0.222484	0.126186	AMPKalpha	O18645	FBgn0023169
21.3901	21.4505	20.2767	20.87	21.187	21.4666	-0.135433	0.117732	AnxB9	A0A0B4KH34;P22464	FBgn0000083
24.1697	24.2515	24.2036	22.9747	24.0402	24.0325	0.525836	0.673025	AP-2alpha	P91926	FBgn0264855
23.3494	23.7869	23.6779	23.5167	23.5976	23.5884	0.0371316	0.0994291	AP-2mu	O62530	FBgn0263351
22.49	21.9302	21.9644	23.0052	21.5576	22.9072	-0.361841	0.292363	aralar1	A0A0B4KHW3;A0A0B4K6V1;Q9VA73	FBgn0028646
20.1539	19.344	20.1264	21.3321	21.3805	22.1705	-1.75295	2.00321	Arc1	Q7K1U0	FBgn0033926
21.8343	20.76	20.7157	21.8408	20.5555	21.3653	-0.150523	0.103386	Arf102F	L0MNA8;P40945	FBgn0013749
24.3446	24.4418	24.6445	23.0716	22.957	23.4253	1.32568	2.8717	Arf79F	M9PG22;P61209	FBgn0010348
26.958	26.3166	25.934	27.2624	26.4277	27.3272	-0.602907	0.655748	ArgRS	Q9VXN4	FBgn0027093
23.5112	22.2419	22.2369	23.097	23.4997	23.6559	-0.754197	0.761754	Arp1	P45889	FBgn0011745
19.5535	21.6799	20.2246	20.3883	20.5797	19.9869	0.167688	0.0917474	Arpc4	Q9VMH2	FBgn0284255
24.6743	25.3933	24.9029	25.3893	25.1643	25.0573	-0.213521	0.384725	Ars2	A0A0B4KEI5;Q9V9K7	FBgn0033062
26.0553	26.1108	26.4806	26.55	25.6154	25.9261	0.185069	0.23854	AsnRS	Q9V434	FBgn0086443
26.7647	26.2768	26.7872	27.8881	26.0059	27.4795	-0.514959	0.360656	AspRS	Q7K0E6	FBgn0002069
24.0149	24.5543	24.1873	25.0254	24.7635	24.5137	-0.515399	1.11653	AspRS-m	Q9VJH2	FBgn0051739
20.4709	21.119	19.9991	22.3762	22.1688	22.3801	-1.7787	2.23222	ast	Q9VPW1	FBgn0015905
22.8013	23.905	23.843	23.9181	24.5585	23.8059	-0.57771	0.604953	ATPsynB	Q94516	FBgn0019644
29.217	28.2225	28.6462	28.509	28.8568	28.4559	0.0880108	0.100513	ATPsynbeta	X2JH42;L0MQ04;Q05825;Q8T4C4	FBgn0010217
24.1918	24.9292	24.6005	24.4028	24.9301	23.9906	0.132673	0.142326	ATPsynD	A0A0B4LHL7;Q24251	FBgn0016120
25.7669	26.5059	25.2214	25.5548	25.492	25.2843	0.387704	0.435953	ATPsyndelta	Q9W2X6	FBgn0028342
23.0874	24.3025	23.9002	24.3966	24.2656	23.7587	-0.376914	0.390725	ATPsynF	Q9W141	FBgn0035032
28.8373	28.404	28.3329	28.9517	28.2625	28.3661	-0.0020326	0.00249389	ATPsyngamma	O01666	FBgn0020235
24.1061	24.5726	24.0816	24.0999	24.729	24.8702	-0.312944	0.475262	ATPsynO	Q24439	FBgn0016691
21.8764	23.1444	22.6248	23.0663	23.5987	23.6467	-0.888697	1.01138	Atx2	Q8SWR8;A0A0B4LH64	FBgn0041188
20.9501	20.0431	21.3485	21.6059	21.7186	20.9537	-0.645526	0.641972	B4	Q9VJX3	FBgn0023407
28.5267	29.4234	27.8315	27.053	29.2531	27.2476	0.742618	0.369623	B52	A0A0C4DHG5;P26686	FBgn0004587
21.7901	20.3591	21.0031	22.2631	21.978	22.4315	-1.17343	1.26733	ball	A4V3G8;Q7KRY6	FBgn0027889
23.0792	20.3943	21.1847	22.0944	22.9626	22.4095	-0.936091	0.48738	Bap55	Q7K012	FBgn0025716
21.7438	18.797	21.3586	22.8274	22.1888	21.7069	-1.60787	0.753925	Bap60	Q9VYG2	FBgn0025463
20.3398	21.2162	21.1647	21.5094	21.1854	21.7189	-0.56432	0.806599	barr	Q9VIP9	FBgn0014127
21.8239	22.7954	22.2488	21.3629	21.7625	22.0766	0.555355	0.729011	BCAS2	Q9VAY6	FBgn0039558
22.3958	22.4047	23.0672	22.6954	22.4769	22.6832	0.00409762	0.00575743	BEAF-32	Q94513;Q7JN06	FBgn0015602
24.623	23.7512	24.4478	25.0544	25.0358	25.1178	-0.795335	1.38756	bel	A0A0B4KGU4;Q9VHP0;M9PBB5;P09052	FBgn0263231
23.1895	23.4011	23.5286	22.9809	23.9964	22.9369	0.0683581	0.0662017	ben	E1JJN1;P35128;Q9VJS5	FBgn0000173
24.9589	24.5207	24.8567	25.6057	25.6306	25.1826	-0.694235	1.61604	beta-Spec	Q00963;M9PF16;M9PHG4	FBgn0250788
33.7201	33.5979	33.7494	27.9894	28.6881	28.494	5.29859	4.80686	beta'COP	O62621	FBgn0025724
33.4267	32.9438	33.433	27.2445	27.7755	27.7579	5.67525	4.73759	betaCOP	P45437	FBgn0008635
29.2991	28.157	28.6331	28.5669	27.9811	28.057	0.494724	0.582263	betaTub56D	Q24560;A1ZBL0;Q9VAX7;Q8MST5	FBgn0284243
23.8275	20.6663	23.9092	23.8975	23.346	23.0092	-0.616575	0.218554	betaTub60D	P08841	FBgn0003888
29.2085	28.715	28.886	28.6404	28.9071	29.2894	-0.00914892	0.0127272	blw	P35381	FBgn0011211
27.2132	26.3157	26.8567	27.619	27.6237	27.4607	-0.772611	1.35567	bor	Q9VEX6	FBgn0287225
25.8493	25.7607	25.3842	25.8168	24.672	25.8195	0.228604	0.218256	brm	M9PFM5;M9PFS6;P25439	FBgn0000212
24.0093	24.4866	25.2474	24.922	24.6835	24.7317	-0.19791	0.208271	Brr2	Q9VUV9	FBgn0263599
24.7804	24.771	24.2931	24.1555	24.288	24.3399	0.353703	0.974737	Bruce	A0A0B4KH36;A0A0B4KFQ0;A0A0B4KGR9;Q9VH01;A0A0B4KG50	FBgn0266717
23.8934	25.2052	23.9053	24.7655	23.7589	24.5967	-0.0390733	0.0244318	bsf	Q9VJ86	FBgn0284256
22.0963	22.1449	24.7919	22.7432	22.6552	23.0196	0.205026	0.0806778	Bsg	Q8IPG9;M9PCW5;Q7KTJ7	FBgn0261822
20.972	21.6882	20.3196	21.4468	21.3327	19.7025	0.165981	0.0855117	BthD	Q9VYB0	FBgn0030501
27.7281	26.682	27.1369	27.9008	27.3441	27.0263	-0.241404	0.240124	C1GalTA	E2QCQ7;Q7K237	FBgn0032078
22.6792	24.3162	21.78	21.7938	23.3358	22.9717	0.224728	0.0913914	CaBP1	Q9V438	FBgn0025678
25.2417	23.2488	24.4736	25.1957	23.7075	24.0772	-0.00540606	0.00240985	Caf1-55	Q24572	FBgn0263979
22.1769	21.0385	21.3606	22.1538	21.3754	22.0235	-0.325608	0.32137	Cam	A0A0B4LF57;P62152	FBgn0000253
22.519	22.6189	23.3262	22.8608	23.6343	22.5898	-0.206954	0.19741	Cand1	M9PB90;Q9VKY2	FBgn0027568
22.5437	21.129	22.7685	23.4822	22.5236	23.6635	-1.07605	0.797748	Cap-D2	Q9VAJ1	FBgn0039680
22.9881	22.5347	22.0732	23.1385	23.0844	23.376	-0.667644	1.1258	Cap-G	A1Z987;B3DN53	FBgn0259876
25.0758	25.371	24.7495	25.1462	25.478	24.4877	0.0281296	0.027619	Caper	Q9VM49;X2JDG0;X2J9R6;X2J523	FBgn0031883
25.3475	25.6664	25.9583	25.5303	26.9172	25.1965	-0.223919	0.150257	Capr	E4NKG1;Q9I7D3	FBgn0042134
23.211	22.6289	22.8699	23.3852	22.5474	22.6527	0.0415281	0.0453534	cass	Q9V431	FBgn0286781
23.4601	22.6445	23.1672	24.3758	23.7738	25.0792	-1.319	1.37944	Cbp80	E2QD75;Q7K4N3	FBgn0022942
24.8435	25.1171	25.634	25.9576	25.4808	25.9447	-0.596156	0.999203	CCT1	A4V391;P12613	FBgn0003676
22.4909	23.0994	23.3692	22.8194	24.2344	23.9338	-0.676029	0.602223	CCT2	Q9W392	FBgn0030086
23.8884	24.6828	24.3558	24.3766	24.1517	24.5552	-0.0522086	0.0707194	CCT3	A4V303;P48605	FBgn0015019
26.3658	26.5728	26.3967	26.7861	27.351	26.9877	-0.596504	1.54898	CCT4	Q9VK69	FBgn0032444
21.2755	21.0291	21.7435	22.3115	22.3984	22.9115	-1.19112	1.87723	CCT5	Q7KKI0;A1Z8U4	FBgn0010621
23.6489	24.5986	24.7289	25.2769	25.232	25.1676	-0.900019	1.23645	CCT6	Q9VXQ5	FBgn0027329
22.4235	22.4773	22.4578	22.4048	22.8054	22.6847	-0.178792	0.67875	CCT7	Q9VHL2	FBgn0037632
22.7594	23.4543	24.0267	24.2122	23.4202	24.4955	-0.629178	0.574282	CCT8	Q7K3J0	FBgn0284436
26.5658	27.6829	26.2729	26.4694	25.9057	26.4661	0.560148	0.525739	CD98hc	Q9VHX9;A0A0B4KFA6	FBgn0037533
27.9402	27.6319	27.3876	28.4751	28.7115	28.4845	-0.9038	2.15285	Cdc5	Q9W0R0	FBgn0265574
24.4446	24.4005	24.4498	24.9671	25.1596	23.5572	-0.129662	0.0914277	Cdep	A0A0C4DHA1;Q2M1E6;Q9VN68	FBgn0265082
23.2826	22.7787	22.8167	23.907	23.6712	23.7569	-0.819044	2.01562	cDIP	Q9VDD5	FBgn0038865
21.2568	20.1001	21.5879	22.3562	20.4633	21.3351	-0.403306	0.221949	Cdk12	M9PG50;Q9VP22	FBgn0037093
20.4164	20.5848	19.4955	21.478	22.5144	20.1732	-1.223	0.740922	cg	A8DYD3;A1Z9M3;B7YZE6;A0A0B4LFC7;A8DYD2;A8DYD1;A1Z9M4;A0A0B4LF29;Q7KHK4;A0A126GUP1	FBgn0000289
25.1225	25.0859	24.5291	25.4988	26.2854	25.7972	-0.947952	1.47031	CG10333	Q9VJ74	FBgn0032690
23.8299	22.8589	22.5866	23.7974	22.4809	23.8125	-0.271802	0.177779	CG10600	M9PG55;Q9VJ42;B7YZX6	FBgn0032717
21.5155	20.8718	21.8476	21.6672	21.0993	21.7584	-0.0966841	0.0981627	CG10616	C8VV60;M9NE87;Q9VTX8	FBgn0036286
25.4819	25.1715	25.0237	25.8343	26.4186	26.2687	-0.948147	1.89325	CG10737	B7YZL6;Q7YTZ4;B7YZL5;B7YZL8;Q0E919;B7YZL1;B7YZL3;B7YZL2;A1ZBH5;B7YZL7;Q1RKY1;A0A0B4LG19;A0A0B4J401	FBgn0034420
23.5615	23.9323	24.483	24.134	24.8448	23.7557	-0.252598	0.238792	CG11076	Q9V493;Q7KQM8	FBgn0039929
24.8819	23.462	25.4767	26.7501	23.8109	25.9439	-0.894768	0.350112	CG11127	Q7JRM5	FBgn0033178
20.7478	20.2772	18.8921	21.3149	21.493	21.3315	-1.40742	1.18192	CG1129	E2QCZ9;Q7JZB4	FBgn0037279
21.2495	22.7472	22.3364	22.2795	23.4015	21.7354	-0.361088	0.210985	CG11414	Q9W149	FBgn0035024
25.4548	24.8824	25.2682	25.1737	25.7629	25.2391	-0.190093	0.308446	CG11417	O46307	FBgn0024364
22.6263	22.6614	22.6898	22.6058	23.0149	23.6157	-0.419656	0.645026	CG11563	Q9V9U9	FBgn0039868
24.2945	21.7601	23.3872	25.3303	25.228	24.8666	-1.99433	1.24102	CG11583	Q9VZE6	FBgn0035524
21.6815	20.725	21.0586	21.4653	20.6674	20.77	0.187491	0.190977	CG11788	Q4V3Z5	FBgn0034495
24.8592	25.0518	24.8837	23.9584	24.7983	24.3696	0.55615	1.04533	CG11837	Q9VAQ5	FBgn0039627
20.2064	21.8579	23.2768	23.7367	22.0018	23.193	-1.19677	0.511992	CG11920	Q9VBY2	FBgn0039274
24.0683	25.6021	25.3714	24.3606	26.0085	24.8266	-0.0513153	0.0251023	CG11999	Q9VNA3	FBgn0037312
24.7724	23.5762	24.0559	23.0564	23.7105	25.6666	-0.00965881	0.00368352	CG12093	Q9VZX8	FBgn0035372
23.4114	23.0385	23.3847	23.9972	23.628	23.5384	-0.443004	1.12745	CG12112	Q9W3E0;M9PE13	FBgn0030048
24.7206	23.743	24.55	25.0996	24.6554	24.5077	-0.416338	0.522776	CG12128	A1Z830;A1Z831	FBgn0033473
23.628	22.6929	23.7562	24.9737	23.6902	24.3426	-0.976458	0.912456	CG12213	Q8INJ4;Q9VGF8;A8JQY2	FBgn0260742
21.9168	19.8863	21.4704	23.3145	22.7579	22.9007	-1.89988	1.3885	CG12288	Q9VJG2	FBgn0032620
24.4134	23.0999	23.708	24.5633	25.1383	25.2143	-1.2315	1.33497	CG12301	Q9VUR2	FBgn0036514
20.5413	21.7255	21.5985	21.5014	21.5623	20.4021	0.133195	0.0890357	CG12325	Q5U0X8	FBgn0033557
23.0651	20.9362	22.9937	24.6246	24.3582	24.8559	-2.28122	1.48313	CG1234	Q9VI82	FBgn0037489
24.3144	23.3495	24.4122	23.8132	24.1825	24.7104	-0.20998	0.187721	CG12391	Q7K4G8	FBgn0033581
21.5201	21.6984	22.5408	21.7934	21.5806	21.588	0.265736	0.340957	CG12499	Q9VD07	FBgn0038968
20.629	22.9092	21.7141	19.5549	23.5713	20.263	0.621039	0.167045	CG12608	Q9VXW3;Q9VXW4	FBgn0030630
21.8949	20.3838	21.6442	22.2445	21.5356	20.4775	-0.111558	0.0554431	CG12702	Q9VWC7	FBgn0031070
25.7771	24.4587	25.4396	26.0212	24.9694	26.1333	-0.482846	0.373292	CG12717	Q9VYJ5	FBgn0030420
22.8783	23.2871	23.9985	23.0544	24.4798	23.4979	-0.289386	0.210241	CG12909	Q7K0D3	FBgn0033507
26.6879	26.52	26.764	27.5156	26.4197	26.7747	-0.246027	0.302505	CG1307	E1JJ73;O97067	FBgn0026566
26.2088	26.3185	26.3737	27.381	26.3825	27.662	-0.841491	1.00925	CG13096	H0RNN8;Q9VLK2	FBgn0032050
22.7951	23.0498	23.2898	24.0438	23.6587	24.4011	-0.989614	1.73445	CG13097	Q9VLK1	FBgn0032051
27.2971	25.6115	26.846	26.9912	26.6176	26.3326	-0.0622781	0.0392763	CG13126	Q9VL60	FBgn0032168
25.1811	25.1779	24.5908	24.6064	25.6268	23.7425	0.324724	0.218425	CG1316	Q9VZE4	FBgn0035526
25.4075	25.8967	24.7832	23.9887	25.288	24.9971	0.604582	0.522296	CG13185	A8DYB0	FBgn0033661
25.4302	26.2466	26.0436	26.3684	25.967	25.5918	-0.0689627	0.072738	CG1371	A1Z843	FBgn0033482
28.9886	27.9633	29.4553	30.2061	29.2337	29.5525	-0.861671	0.753608	CG13887	Q9W0M4	FBgn0035165
22.6326	23.7382	23.6384	23.335	24.0593	23.8123	-0.399097	0.411497	CG14210	Q9VWF8	FBgn0031040
20.9414	22.4726	21.9707	23.1897	22.0529	21.5521	-0.469968	0.286716	CG14230	Q9VWD4	FBgn0031062
19.8223	21.5571	21.3426	21.3121	21.6672	20.2721	-0.176472	0.0913927	CG14286	Q9VE11	FBgn0038673
21.969	21.309	21.3752	21.8061	21.781	21.4833	-0.139067	0.233341	CG14650	Q9VN28	FBgn0037252
20.6754	20.1681	21.573	22.2612	21.6937	21.5104	-1.01624	1.01748	CG14805	Q9W550	FBgn0023514
22.0371	19.2459	21.2664	21.9213	22.7311	21.349	-1.15066	0.551462	CG15014	Q9VZD8	FBgn0035532
23.764	23.0577	22.6563	23.8092	23.3429	23.3244	-0.332855	0.389206	CG15019	Q9VZC8	FBgn0035541
24.6374	24.2372	24.2378	24.2855	24.4806	24.3806	-0.0113881	0.026384	CG15099	A0A0B4KG81;A1ZBE8	FBgn0034400
21.3079	20.7207	20.7569	21.7954	21.5209	20.4921	-0.340977	0.317416	CG15356	Q9VQ58	FBgn0031377
21.6536	19.5828	22.7846	24.3308	22.0983	24.5443	-2.31749	0.884354	CG1542	Q9V9Z9	FBgn0039828
22.2584	20.9077	21.5485	22.41	19.3219	22.046	0.312253	0.107412	CG15611	Q8MKL4;A1ZAQ4	FBgn0034194
24.7373	25.3566	25.0357	24.8228	25.0817	23.9021	0.440989	0.478538	CG1582	Q9VZ55	FBgn0030246
21.7774	19.9902	22.2772	22.7641	21.4733	21.835	-0.675866	0.354233	CG15877	Q9W019	FBgn0035337
22.8902	22.2349	21.6145	22.2932	23.3464	22.0263	-0.308767	0.220467	CG1622	Q9VYE9;M9PHQ4;X2JF51	FBgn0030468
24.3955	19.9957	23.1117	22.5412	22.5815	22.7257	-0.115199	0.0296404	CG1673	Q9VYD5	FBgn0030482
21.97	21.7878	22.0226	22.1255	22.5405	21.8008	-0.228816	0.43442	CG16753	Q9VZV8	FBgn0035393
20.9849	20.9238	20.5889	20.8024	21.3153	22.1671	-0.595722	0.645987	CG1677	X2JE07;Q9W3R9	FBgn0029941
22.6888	22.9106	23.4362	21.9668	23.7628	23.3496	-0.0145346	0.00814631	CG16812	Q9VK18	FBgn0032488
22.0223	21.4201	22.215	22.4274	19.5251	21.6923	0.670839	0.3019	CG16972	Q8SWW4	FBgn0032481
23.5215	23.0428	23.9722	23.9414	25.0662	23.1021	-0.52443	0.345471	CG1703	Q9VYW4	FBgn0030321
20.8163	21.8488	20.3454	21.8402	22.4055	22.006	-1.0804	1.06994	CG17078	Q9VPM7;M9PAY6;M9PDS0	FBgn0086855
23.0086	23.5072	21.985	23.9876	24.0479	24.4138	-1.3162	1.31845	CG1737	Q9VZ00;X2JEU3	FBgn0030293
24.4451	22.5735	24.6222	24.4806	23.8207	24.3935	-0.351344	0.196448	CG17593	Q9VQR9	FBgn0031544
21.8841	20.6163	21.1999	21.3377	21.5245	20.1791	0.21965	0.146364	CG17597	Q9VJ44;Q9VJ43	FBgn0032715
23.9581	23.3253	24.4372	25.1492	24.433	24.6656	-0.842431	1.02752	CG1785	Q9W3C2	FBgn0030061
23.8998	24.2855	23.194	25.9052	23.4017	23.6385	-0.522057	0.239265	CG17896	Q7KW39	FBgn0023537
24.294	22.1647	23.3776	24.4371	23.9215	24.7272	-1.08319	0.754066	CG18178	Q9VT38	FBgn0036035
21.6839	22.3391	21.7437	23.1361	21.8105	22.6488	-0.609539	0.623083	CG18273	Q9I7Z8	FBgn0029525
24.3858	24.5142	23.32	22.9895	24.5181	23.9032	0.269745	0.175293	CG18600	Q9VE94	FBgn0038601
26.8863	26.5515	26.9555	26.7487	25.7245	27.1381	0.260675	0.232754	CG18661	M9MRG1;Q9VLF6	FBgn0040964
28.3618	27.1561	27.7345	28.3946	27.75	28.4878	-0.45999	0.4772	CG2061	M9PH85;Q9Y0Y7	FBgn0027498
22.0881	22.3855	22.3071	23.32	22.334	23.1387	-0.670664	0.995954	CG2064	A1Z729;Q7JUS1;Q8MZG9	FBgn0033205
22.7894	24.3271	21.0481	22.3845	23.5747	21.25	0.318471	0.0983206	CG2186	Q9VZ60	FBgn0030243
23.3239	22.5805	21.8038	22.4645	22.5277	23.0392	-0.107719	0.0800146	CG2260	Q9W3K3	FBgn0030000
22.406	23.374	22.5745	23.15	23.614	21.9909	-0.133459	0.0832083	CG2685	O76861	FBgn0024998
27.5368	27.2344	26.7923	27.7732	27.07	27.5244	-0.268004	0.376685	CG2691	X2JEW2;Q9VYA7	FBgn0030504
23.1271	21.9316	21.5726	22.7801	22.4588	19.8632	0.509696	0.188061	CG2875	Q9W4R1;Q9W4R2	FBgn0029672
24.685	25.8519	25.8413	24.9083	26.9127	25.6489	-0.363893	0.199694	CG2918	O46067	FBgn0023529
28.5177	27.6786	27.6232	27.8519	26.8443	28.2982	0.275011	0.204966	CG30122	A8E6M1;A1ZBB4;E1JGL8	FBgn0050122
22.8158	23.6921	22.9893	24.0484	24.0945	23.5626	-0.736079	1.09045	CG30349	A1Z7K2	FBgn0050349
24.7431	22.5027	24.4997	24.0874	22.5978	23.5602	0.500009	0.23606	CG3061	Q9VFP0	FBgn0038195
23.547	22.6471	23.1148	24.3081	23.1398	23.6623	-0.60044	0.635068	CG3071	Q9W4Z9	FBgn0023527
21.2786	21.8799	22.6504	22.1139	23.9607	21.584	-0.616566	0.305248	CG31342	A8JQY9;A8JQZ0	FBgn0051342
23.4325	19.8228	22.0751	23.307	22.7062	23.0018	-1.22822	0.5034	CG31368	Q9VGG9;Q7KSN8	FBgn0051368
20.6811	21.7386	21.546	21.1884	21.9018	21.7357	-0.28676	0.298355	CG31510	Q9VBX4	FBgn0051510
23.472	21.9094	23.0504	22.7988	21.4837	23.1313	0.339345	0.189182	CG3164	Q9VPJ9;Q8IPV3;Q8T9E6	FBgn0025683
25.469	24.7811	25.0061	25.348	25.4605	24.7917	-0.114705	0.147474	CG31729	X2J9M9;X2JDZ6;Q9VK04;Q9VK06	FBgn0051729
23.2973	23.5036	22.9117	24.5874	21.8987	22.7279	0.166216	0.0715523	CG32075	Q8SZY9	FBgn0052075
22.6574	23.1371	22.7506	22.8324	22.6537	22.1968	0.287441	0.52816	CG3224	Q9W3Y0	FBgn0029885
28.6829	28.1018	28.5946	29.5565	29.9197	30.3668	-1.48791	2.1338	CG32344	Q8SY39	FBgn0052344
24.3168	23.3147	24.5841	24.9767	24.1777	25.3293	-0.756083	0.665428	CG32409	Q8I937	FBgn0052409
23.1965	21.6907	23.5995	24.022	20.6696	23.1763	0.206239	0.0615958	CG32708	Q9W394;Q9VY84	FBgn0052708
22.0975	22.5301	21.6698	22.1406	22.8673	21.7357	-0.148739	0.132269	CG33129	Q9VKM7;Q9VKM8	FBgn0053129
20.5313	21.5231	21.2078	20.8881	21.2538	21.0263	0.0313091	0.0339757	CG33217	Q8MS38	FBgn0053217
28.6204	28.3114	27.5627	25.6149	25.0429	26.4294	2.46913	2.0752	CG33303	Q76NQ0	FBgn0053303
23.5029	23.4618	23.8624	24.0276	24.7603	24.3408	-0.767196	1.44105	CG3335	Q9VT19	FBgn0036018
25.9534	25.6874	25.3763	22.8009	22.0279	22.814	3.12476	3.27011	CG3702	Q9VQX6	FBgn0031590
25.1324	24.2466	24.0434	25.3602	24.0115	24.0802	-0.00983111	0.0058454	CG3735	Q9W1G1	FBgn0034933
23.0132	23.4774	23.5115	24.4992	23.1877	24.4815	-0.722108	0.712444	CG3756	Q9VMX3	FBgn0031657
23.1052	22.6035	22.9936	24.3074	23.6268	24.2032	-1.14503	1.92992	CG3817	Q9VFE6	FBgn0038275
24.4865	22.652	24.0833	24.4396	24.0013	23.402	-0.206961	0.119204	CG3907	Q6IDE2	FBgn0034958
26.672	26.8278	27.7425	27.7602	27.1697	27.84	-0.5092	0.573406	CG3961	E2QCY2;M9PCX4;Q9VVT8	FBgn0036821
25.4603	26.2104	25.7684	25.3832	26.0968	24.1927	0.58881	0.420808	CG4038	Q7KVQ0	FBgn0011824
24.7255	24.2145	24.9561	25.0223	25.5802	24.4458	-0.384079	0.414674	CG4119	Q9V3Y5	FBgn0028474
22.0045	20.065	21.9445	21.6586	22.4619	21.6846	-0.597052	0.361346	CG4199	O77266;Q960D4	FBgn0025628
25.8574	25.4086	25.4585	25.8491	25.6483	25.6331	-0.135347	0.35625	CG42232	B7Z0I8	FBgn0250754
23.5676	22.6791	23.5594	25.1317	24.6217	24.5958	-1.51438	1.93909	CG42354	Q8IR21;M9PHV4	FBgn0259700
23.1843	22.5189	22.9769	23.4444	23.0806	22.4635	-0.102784	0.106799	CG42360	Q9W135	FBgn0259742
25.5929	25.0216	24.8033	25.5559	26.0679	25.3252	-0.510348	0.725855	CG42668	Q8IN55;Q8IN56;Q9I7I8;A0A0B4JDD8;A0A0B4JDG2;B7Z0M9;Q7KSB3;A0A0B4JCZ0	FBgn0261550
23.1458	23.6178	21.8579	23.1861	22.0774	22.4414	0.305586	0.188847	CG42671	Q9VTH2;X2J8Y9;M9PF53;M9MRS6;X2JGK1	FBgn0261553
23.1529	22.5735	22.3095	23.5923	21.329	23.4611	-0.11554	0.0512668	CG42674	M9PFQ9;M9PG56;B7Z086;B7Z087;B7Z088;Q9VW85	FBgn0261556
23.1541	23.2136	23.1276	23.2268	23.4875	23.328	-0.18236	1.07105	CG42724	A0A0B4KFB8;Q6NN86;A0A0B4LGR1;Q9VI14	FBgn0261641
23.7621	25.0135	23.6999	23.9134	22.9704	24.8694	0.240752	0.126893	CG4364	Q9VL96	FBgn0032138
23.1039	22.7108	21.5401	22.0795	23.625	22.4031	-0.250933	0.139641	CG4452	Q9VSW7;M9PEW8	FBgn0035981
25.7876	25.6611	25.6427	25.9691	25.9534	25.7337	-0.18831	0.996859	CG4554	Q9W246	FBgn0034734
22.3209	22.9808	22.5747	23.2141	24.1154	22.4059	-0.619636	0.512692	CG4611	Q9VRJ7	FBgn0035591
24.52	25.2024	25.1219	25.5946	24.2165	24.9902	0.0143236	0.0104151	CG4619	Q7KTG0	FBgn0032166
24.5037	25.1583	24.5912	24.6063	24.0965	25.0328	0.172506	0.195013	CG4679	A1Z9A8	FBgn0033816
24.4749	25.1964	24.4279	25.3924	23.8387	25.2469	-0.126272	0.0804075	CG4806	Q9W124	FBgn0260456
22.9161	23.7993	22.9472	23.3886	23.8926	23.2575	-0.292063	0.348039	CG4849	Q9VAX8	FBgn0039566
23.4175	23.0022	23.5089	23.2219	24.0882	23.4897	-0.290381	0.411596	CG4882	O77477	FBgn0025336
21.2553	20.9396	21.3854	22.1915	22.2737	21.7963	-0.893747	1.96973	CG4901	Q9VL25	FBgn0032194
25.8613	24.8629	25.8635	19.8321	20.1673	20.9608	5.20918	3.4157	CG4908	Q9VL22	FBgn0032195
20.2519	21.0767	21.415	22.6298	22.7363	22.0114	-1.54462	1.69715	CG4936	Q9VDQ3	FBgn0038768
20.5956	22.1715	19.3225	21.0869	22.8928	20.4465	-0.778833	0.284929	CG4951	A1A708	FBgn0039563
22.7405	22.8927	24.652	23.3415	22.3218	24.2587	0.12108	0.0500779	CG4972	Q9VKZ7	FBgn0032217
21.6066	23.2272	23.5524	23.0164	24.5145	23.7925	-0.97908	0.590131	CG5028	A8JRB8;A8JRC1;Q8MT18	FBgn0039358
23.4974	21.5982	22.6202	24.6061	25.1815	25.2849	-2.45224	1.8531	CG5033	Q7K0Y1	FBgn0028744
22.7953	20.8787	20.9817	23.1657	22.436	22.112	-1.01934	0.663687	CG5114	Q9VUI8;M9NE98	FBgn0036460
25.8154	26.2127	25.2383	25.6778	27.1898	27.0052	-0.868801	0.717052	CG5214	Q9VGQ1	FBgn0037891
24.4997	23.0896	23.9453	24.5407	24.3783	23.7568	-0.380425	0.330003	CG5504	Q27237;A0A0B4K7M9;D3DN23;Q7KVH7	FBgn0002174
23.3529	22.7283	22.2389	23.2474	23.1596	23.4339	-0.506969	0.694944	CG5589	Q9VVK8	FBgn0036754
26.174	26.2884	25.9621	26.1043	26.2577	25.6465	0.138685	0.267977	CG5641	Q9VG73	FBgn0038046
22.3018	21.3917	23.2222	24.0659	23.489	23.1937	-1.27761	1.02138	CG5645	Q9VTU0	FBgn0036254
22.9711	22.0501	22.4554	23.6041	22.779	23.1603	-0.688949	0.898563	CG5726	Q7JRH5	FBgn0034313
27.7358	26.215	26.4999	27.0692	27.0497	27.0192	-0.229153	0.187536	CG5728	Q9VC94	FBgn0039182
24.2819	23.4435	26.089	21.9982	21.1788	21.4175	3.07332	1.70349	CG5742	Q7K3G2;A0A0B4KFB5	FBgn0034304
24.8735	24.9578	24.3838	24.5006	25.752	24.9726	-0.336683	0.342967	CG5787	Q9VK59	FBgn0032454
23.7829	24.2773	23.7353	24.8232	25.3941	24.7914	-1.07109	1.82689	CG5800	Q9VX34	FBgn0030855
23.6469	23.294	22.4319	23.3357	24.2313	23.9995	-0.731194	0.746397	CG5877	Q9VXW9;Q8IR40	FBgn0030625
22.8308	23.9313	23.248	24.0787	23.8913	24.0204	-0.660089	0.948941	CG5886	Q9VBL3	FBgn0039379
24.0062	24.1131	23.8589	24.2852	23.8912	24.2807	-0.159672	0.459803	CG6512	Q8T4G5;Q8IQQ9	FBgn0036702
23.2058	23.1999	22.8795	23.5963	23.8067	22.8714	-0.329709	0.471281	CG6686	Q9VKD8;Q95TU2	FBgn0032388
24.9398	23.8055	25.5924	25.9853	24.357	25.6022	-0.535576	0.303984	CG6693	A0A0B4KFR1;Q9VGR7	FBgn0037878
22.3998	22.1902	21.7035	22.6792	23.4691	22.477	-0.777264	0.995278	CG6700	Q9VKP5	FBgn0032305
23.8677	23.338	24.2746	25.0445	23.4308	24.7441	-0.579716	0.440423	CG6701	A1Z9K0	FBgn0033889
23.4554	23.0512	23.6778	23.8299	22.7173	23.9133	-0.0920677	0.0758218	CG6712	Q9VKB4	FBgn0032408
23.5388	20.413	22.4364	23.7175	22.466	24.0674	-1.28758	0.549803	CG6724	M9PB96;Q9VKQ3	FBgn0032298
24.4594	23.013	23.0445	24.2914	24.6632	24.0401	-0.825927	0.742886	CG6937	Q9VCY1	FBgn0038989
24.3485	24.4031	24.776	24.8165	24.0378	24.4686	0.0682055	0.0927919	CG7065	Q7YZA2	FBgn0030091
21.9878	19.6697	22.3038	22.4453	23.279	22.9893	-1.58409	0.850098	CG7137	Q7K2B0	FBgn0034422
23.1085	18.7827	21.5517	22.3939	22.0164	21.8049	-0.924095	0.29309	CG7275	Q9VUN7	FBgn0036500
23.1524	22.9509	24.3669	24.5292	21.7447	24.1664	0.00998942	0.00333447	CG7461	A1ZBJ2	FBgn0034432
22.3409	21.6334	22.8651	22.0587	21.7731	19.5405	1.15569	0.591944	CG7483	Q9VHS8	FBgn0037573
24.0719	22.1464	23.8787	24.7035	23.7099	24.4423	-0.919587	0.605533	CG7518	A0A0B4K6U2;E1JIJ7;Q8INH9;A0A0B4K6G6;Q9VG05	FBgn0038108
20.9629	21.3002	22.0332	21.0682	22.0493	22.441	-0.42072	0.336446	CG7546	Q9VS83;M9PHN9;M9PBU3;M9ND57;B7Z0D4;Q9VS82;M9PEE7;B7Z0D3	FBgn0035793
22.4741	22.9707	22.9191	23.0642	23.8634	21.8595	-0.141099	0.0827111	CG7564	Q9VVI1	FBgn0036734
27.0165	26.8763	27.7486	27.0844	26.4805	25.5648	0.837215	0.741592	CG7601	Q9Y140	FBgn0027583
23.5861	23.7805	22.7371	23.2643	23.7133	21.7027	0.474431	0.276871	CG7637	Q9V5P6	FBgn0033548
23.334	22.4657	23.1439	24.5022	22.83	24.3066	-0.898403	0.693668	CG7728	Q9VVC9	FBgn0036686
24.626	24.6734	24.7574	25.4119	24.6604	25.5712	-0.528936	0.868198	CG7839	Q9VTE6	FBgn0036124
22.7715	22.5934	22.7141	22.9105	22.034	22.8681	0.0887636	0.110745	CG7878	Q7K4L8	FBgn0037549
22.6353	22.5562	21.6744	22.5541	23.253	21.613	-0.184722	0.118847	CG7903	A0A0B4KI59;Q9VAC9	FBgn0039730
22.7866	22.712	21.9626	22.3701	22.294	23.0947	-0.0992025	0.0968906	CG7945	Q95RY2;Q9VUQ1	FBgn0036505
23.2667	23.1055	22.7231	23.6413	23.6417	22.7932	-0.326993	0.429554	CG8036	Q7KSU6;Q9VHN7;Q9VVP4	FBgn0037607
21.6661	22.4714	21.7511	22.2924	21.9066	20.644	0.348559	0.24638	CG8060	A1ZAE2	FBgn0034113
22.1391	21.6373	22.1666	22.5844	23.1431	22.2232	-0.669226	0.986244	CG8064	Q9VE98	FBgn0038597
25.0014	25.1071	25.3547	26.0444	25.3745	25.5731	-0.509585	1.06662	CG8108	Q9VT61	FBgn0027567
23.449	22.4138	24.4402	24.9851	23.9617	24.4623	-1.0354	0.722864	CG8142	Q9VX15	FBgn0030871
21.9796	21.4805	22.1053	22.7598	22.483	22.0923	-0.589927	1.01866	CG8306	Q960W6;A0A0B4LFD0;A1ZAI3	FBgn0034142
23.5291	22.3707	22.6177	23.5145	23.3377	22.7977	-0.377465	0.384632	CG8326	Q9VX38	FBgn0030851
20.5147	20.881	21.0185	22.2198	22.841	22.6763	-1.77429	2.7551	CG8475	M9PCI5;Q9VLS1	FBgn0031995
21.9482	23.0042	21.746	22.1958	23.5655	22.5708	-0.544556	0.409298	CG8478	Q961C3;Q9VH75;E1JIH4	FBgn0037746
21.5057	25.3016	23.2322	22.9339	24.0642	24.0668	-0.341808	0.106258	CG8507	Q9VH64	FBgn0037756
24.6773	23.0945	25.6399	27.2046	26.1577	26.4382	-2.12958	1.24175	CG8545	A1Z909	FBgn0033741
21.5425	20.58	20.5915	21.0956	22.0595	20.9178	-0.45298	0.402248	CG8578	Q9VXN3	FBgn0030699
24.5115	23.8062	24.6474	24.5345	24.9688	24.8842	-0.474149	0.743462	CG8611	Q86B47;X2JKW3	FBgn0027602
20.4732	21.3728	22.4097	21.7948	20.8721	20.448	0.38025	0.215322	CG8728	Q7K3W2	FBgn0033235
25.3173	24.1341	24.4091	26.1516	26.2746	26.5728	-1.71286	1.97308	CG8939	Q9VXK5	FBgn0030720
20.7545	21.6756	20.4109	21.7505	21.4137	21.1628	-0.495322	0.526128	CG9107	Q9VMJ1	FBgn0031764
23.8558	23.2873	23.7928	24.021	25.1338	24.8327	-1.01722	1.2631	CG9143	Q6NQY9	FBgn0287774
23.2718	21.877	23.9805	23.9415	23.0456	22.6595	-0.172398	0.0841861	CG9246	Q9VIF0	FBgn0032925
25.3941	24.9624	25.269	25.777	24.9899	25.2593	-0.133594	0.194047	CG9253	Q9VIF6	FBgn0032919
24.722	24.1639	24.91	25.4002	26.1894	25.2894	-1.02767	1.33134	CG9281	Q9VXR5	FBgn0030672
22.0778	21.772	21.978	22.8367	22.8515	22.5289	-0.796452	2.34406	CG9300	Q9VW10	FBgn0036886
21.5753	20.7896	19.7896	21.6013	21.3853	21.7251	-0.852433	0.743423	CG9372	Q9VW19	FBgn0036891
27.0119	25.9137	26.5281	26.7955	26.2211	26.6885	-0.0837765	0.0814492	CG9386	Q9VHB9	FBgn0037708
32.9954	32.6569	32.9423	33.5451	31.8939	32.8869	0.0895983	0.063405	CG9590	Q9VF39	FBgn0038360
22.5473	22.4412	22.5221	22.3577	21.6641	22.0702	0.472893	1.09144	CG9596	Q8MS69	FBgn0031832
24.3481	24.3352	24.0265	24.0476	25.0352	23.9795	-0.117505	0.120027	CG9630	Q9VHU1	FBgn0037561
22.5238	21.6054	22.5976	23.4448	21.871	23.0988	-0.562593	0.417057	CG9684	Q9VHR5	FBgn0037583
24.3988	23.9566	24.5572	24.2553	24.9065	24.1867	-0.145288	0.190963	CG9775	Q9VN39;Q8T0Q2	FBgn0037261
20.1597	20.798	20.7704	22.7877	21.3788	21.4941	-1.31086	1.23771	CG9784	Q9VXE7;M9PHS8	FBgn0030761
22.1689	22.0225	21.823	22.8662	22.8321	22.1974	-0.627093	1.23	CG9799	Q9VFV8	FBgn0038146
23.1784	23.0018	23.0723	23.4283	24.0807	22.7698	-0.342143	0.375778	CG9890	Q9W1V7	FBgn0034814
21.7574	20.9474	21.78	22.0169	23.193	21.8561	-0.860425	0.790346	CG9911	Q9VXI3;Q95TL8	FBgn0030734
23.593	23.6248	23.2302	22.2732	23.7893	24.1072	0.0927467	0.0551902	chb	Q9NBD7	FBgn0021760
28.911	27.4553	28.0684	28.6588	27.9204	29.2602	-0.468243	0.337621	Chc	X2JC31;P29742	FBgn0000319
24.9457	23.6233	24.8663	24.909	23.749	24.3594	0.139325	0.0913092	Chd1	M9PEB2;M9ND16;Q7KU24	FBgn0250786
27.1412	28.1595	27.9624	27.41	28.0619	27.4442	0.115697	0.111135	cher	A0A0B4JCY6;Q7KSF4;A0A0B4KHN1;A0A0B4KGT8;Q9VEN1;A0A0B4KGB3;A4V310;B7Z0L2	FBgn0014141
27.3057	27.5934	28.4902	27.626	28.6738	28.1931	-0.367827	0.322617	CHOp24	Q9W4K0	FBgn0029709
24.5445	23.3719	24.0819	25.65	24.9048	24.5502	-1.03562	1.0338	Chro	Q86BS3	FBgn0044324
23.8311	24.4489	23.6662	24.3821	24.749	24.3043	-0.49638	0.837913	cindr	A0A0B4KI32;Q9VA36;A0A0B4KI34;Q86PF3;A0A0B4KHJ8;A0A0B4KHG1;Q9Y154;Q9VA35	FBgn0027598
20.9956	19.6868	21.9485	23.4169	22.2757	22.6086	-1.8901	1.20376	Cisd2	Q9VAM6	FBgn0062442
21.8979	22.1639	20.9863	21.8676	22.0061	22.1636	-0.32974	0.377423	Cka	M9PF42;Q9VLT9;M9NEC0;D3DML3	FBgn0044323
22.6382	22.7226	22.9588	22.8305	21.5137	20.9622	1.00441	0.827725	CkIalpha	E1JJI5;P54367	FBgn0015024
23.9604	24.3647	23.9027	23.783	22.2505	20.4407	1.91789	0.916924	CkIIalpha	A4V2B8;P08181	FBgn0264492
23.0673	23.162	23.153	23.5551	23.6737	22.8361	-0.227514	0.360057	CkIIbeta	A4V4C1;M9NGA3;M9NDU6;M9PHA6;P08182	FBgn0000259
25.2709	25.4073	25.9058	26.25	26.3514	25.2975	-0.438292	0.4936	Clbn	Q9VBX1	FBgn0259152
21.9418	22.1093	21.4355	21.6706	22.3791	23.1481	-0.570436	0.532196	Clc	E1JI22;Q9VWA1	FBgn0024814
24.2479	23.5153	24.2633	23.8664	23.829	24.2129	0.0394224	0.0491014	CLIP-190	E1JHK0;M9PG37;Q7KT48;B7YZW8;E1JHJ9;Q9VJE5	FBgn0020503
25.0925	25.3664	23.9421	24.6884	24.3803	24.6585	0.224604	0.192527	clu	A1ZAB5;A0A0B4KEX0	FBgn0034087
23.8342	25.8009	24.8906	23.8344	26.4596	24.2906	-0.0196387	0.00651394	CNBP	A0A0B4JD46;Q8T8R1	FBgn0034802
23.7356	22.52	23.3896	23.9327	23.4835	23.3148	-0.361946	0.373694	Cnx99A	Q0KHZ9;Q9VAL7;Q9VXF6;Q9I7S9	FBgn0015622
24.2312	22.2332	22.3699	23.3703	21.8898	23.5444	0.00993729	0.00391179	Col4a1	P08120	FBgn0000299
29.9163	29.4496	29.5373	28.708	28.8871	29.2732	0.678294	1.43511	cora	Q9V8R9;A0A0B4LG23;A0A0B4LFX4	FBgn0010434
22.7445	21.7995	22.0924	22.7519	22.8247	23.5007	-0.81364	1.04082	Cp1	Q95029;A0A0B4JD48	FBgn0013770
25.7107	25.32	24.98	24.4153	24.0068	25.3319	0.752237	0.779275	Cp190	Q24478	FBgn0000283
21.028	19.8496	23.3515	23.1753	23.2217	22.3594	-1.5091	0.638493	cpa	Q9W2N0	FBgn0034577
20.9963	21.5171	20.9016	20.8269	21.1605	18.9827	0.814952	0.506856	cpb	M9PBN7;P48603	FBgn0011570
23.0749	23.9647	22.9461	22.9916	23.2359	22.9832	0.258342	0.32018	Cpr	M9PCQ1;Q27597;Q8IPJ7	FBgn0015623
22.2253	21.7379	22.3993	22.9357	22.5046	23.1583	-0.74538	1.26845	Cpsf100	Q9V3D6	FBgn0027873
23.3041	23.9785	23.4018	24.5739	22.6875	24.026	-0.200978	0.122692	Cpsf160	Q9V726	FBgn0024698
23.8746	24.2842	24.0603	23.6029	24.2274	23.2047	0.394672	0.544547	Cpsf5	Q9VSY2;Q0E8G6	FBgn0035987
22.9978	23.9781	24.1395	24.4541	24.4455	24.1308	-0.638328	0.791805	Cpsf6	M9NF33;Q9VSH4	FBgn0035872
20.7159	20.3738	19.91	20.9797	20.782	21.9556	-0.905873	0.984237	CPT2	Q9VZW7	FBgn0035383
19.7241	20.6129	21.3295	21.2749	21.5507	21.6885	-0.949203	0.923957	CRIF	Q9VP13	FBgn0037102
24.0964	23.5347	23.7784	23.568	25.3888	23.5058	-0.351068	0.213426	CtsF	Q9VN93	FBgn0260462
22.4426	19.438	22.662	22.7019	22.3409	22.8571	-1.11908	0.459582	Cyp12a4	Q9VE00	FBgn0038681
23.0456	22.136	23.1028	23.5099	22.6057	23.3818	-0.404322	0.406711	Cyp6a20	Q9V773;A0A0B4LF54;Q9V770;Q9V771;P33270	FBgn0033980
25.0437	24.1093	25.2179	25.8146	24.3198	25.3104	-0.357967	0.254916	Cyp6a8	Q27593;A0A0B4LHU5;Q9V774;Q9VB31	FBgn0013772
26.8287	27.5304	26.5059	26.6175	28.0875	26.4794	-0.106452	0.0619249	Cyt-c1	Q9VRL0	FBgn0035600
24.0704	24.0377	23.444	23.8962	25.2709	22.8052	-0.140092	0.0658026	D1	A4V2K7;P22058	FBgn0000412
21.5837	20.1464	20.2405	21.3807	21.1931	21.0706	-0.557926	0.517927	Dbct	Q9VXY3	FBgn0030612
24.5595	23.0378	23.9019	24.5007	24.1612	24.0729	-0.411889	0.375995	dbe	Q9VPU8	FBgn0020305
25.1883	24.9129	24.7105	25.1089	24.2632	24.882	0.185874	0.256452	Dbp21E2	Q9VPT3	FBgn0086130
22.6341	24.6159	23.7893	24.4927	22.7661	24.4296	-0.216382	0.0960156	Dbp45A	Q07886	FBgn0010220
22.7253	22.0542	19.9808	23.4835	22.3195	23.4937	-1.51212	0.761593	Dbp73D	P26802	FBgn0004556
24.8596	24.7177	24.5772	25.0647	24.7442	25.0673	-0.240554	0.8275	Dcr-1	Q9VCU9	FBgn0039016
26.0578	25.8974	25.2119	25.7347	25.2179	25.7233	0.163708	0.203581	Dcr-2	A1ZAW0;A0A0B4LFK8	FBgn0034246
23.7064	23.9989	24.2022	24.3306	23.7878	24.9483	-0.386348	0.456778	DCTN1-p150	P13496	FBgn0001108
23.6671	23.2319	23.4149	22.2856	23.4458	23.4566	0.375314	0.386964	DCTN2-p50	Q7K2D2	FBgn0021825
22.1492	23.864	22.9023	22.1906	24.4775	22.0304	0.0723413	0.0259787	Ddx1	Q9VNV3	FBgn0015075
33.6591	33.1701	33.9429	27.4548	27.3475	27.8056	6.05471	4.66462	deltaCOP	Q7K7G0;Q9W555	FBgn0028969
26.3652	26.1329	25.8371	25.8886	25.3743	26.1912	0.29369	0.445754	Desat1	Q7K4Y0;Q9VG68	FBgn0086687
24.8237	24.0149	25.2291	25.1917	24.9063	24.8354	-0.288596	0.31654	Dgp-1	Q0E931	FBgn0027836
26.9989	27.8373	26.6832	26.4604	26.9965	26.8105	0.417355	0.478784	Dhc64C	M9PE73;M9PBQ0;M9PHG8;M9PEC8;M9PEN4;M9PBQ3;P37276	FBgn0261797
25.0002	25.0339	24.6708	25.2664	24.5709	24.7	0.0558681	0.0812221	Dhx15	Q7K3M5	FBgn0033160
22.5363	24.2942	22.7933	24.6389	24.5265	23.9043	-1.14856	0.902262	dia	M9PDV1;M9NCZ5;P48608;D1Z399	FBgn0011202
21.6796	22.4425	21.5148	21.7976	22.2722	22.9205	-0.451163	0.448126	Dic1	Q9Y166	FBgn0027610
22.987	22.8531	23.0044	22.372	22.7983	22.1395	0.511592	1.20973	didum	A1Z6Z9;A1Z6Z8;A1Z700	FBgn0261397
25.0383	24.9303	25.0519	25.3005	25.4429	25.532	-0.418301	2.24114	Dis3	Q9VC93	FBgn0039183
22.1849	20.672	23.049	22.6982	22.5435	23.5617	-0.965852	0.561419	Dis3l2	Q9W0T7;Q8IRJ7	FBgn0035111
22.9064	22.5441	22.2111	22.7708	22.9804	21.9039	0.00217756	0.00184208	Dlc90F	Q94524	FBgn0024432
24.1561	23.2846	23.6101	23.4002	22.6953	23.1671	0.596102	0.843489	Dlg5	M9PD90;Q9VKG8;M9PCQ6	FBgn0032363
21.5798	20.8058	21.9351	21.8277	21.7055	21.81	-0.34082	0.435072	Dlic	Q8IR93;Q9VZ20	FBgn0030276
21.9018	20.7121	19.8254	21.7226	21.6273	20.8477	-0.58608	0.370396	DMAP1	Q7K3D8	FBgn0034537
23.4706	23.5145	23.9642	23.3414	24.5652	24.0277	-0.328352	0.351895	DnaJ-1	Q53ZT0;Q24133	FBgn0263106
24.4261	24.6632	24.6934	25.1297	24.5961	24.8652	-0.269417	0.698949	Doa	B7Z0R6;Q0KI03;A4V3J9;A8JRF7;A0A0B4K6R9;A0A0B4K7Z3;Q8IML9;Q86B72;A0A0C4DHG9;Q86B73;P49762	FBgn0265998
22.8921	21.0653	22.0401	23.1244	22.3416	23.5718	-1.01349	0.726607	dom	Q8MLW2;A0A0B4LFX8;Q9NDJ2	FBgn0020306
29.1242	29.2126	28.5518	28.3935	28.2187	28.6275	0.54962	1.08299	Dp1	Q7KN75	FBgn0027835
21.3855	21.2861	21.7062	20.9958	22.6343	21.9406	-0.397584	0.333567	dpa	A0A0B4LEV2;Q26454	FBgn0015929
24.154	24.2147	24.2671	24.8284	25.1178	24.5043	-0.604891	1.54701	dre4	Q8IRG6	FBgn0002183
22.0128	20.9868	22.4143	22.929	21.8543	23.0531	-0.807548	0.63853	Dref	Q94883	FBgn0015664
26.4474	24.5905	25.2365	25.5419	25.8341	25.7	-0.267176	0.185104	Droj2	Q9VFV9	FBgn0038145
24.6252	25.1981	24.5967	24.7018	24.1661	23.6955	0.618834	0.817391	Dscam1	Q0E9J6;Q0E9K6;Q0E9K7;Q0E9H7;Q0E9L1;Q0E9M3;A0A0B4K6Y9;Q0E9M2;A0A0B4KEF4;Q0E9I5;Q0E9K0;Q0E9J7;Q0E9J3;Q0E9I7;Q0E9I1;Q0E9H9;A1Z6X3;A0A0C4DHD8;A0A0B4K7I5;A0A0B4K6Z8;Q0E9K2;Q0E9J1;Q0E9I3;Q0E9I0;Q0E9L5;Q0E9L4;Q0E9I8;A1Z6X1;A0A0B4K7T6;A0A0B4K6R8;A0A0B4K7H7;Q0E9L0;A1Z6X2;Q0E9J5;Q0E9I2;Q0E9J9;Q0E9K5;Q0E9I6;A0A0B4K7T5;Q0E9L2;Q0E9M1;A0A0B4K827;Q0E9M0;Q0E9K3;Q0E9K1;A0A0B4K7H9;Q0E9K4;Q0E9J8;Q0E9J4;Q0E9J2;Q0E9I…	FBgn0033159
25.907	25.1099	25.5702	25.7429	25.7686	25.2443	-0.0562057	0.0683401	E(bx)	M9PBG5;M9PE12;E1JHV6;M9PDH1;Q9W0T1;E1JHV7	FBgn0000541
21.7947	22.5575	20.9424	21.1113	21.5989	19.9841	0.866789	0.578043	Eb1	Q9XZ57;Q7JZD3;A1Z6P3	FBgn0027066
26.2354	26.2638	25.9825	26.6854	27.7562	26.2159	-0.72529	0.713459	ebd1	Q9W0N9	FBgn0035153
19.5529	20.3401	21.0411	22.0247	21.9883	22.1971	-1.75867	1.80906	ebi	Q95RJ9	FBgn0263933
29.2214	29.0214	28.5219	28.7304	29.2455	29.2586	-0.156612	0.225855	eEF1alpha1	C6TP87;P08736;A4V3Q6;P05303	FBgn0284245
26.3107	27.2588	26.5093	26.5129	27.0814	26.7446	-0.0866909	0.0930214	eEF1beta	A0A0B4LFL3;O96827	FBgn0028737
23.4646	26.1269	24.4724	24.2783	25.345	24.2491	0.0638638	0.0249864	eEF1delta	Q9VL18	FBgn0032198
28.4481	27.9423	27.8767	27.6055	28.848	28.2539	-0.146793	0.134746	eEF1gamma	A0A0B4JD11;Q9NJH0	FBgn0029176
26.683	26.8413	26.7831	27.5469	27.9945	27.835	-1.02301	2.74191	eEF2	P13060	FBgn0000559
22.4272	22.3575	22.8736	22.8234	23.0176	22.7371	-0.306593	0.777691	egl	Q9W1K4	FBgn0000562
19.6441	19.0746	20.138	20.2642	19.7274	19.9984	-0.377765	0.476382	eIF1	Q9VZS3	FBgn0035423
26.8682	27.33	27.3836	27.4402	28.1401	27.25	-0.416149	0.587461	eIF2alpha	X2JFR6;P41374	FBgn0261609
21.2396	21.0204	21.9184	22.2963	22.844	21.3749	-0.77891	0.700924	eIF2Bbeta	O76863	FBgn0024996
23.4671	23.2942	23.3656	23.8266	24.7005	23.679	-0.693061	1.00769	eIF2Bdelta	Q0E8X6;Q9W1Q8	FBgn0034858
21.4975	23.4992	21.6566	21.9798	21.4348	22.7857	0.150981	0.0701643	eIF2Bepsilon	Q9W541	FBgn0023512
25.9189	26.8261	25.8871	25.9736	26.7235	26.3176	-0.127499	0.12384	eIF2beta	P41375	FBgn0004926
23.8586	24.3597	22.9402	23.1012	23.688	22.3286	0.680251	0.52223	eIF2Bgamma	A1ZA22	FBgn0034029
28.2179	28.0824	27.8278	27.9768	27.8753	27.1907	0.361786	0.59452	eIF2gamma	A0A0B4KGP8;Q24208;P45975	FBgn0263740
26.7374	27.157	27.597	26.991	27.4855	27.6735	-0.2195	0.274387	eIF3a	Q9VN25	FBgn0037249
25.7116	25.8218	25.6374	26.0233	25.3021	26.1051	-0.0865243	0.121119	eIF3b	E2QCG7;Q0E940	FBgn0034237
26.1144	25.9082	25.7772	25.6999	26.9018	26.5728	-0.458212	0.54473	eIF3c	A0A0B4LFL2;A1ZAX1	FBgn0034258
24.7076	24.1648	24.8823	25.2344	25.1548	25.0437	-0.559413	1.17949	eIF3d1	Q9VCK0;Q9VGC7	FBgn0040227
25.4628	25.379	24.7222	24.8731	24.9694	24.9617	0.253225	0.463453	eIF3e	O77410	FBgn0025582
21.7754	23.6331	24.1309	22.6614	24.8339	23.761	-0.572296	0.236349	eIF3f1	Q9VN50	FBgn0037270
24.6348	25.3476	24.402	23.7858	24.8176	23.9114	0.62325	0.652664	eIF3g1	Q9W4X7	FBgn0029629
24.4977	25.0807	25.1575	25.4165	24.1096	25.7312	-0.173794	0.117463	eIF3h	Q9U9Q4	FBgn0022023
24.5016	25.2003	26.1794	25.9711	25.5524	25.8588	-0.50034	0.425193	eIF3i	O02195	FBgn0015834
22.6626	23.0767	22.3023	22.1954	22.898	20.1764	0.923916	0.473565	eIF3k	Q9W2D9	FBgn0034654
24.0211	23.6644	24.5661	24.9619	24.0515	24.5608	-0.440904	0.521192	eIF3l	Q9VTU4	FBgn0036258
24.5249	23.3659	24.2768	23.9073	24.2116	24.9363	-0.295884	0.251734	eIF3m	A0A0B4LFB3;Q7JVI3	FBgn0033902
24.2435	22.5883	22.9143	22.9744	22.3628	22.963	0.48193	0.37005	eIF4A	C9QP42;Q02748	FBgn0001942
21.6398	24.1045	24.1092	23.6229	24.0628	22.9149	-0.249013	0.100728	eIF4E1	M9PBZ9;P48598	FBgn0015218
27.6927	27.363	26.5266	26.9496	26.4235	27.3772	0.277319	0.247554	eIF4G1	O61380;A8DZ29	FBgn0023213
25.4026	25.9584	25.7007	26.0997	26.8463	26.51	-0.798096	1.38416	eIF5B	Q9VZP5;M9NFL1;M9ND37	FBgn0026259
23.4538	23.9326	23.4371	22.5061	24.1241	23.3418	0.283848	0.22419	eIF6	P56538	FBgn0034915
26.0412	27.0221	25.9821	26.5459	27.2042	25.4503	-0.0516586	0.028327	ens	M9PE93;M9PHB1;A8JNK1;M9PBN6;Q8IRC0;Q8IRB9;F2FB68;Q9VZI0;Q9I7T2;M9PEK8;Q8IRC1	FBgn0264693
30.6217	30.887	31.9061	25.5671	26.057	25.7419	5.34954	3.67241	epsilonCOP	Q9Y0Y5	FBgn0027496
22.7823	21.2702	22.6545	22.8194	20.8864	22.7983	0.067613	0.0282807	ERp60	Q3YMU0	FBgn0033663
22.7242	21.4262	21.4908	21.6829	22.9388	21.8844	-0.288299	0.192375	esc	Q24338	FBgn0000588
21.6762	23.4638	23.0812	22.8463	23.298	23.564	-0.495653	0.353905	Esyt2	Q9VC62;A0A0B4KGU9;Q7KS16;A0A0B4K6F9	FBgn0266758
21.8491	22.363	22.5748	22.4602	21.5782	23.1431	-0.131528	0.0936081	exu	E1JGN9;P28750	FBgn0000615
28.0665	28.3016	28.3357	28.2632	27.7336	28.0167	0.230103	0.587534	FASN1	Q9VQL7;B7Z001	FBgn0283427
27.3427	26.7843	26.4151	27.0443	26.6737	27.1965	-0.124097	0.148514	Fatp1	Q9VKU1;E1JHE4;Q9W1W0;Q7KVJ6	FBgn0267828
20.4215	22.7603	23.1407	21.1789	21.4179	21.807	0.639594	0.298579	FeCH	Q9V9S8	FBgn0266268
20.0876	20.3263	20.4115	19.4739	20.264	20.5231	0.188157	0.222466	Fen1	Q7K7A9	FBgn0025832
23.3135	23.2823	23.2216	23.8726	23.9794	23.1359	-0.3901	0.663245	feo	Q9VZ62	FBgn0030241
23.172	22.6844	23.097	22.386	22.3324	21.6537	0.860483	1.42873	Fer1HCH	H1UUD2;Q7KRU8;B8A405;A0A0B4KI27;Q8I0T0	FBgn0015222
28.0145	27.4	27.3994	26.875	28.263	27.5004	0.0584958	0.0443213	Fib	Q9W1V3	FBgn0003062
24.6952	24.7624	23.9538	23.6505	25.4235	25.3596	-0.340748	0.207313	Fkbp39	P54397	FBgn0013269
28.423	27.8001	28.7455	29.4441	28.568	29.3506	-0.798041	0.951218	Fmr1	A0A126GUS7	FBgn0028734
24.6066	21.1299	23.9487	23.0314	22.1453	21.6887	0.939915	0.34216	frj	Q9VMD5	FBgn0031815
26.5725	26.9954	27.1623	27.355	27.3714	27.1565	-0.384242	0.953498	Frl	Q9VUC6;M9PCF8	FBgn0267795
21.8053	22.3471	19.9013	21.2668	23.3534	21.9056	-0.824048	0.355352	fs(1)h	M9PE02;E1JJJ8;M9PGM8;M9PJC7;P13709	FBgn0004656
24.0599	23.7064	23.4581	22.6074	24.0003	23.4336	0.39437	0.375461	fs(1)Yb	Q9W4W2	FBgn0000928
25.5537	25.9853	25.9068	26.0861	25.1584	25.9215	0.0932566	0.106806	Fs(2)Ket	M9NDC3;O18388	FBgn0262743
23.0891	23.1024	24.1082	23.4916	24.8592	23.4571	-0.502728	0.367511	g	P54362;M9PJM7;M9PHJ5	FBgn0001087
24.1789	24.3658	24.7137	23.9483	23.1777	23.2754	0.952298	1.52421	GAA1	Q9W464	FBgn0029818
22.1363	22.6027	22.516	23.0883	22.2609	22.2523	-0.115494	0.136636	Gale	M9ND19;Q9W0P5	FBgn0035147
33.6983	33.0399	33.723	27.1758	27.0729	27.7701	6.1475	4.40816	gammaCOP	A0A0B4KHL2;Q8I0G5	FBgn0028968
24.0362	23.5677	23.5254	23.605	24.0121	23.8312	-0.106356	0.203603	gammaTub23C	P23257	FBgn0260639
22.4652	22.9814	23.4588	20.749	21.9099	22.0976	1.38295	1.27195	garz	A1Z8W8;A1Z8W9;A0A0B4K7N0	FBgn0264560
20.4634	18.9508	21.2277	19.8827	20.1664	19.7398	0.28434	0.156405	gbb	A0A0B4LGA7;P27091	FBgn0024234
24.5807	24.3012	25.5162	25.2142	24.7718	25.76	-0.449313	0.409981	Gbeta13F	A4V4I0;P26308	FBgn0001105
21.2159	20.9426	20.9361	20.2884	19.8481	21.1585	0.599897	0.689771	GC1	Q9VGF7	FBgn0260743
22.1362	20.2963	21.688	22.5138	22.5545	22.1776	-1.04181	0.854358	GCC185	Q9VGE4	FBgn0037979
21.5441	21.2602	21.1524	21.1356	21.6594	19.6678	0.497993	0.338822	GCS1	Q9VZ04	FBgn0030289
26.7877	26.8555	26.366	26.8294	27.4346	27.2189	-0.491238	0.983562	GCS2alpha	Q7KMM4	FBgn0027588
26.6232	26.354	26.6102	26.8964	27.3882	27.1479	-0.615033	1.6759	GCS2beta	Q9VJD1	FBgn0032643
23.8534	22.4363	23.0784	24.2389	22.9076	24.4375	-0.738663	0.512969	Ge-1	Q9VKK1	FBgn0283682
22.0493	22.6582	21.8594	22.1793	22.8565	21.7327	-0.067227	0.057251	Gfat2	Q9VAW3;A8Y5A1;Q7PLC5;E8NHS9;A8Y5A0;Q7PLC6;A8Y599;A8Y596;Q7PLC7	FBgn0039580
23.5579	22.7551	23.987	25.2471	23.9246	23.6096	-0.827125	0.598912	gfzf	Q6NP69;Q8INS9	FBgn0250732
24.4342	24.0781	26.2036	26.9426	24.9204	25.5584	-0.901803	0.435114	GlcAT-I	O97422	FBgn0066114
23.8336	23.6074	25.2369	24.2623	24.7335	24.0379	-0.118593	0.0759077	Glg1	Q9VP27;M9PIG4	FBgn0264561
25.3984	24.4372	25.7803	26.7577	25.7491	26.9326	-1.2745	1.10213	GlnRS	Q9Y105	FBgn0027090
28.6223	28.9549	27.7459	27.3957	27.7625	27.1872	0.992601	1.17303	glo	Q9VGH5;Q8INJ6	FBgn0259139
23.0056	20.539	21.5145	21.8299	21.8656	21.4029	-0.0131048	0.00586667	GLS	A0A0B4LF95;A1Z944;A1Z942;A1Z943;Q0E9A1;E1JH47;Q7JQK6;A0A0B4LGA3;Q961I1;Q1RL13	FBgn0261625
25.4076	25.632	24.0026	25.2796	23.9059	25.0026	0.284708	0.162088	glu	Q9V3A7	FBgn0015391
30.0258	29.519	29.3954	29.4807	28.8041	30.0381	0.205729	0.194724	GluProRS	P28668	FBgn0005674
25.0665	25.0042	23.581	25.0756	23.9715	24.7381	-0.0444984	0.0254859	Gmap	Q9VXU2;Q9VXU1	FBgn0027287
23.4022	22.4812	22.8189	22.8849	23.0272	23.0953	-0.101681	0.135908	Gmd	Q9VMW9	FBgn0031661
25.9174	25.8896	26.1098	26.5662	26.7418	25.8413	-0.410821	0.654124	Gnf1	P35600	FBgn0004913
24.0042	23.1346	22.1811	22.8013	22.8455	24.0703	-0.132411	0.0689672	Golgin245	Q9W1R3	FBgn0034854
25.504	25.1654	26.6648	26.5904	26.3608	25.9953	-0.537428	0.480441	Golgin84	Q8SZ63	FBgn0039188
26.416	26.7614	26.7686	26.6573	26.75	27.1024	-0.187868	0.453021	Gp150	A0A0B4LGB0;Q24007;Q8MLT4	FBgn0013272
27.8123	27.1269	27.8908	27.4647	26.6879	28.0264	0.217007	0.180391	Gp210	A1Z6H7	FBgn0266580
26.0753	26.3236	26.2195	26.695	27.1967	27.3854	-0.886206	1.81424	Gp93	Q9VAY2	FBgn0039562
25.0743	24.9436	26.0022	26.7595	26.6328	26.4647	-1.27896	1.68798	Grx1	Q9VVT6	FBgn0036820
25.83	26.6176	26.6702	26.4743	26.521	27.0945	-0.323962	0.407956	GstD1	P20432	FBgn0001149
23.2492	22.3073	22.4794	23.5577	22.7541	23.0939	-0.456575	0.542829	GstD4	Q9VG96;Q9VG98;Q9VG93	FBgn0010040
25.9398	25.6417	25.2622	25.5326	25.4781	25.1781	0.218318	0.412618	GstD9	Q9VGA0	FBgn0038020
29.4848	29.9691	30.1306	29.9201	29.8538	29.6614	0.0497341	0.0842939	GstE13	Q7JVI6	FBgn0033381
23.1489	24.0078	22.5431	23.9096	23.3938	24.1275	-0.577017	0.532639	GstE3	A1ZB68	FBgn0063497
29.9593	29.6947	30.0182	30.4548	29.8104	30.3662	-0.319721	0.641776	GstE6	A1ZB71	FBgn0063494
23.5522	24.8039	24.1486	24.6772	23.7714	24.5602	-0.168041	0.134686	GstE7	A1ZB72	FBgn0063493
19.7133	19.4606	19.9697	19.6075	18.5201	20.9646	0.0171064	0.00778372	GstE9	Q7K8X7	FBgn0063491
21.8981	21.8731	21.0855	22.6115	20.929	22.317	-0.333627	0.223315	GstS1	A4UZL5;P41043;A0A0B4KFT5	FBgn0010226
21.7856	20.8889	21.0997	21.6388	20.9979	21.4291	-0.0972131	0.106271	GstT3	Q9VRA4;E1JJS1	FBgn0031117
24.8787	23.7568	23.1883	23.6659	22.8986	24.245	0.338123	0.207132	Gyf	Q7KQM6	FBgn0039936
21.6654	20.5136	21.6381	22.1091	22.0627	21.8181	-0.724256	0.863564	Hat1	Q0KIB3	FBgn0037376
21.746	22.671	22.4165	22.9376	23.5406	22.2963	-0.646976	0.64514	hay	B7Z0G1;Q02870	FBgn0001179
22.1454	21.2235	22.1673	23.1865	23.1442	23.0892	-1.29455	1.84431	Hcf	Q9V4C8	FBgn0039904
21.5184	21.6249	22.5107	22.7602	23.3385	22.5177	-0.987477	1.16735	HDAC1	Q94517	FBgn0015805
24.7141	23.3515	23.3171	24.0299	23.7067	24.0585	-0.137435	0.104515	Hel25E	Q27268;M9PC90	FBgn0014189
21.3214	21.3797	19.1771	21.6857	21.4868	20.2346	-0.509638	0.234081	Hers	Q9VWC0;M9NES5;Q9VWC2;Q2MGL2	FBgn0052529
26.4043	26.1756	26.0984	26.1933	26.3186	26.2041	-0.0125484	0.0426964	hfp	Q8T6B9;A4V193	FBgn0028577
22.7574	21.8747	23.0386	23.5226	23.1972	23.0222	-0.690453	0.843429	HIPP1	M9PID3;M9PG82;M9PG20;Q9VPB0	FBgn0037027
27.4235	27.6623	28.0039	28.8531	28.3337	27.8806	-0.659206	0.941198	His1:CG33855	Q4AB54;P02255;Q4ABD8;Q4AB94;Q4ABE3	FBgn0053855
27.6061	27.0056	23.465	27.6635	26.7201	26.2907	-0.865878	0.253902	His2Av	A0A0B4KH25;P08985;Q4AB57;P84051	FBgn0001197
27.9366	27.3515	27.3035	28.4686	26.6603	28.623	-0.386759	0.228786	His2B	P02283	FBgn0001198
26.0587	26.7763	27.231	27.0262	26.6784	26.5361	-0.0582651	0.0541324	His3	E2QCP0;P84249;P02299	FBgn0001199
28.9812	28.2735	28.3667	29.5475	28.4889	29.204	-0.539688	0.6357	His4r	A0A0B4KFZ9;P84040	FBgn0013981
22.8252	23.3627	22.684	23.995	23.2774	23.3337	-0.578082	0.868962	Hlc	Q9VRI0	FBgn0001565
26.554	27.8701	26.9883	27.4055	28.527	27.9519	-0.824003	0.749863	Hmu	Q9VB46	FBgn0015737
22.1107	20.1309	21.627	21.1867	18.8646	21.39	0.809121	0.33147	HnRNP-K	E1JGN7;A1ZBW1;A1ZBW0;A1ZBW3;A1ZBW4	FBgn0267791
24.7117	25.4732	24.1044	24.8247	24.7057	25.0962	-0.112471	0.0976604	hoip	D2NUK9;Q9U3Z7	FBgn0286786
21.7283	21.0529	19.8622	22.3234	20.899	21.0956	-0.558181	0.325627	homer	O96607;Q9VM94;M9PB54;M9PEX1;Q0E8S7	FBgn0025777
24.4666	21.2444	24.2719	23.6135	23.6248	23.4038	-0.219692	0.0737347	Hpr1	Q9VNI8	FBgn0037382
26.2625	25.3139	25.3991	25.3793	27.2006	24.9909	-0.198442	0.0951504	Hrb27C	E1JHA4;P48809	FBgn0004838
20.2609	26.2761	24.3927	26.3145	27.0315	27.2084	-3.20821	0.827355	Hsc70-1	P29843;Q8I0E9	FBgn0001216
29.3179	29.3537	29.1739	29.4127	29.087	29.6437	-0.0992807	0.227826	Hsc70-3	F3YDH0;P29844	FBgn0001218
30.2864	29.7159	29.9273	30.1829	30.1665	30.3544	-0.258053	0.660335	Hsc70-4	C7LA75;P11147	FBgn0266599
29.7619	29.3216	29.4507	30.291	29.8115	30.2748	-0.614357	1.4009	Hsc70-5	A0A0B4LFD2;P29845	FBgn0001220
23.5492	24.0239	23.9356	24.3342	26.0929	24.9531	-1.29046	1.13374	Hsc70Cb	Q9VUC1;M9MSL3	FBgn0026418
26.9676	26.7706	27.4406	27.2776	27.899	27.2922	-0.429964	0.68537	Hsp60A	O02649;Q9VMN5;Q9VPS5	FBgn0015245
26.8552	26.6048	25.8119	26.7515	27.3519	26.3705	-0.400626	0.398972	Hsp68	O97125;Q9VG58;Q9BIS2;Q9BIR7;Q8INI8;P82910;P02825	FBgn0001230
26.9653	26.4337	26.4422	27.5689	27.4482	27.6572	-0.944332	2.14958	Hsp83	M9PBL3;P02828	FBgn0001233
27.3985	27.3341	26.5132	27.293	26.9018	26.847	0.0679824	0.0751899	hts	A0A0B4K7A5;A0A0B4K849;A8DYJ2;Q02645	FBgn0263391
26.9286	26.7261	26.7669	26.7446	26.7955	26.8452	0.0121155	0.0615451	hyd	A0A0B4LGZ6;P51592	FBgn0002431
21.4004	20.9436	23.0593	23.34	22.9362	23.2311	-1.368	0.980353	hyx	Q9VHI1	FBgn0037657
25.6277	25.6283	27.3438	19.9409	21.6038	22.0348	5.00676	2.36839	Ide	P22817	FBgn0001247
24.8807	24.6726	25.6478	25.7002	24.5923	25.5968	-0.229448	0.190439	Idh3a	Q9VWH4;Q8T0R3	FBgn0027291
22.0696	23.1142	23.3758	23.2933	23.6171	23.353	-0.567941	0.620869	Idh3b	Q9VD58	FBgn0038922
23.1899	19.5648	21.6486	21.6154	20.5276	21.1499	0.370136	0.123384	Ifrd1	Q9VQI5	FBgn0051694
28.533	27.841	28.9714	29.3613	28.5947	29.5372	-0.715933	0.75055	IleRS	Q8MSW0	FBgn0027086
25.9649	26.6415	25.1065	26.4541	25.4384	25.6549	0.0551319	0.0344517	Imp	Q8IR99;E1JJM0;M9NF14	FBgn0285926
21.8752	23.0666	21.9847	21.378	24.121	23.4401	-0.670886	0.300149	Incenp	Q7JRJ9;A0A0B4LFQ2	FBgn0260991
18.9214	20.3696	21.0727	22.38	20.8554	21.4304	-1.43403	0.861867	Inos	O97477	FBgn0025885
22.3677	20.9025	20.951	21.9607	22.261	21.3726	-0.457722	0.347146	IntS3	Q7PLS8	FBgn0262117
22.4726	21.8044	22.3709	22.5251	22.5659	22.753	-0.398666	0.843688	Ip259	O76994	FBgn0025366
21.3817	19.739	20.6047	21.0157	21.1742	21.0209	-0.495171	0.445983	Irbp	Q23976;A0A0B4KFM4	FBgn0011774
23.6763	22.6426	22.9531	23.4786	22.7444	23.1605	-0.037192	0.0337046	Irk1	A0A0B4JCZ2;E1JIU2;Q9VCQ0;A8JR87;A0A0B4KH86	FBgn0265042
25.0074	24.4587	25.6777	25.6323	26.248	25.3591	-0.698551	0.727392	Iswi	Q24368	FBgn0011604
23.6154	23.9524	23.1148	24.2433	23.8255	23.9704	-0.452201	0.763771	Jafrac1	X2JF59;Q9V3P0	FBgn0040309
20.7007	22.0839	22.0185	23.0902	21.9398	22.9643	-1.06374	0.853038	Jasper	Q9VAA9	FBgn0039743
21.6936	20.8285	21.6817	22.6403	20.7311	21.9676	-0.378411	0.237026	JIL-1	M9PI05;Q9V3I5	FBgn0020412
24.1683	24.4551	25.3778	25.7084	25.004	23.78	-0.16371	0.0865507	Jra	A0A0B4KEI6;P18289	FBgn0001291
26.388	24.51	25.9774	25.7361	24.5411	25.7127	0.29516	0.159777	Kap-alpha3	Q9V455	FBgn0027338
23.5638	24.5763	24.4425	23.9733	25.1229	24.3334	-0.282326	0.239272	Karybeta3	Q9VN44	FBgn0087013
24.4259	24.2234	23.4339	23.9813	25.1036	24.1395	-0.380406	0.339461	kay	A0A0B4LHU8;A8MPH9;P21525	FBgn0001297
22.875	22.7783	23.502	23.9989	24.7722	23.4897	-1.03521	1.11545	Khc	P17210	FBgn0001308
25.8131	25.461	25.4857	25.8703	25.9069	25.5378	-0.185082	0.494403	kis	M9NEL3;Q9VPL9;M9NCY5;B7Z002;M9NDB7;Q9VPL6	FBgn0266557
22.9848	22.6366	22.2213	22.3898	23.2924	22.5182	-0.119202	0.121545	Klp10A	A4V4A1;Q960Z0	FBgn0030268
22.6029	22.4903	23.5826	23.8429	24.4807	23.2382	-0.962031	0.899229	Klp61F	P46863;Q7KVC2	FBgn0004378
23.2278	24.449	23.3034	23.7065	23.5695	24.3951	-0.230298	0.187012	Kr-h2	X2J4W8;Q9V447	FBgn0266449
29.6924	28.7466	29.3706	29.7589	29.1699	29.8728	-0.330685	0.396057	kst	Q7KV70;M9PBL6;A8JNJ6;Q9VZQ3;Q7KV69	FBgn0004167
21.1358	18.4321	21.5722	21.1578	21.76	22.78	-1.51924	0.627261	kuk	Q8SX89	FBgn0038476
24.8835	24.3189	23.7272	23.3354	23.0445	22.9625	1.19577	1.5612	kuz	Q59DZ3;A8DZ03;A8DZ02;Q9VJW9	FBgn0259984
22.6964	23.1774	23.6836	24.1422	23.0631	23.8496	-0.499136	0.508007	kz	X2JCE0;O46072	FBgn0001330
21.563	21.8267	21.7541	21.9936	21.6545	19.8869	0.536252	0.336576	l(1)G0004	Q9VR89	FBgn0027334
27.1377	26.6613	26.6725	26.664	27.4966	26.8616	-0.183557	0.244904	l(1)G0020	Q9W3C1;X2JD07	FBgn0027330
20.8307	22.7324	21.7565	19.9076	19.083	20.7463	1.86087	1.19918	l(1)G0320	Q9W335	FBgn0028327
24.1515	24.9236	24.2987	24.7506	24.7322	23.9894	-0.0327638	0.0320472	l(2)05287	Q9VIG1	FBgn0284251
24.2057	24.2852	23.8699	24.5689	23.7402	23.7676	0.0947247	0.114598	l(2)09851	Q8SYL1	FBgn0022288
22.5938	21.4654	22.5984	23.7367	22.8135	23.907	-1.26651	1.17362	l(2)34Fd	Q9V3P2	FBgn0261535
25.823	25.4732	25.3503	25.5062	24.7942	25.1543	0.39723	0.728845	l(2)37Cc	A0A023GQA5;P24156	FBgn0002031
22.562	23.1118	22.8837	22.3595	22.5989	22.088	0.50369	1.0899	l(2)k01209	A1ZAS3;Q8MQK4	FBgn0022029
21.9549	22.7757	22.8369	22.1648	22.545	22.2922	0.188488	0.243628	l(2)k09022	Q9VM75	FBgn0086451
23.4176	23.3492	22.6865	23.7391	23.5525	23.2432	-0.36048	0.58641	l(2)k09848	Q7K4B2	FBgn0284246
25.1887	24.75	23.9554	24.441	25.6112	24.9197	-0.359304	0.293598	l(3)07882	A0A126GUW2;Q9VEJ2	FBgn0010926
23.8061	24.2699	24.1087	24.3946	24.0576	24.4432	-0.236926	0.579606	l(3)72Dn	Q9VUZ6;M9PFG1	FBgn0263605
21.6664	20.0094	21.4511	21.1549	22.159	22.0573	-0.74806	0.54138	L2HGDH	Q9VJ28	FBgn0032729
28.4662	27.3939	27.4703	27.7945	27.53	28.2212	-0.0717799	0.0623592	La	P40796	FBgn0011638
26.0484	25.2555	25.6999	26.4284	25.9934	26.4378	-0.61859	1.06778	lace	Q9V3F2	FBgn0002524
25.2365	26.1801	26.1312	25.9141	26.3264	25.9213	-0.204632	0.24034	Lam	M9NE89;P08928	FBgn0002525
26.1342	25.2803	25.8198	26.1808	25.5099	26.4543	-0.303548	0.333467	LanA	Q00174	FBgn0002526
24.4419	24.2378	25.1362	24.7349	23.8861	24.7816	0.137781	0.126788	LanB1	P11046	FBgn0261800
24.464	24.4408	24.183	24.9038	23.6661	24.4906	0.00910505	0.00798523	LanB2	X2JAW6;P15215	FBgn0267348
28.7479	28.1599	28.6352	28.9063	28.2369	28.4667	-0.022253	0.0280421	lark	Q94901	FBgn0011640
28.0945	27.8873	27.9181	27.8013	27.0444	27.7409	0.43782	0.805727	larp	A0A0B4K7Y7;Q9VAW5;A0A0B4K6K9	FBgn0261618
23.4034	23.811	22.0451	22.6005	23.8278	22.6052	0.0753206	0.0380259	Larp4B	Q9I7T7	FBgn0035424
24.0566	24.0164	23.9703	24.0423	24.3193	24.1562	-0.158205	0.875069	Larp7	Q9W362	FBgn0260771
21.2767	19.9548	21.4189	21.5837	21.461	21.5457	-0.646633	0.621886	lds	P34739	FBgn0002542
28.2201	27.7452	28.2956	28.2024	28.1924	28.6422	-0.258701	0.496725	LeuRS	Q9VQR8	FBgn0284253
21.2294	21.1549	23.2575	22.6775	21.9067	22.3445	-0.428937	0.232515	lic	O62602	FBgn0261524
28.1415	27.5576	26.0401	27.3545	26.4528	27.0496	0.294085	0.162621	lig	A0A126GUM8;A0A0B4K7U5;E1JH02;A0A0B4KFC5;Q86S05;A0A0B4K6T1;D0Z768	FBgn0020279
23.2585	24.0544	23.1457	22.9405	21.8079	22.12	1.19673	1.26877	Liprin-beta	Q9VU88	FBgn0036376
26.2318	25.9612	26.1546	25.5799	27.0561	25.8497	-0.0460275	0.0337361	Lon	Q7KUT2	FBgn0036892
23.3865	23.3574	20.1267	23.7622	23.8035	23.4898	-1.39498	0.571204	loqs	M9MRT5;Q4TZM6;X2JAB1;Q8IP72;X2J5X6;Q9VJY9	FBgn0032515
30.4277	30.826	29.7361	30.0683	30.1232	30.1958	0.200841	0.248018	lost	Q9VN21	FBgn0263594
23.4205	23.1895	24.0112	23.6658	24.0109	23.5797	-0.211734	0.311097	Lpin	E5DK16;A0A0B4JD00;A8DY69;A0A0B4JD31;A0A0B4JCS1;A0A0B4JCQ5;Q8SXP0;A0A0B4JD27;I0E2I4	FBgn0263593
21.9013	20.2338	21.8011	22.5492	22.8348	21.9588	-1.13553	0.884138	LpR2	Q86B77;A0A0B4KGZ9;Q7YTZ6;A0A0B4KH38;Q9VBN2;A8JRC4;A8JRC7;Q7YU01;A8JRD1;A0A0B4KHW9;A8JRD2;Q9VBN1;A0A0B4KI25;E1JIX9;Q6NP71;Q9VBN0;A8JRD0	FBgn0051092
20.5561	21.6168	20.6357	20.9065	22.2923	20.0962	-0.162176	0.0787093	Lrpprc2	Q9W592	FBgn0027794
28.5624	29.1232	28.812	28.0236	27.9444	27.6452	0.961495	2.07326	lva	X2JAF1;Q8MSS1	FBgn0029688
26.8573	26.9376	26.8035	28.1862	27.6753	28.2752	-1.1794	2.45714	LysRS	Q8SXM8;Q9W327	FBgn0027084
23.9221	22.0436	22.3093	23.0721	23.005	22.8492	-0.217098	0.135604	M1BP	Q9VHM3	FBgn0037621
22.8295	21.1853	20.58	21.7213	22.0906	20.1096	0.224416	0.0879682	mahj	A0A0B4K8A5;Q9W2F2	FBgn0034641
26.343	26.5321	25.7427	25.0477	26.7708	26.1221	0.225748	0.151514	Map205	Q8IMF5;P23226	FBgn0002645
21.4783	22.8579	21.1659	22.5241	23.8269	22.1168	-0.988565	0.604976	Map60	Q7K180	FBgn0010342
24.0843	23.691	23.939	24.3567	24.4491	23.9651	-0.352157	0.873843	mars	E1JH57;Q7K3L1	FBgn0033845
24.405	24.8741	24.8042	24.2092	24.8019	24.6559	0.138786	0.23689	mask	A0A0B4KHR8;A0A0B4K725;Q9VCA8;A0A0B4LHK4;A0A0B4KHZ8	FBgn0043884
24.6717	24.6136	24.8524	24.2324	24.69	24.2432	0.324048	0.90539	Mat89Ba	Q8IH00	FBgn0261286
24.5913	23.7438	24.9119	23.5039	24.3865	24.3088	0.34927	0.319216	mbc	A0A0B4K7Q6;Q9VCH4	FBgn0015513
23.4404	22.389	23.1272	24.1316	22.1037	23.9954	-0.424736	0.229597	MBD-R2	Q9VGA4	FBgn0038016
23.0494	22.2676	23.1121	23.2089	23.4758	23.7664	-0.673997	1.00123	Mcad	Q9VSA3	FBgn0035811
22.3937	19.6888	21.9838	21.9407	20.2136	22.4088	-0.165595	0.0530784	Mcm7	Q9XYU0	FBgn0020633
24.6874	24.0915	23.7956	23.7894	24.0324	23.0218	0.576956	0.648864	me31B	P23128	FBgn0004419
25.0726	24.3845	24.2398	24.4241	24.5675	24.5927	0.037536	0.0491015	mEFTu1	A1Z9E3	FBgn0024556
23.2109	21.4912	21.9377	22.3553	22.6304	22.782	-0.375933	0.286181	mEFTu2	Q7K3V6	FBgn0033184
26.6796	26.5357	25.4721	26.0502	26.1217	25.8074	0.236046	0.236582	Mekk1	Q8MSQ4;Q9VE37	FBgn0024329
25.5479	25.7814	25.3509	26.0302	24.3204	26.0926	0.0790202	0.0454872	MEP-1	Q0E8J0	FBgn0035357
28.0076	27.015	27.907	28.3652	28.2095	28.323	-0.656031	0.963523	MetRS	A1ZBE9	FBgn0034401
28.0092	27.7094	27.3655	27.3627	27.048	27.413	0.420137	0.897882	Mi-2	M9PIA6;E1JI46;Q59E34;O97159	FBgn0262519
23.8861	24.9118	23.5915	23.1042	23.0471	22.8424	1.13192	1.30022	Mical	A0A126GUS4;A0A0B4K703;A0A0B4K6D5;Q86BA1;A0A126GUS6;A0A0B4K6N6	FBgn0053208
24.0507	23.5069	22.8648	22.9842	24.3315	22.287	0.2732	0.147055	Mink	Q9VC08	FBgn0039250
24.7903	22.9408	24.6959	25.3365	25.4857	25.0656	-1.15358	0.874904	mip120	E1JH59;A1Z9E2	FBgn0033846
23.7503	22.7028	24.4824	25.6677	24.7443	24.2468	-1.24107	0.870753	mip130	Q9W542	FBgn0023509
22.6771	22.0007	22.6631	22.7128	23.2864	21.5329	-0.0637271	0.0384661	mip40	Q7K159	FBgn0034430
23.5364	23.4103	23.521	24.2562	23.434	23.7107	-0.311126	0.564461	Mitofilin	A0A0B4KHL7;P91928;A0A0B4KGN2	FBgn0019960
24.1928	25.2982	24.3247	24.6149	24.7804	24.3556	0.0216071	0.0194444	mle	P24785	FBgn0002774
24.3071	24.2685	24.4881	22.423	23.9947	24.7183	0.642539	0.3993	Moca-cyp	Q9VAW1;Q9VAW2	FBgn0039581
30.4178	30.1266	30.124	30.0559	30.8546	30.6672	-0.303133	0.510607	mod	A0A0B4K7G4;P13469	FBgn0002780
22.6838	22.4372	21.6552	22.6669	23.7127	22.398	-0.667153	0.587595	mod(mdg4)	Q86B87;A0A0B4K6B8;A0A0B4K7A6;A0A0B4JDE0	FBgn0002781
22.665	20.9039	21.8397	22.3641	20.8184	22.8315	-0.201808	0.090628	Moe	M9NG50;M9PHG2;C7LAH9;P46150	FBgn0011661
24.2193	24.4272	23.8465	25.6815	23.3565	25.1643	-0.569775	0.322521	mor	A0A0B4JDA0;Q9VF03	FBgn0002783
24.3788	24.1944	24.7201	23.7823	23.5412	24.2867	0.561031	0.980215	Mpcp2	Q0E8E8;Q7JUS9	FBgn0026409
22.4058	23.1958	24.0163	23.1954	22.9547	21.8569	0.536942	0.360377	Mrp4	Q9VGM1;Q9VDT3;A0A0B4KGI0;Q5BI72;X2JAE9;Q7KT22;Q8MT77;Q9VJ21;A0A0B4KEG2;P91660	FBgn0263316
21.8528	22.2033	23.7353	23.2812	23.6489	24.0609	-1.06654	0.794035	mRpL1	Q9VHT5	FBgn0037566
19.9784	22.1462	21.2919	21.3789	21.8561	20.6273	-0.148619	0.0718315	mRpL10	Q9VPL3	FBgn0031231
26.0402	25.166	25.2301	24.3838	25.1643	24.2271	0.886989	1.03117	mRpL11	Q9VFJ2	FBgn0038234
24.8992	25.1751	24.8071	24.9201	25.7116	24.6629	-0.137749	0.153984	mRpL12	Q9VSR5	FBgn0011787
22.545	21.7906	22.555	22.2683	22.7695	21.4485	0.134771	0.105431	mRpL15	Q9VPF6	FBgn0036990
21.5299	21.3218	20.7747	22.2898	21.5265	21.7056	-0.631814	0.915677	mRpL17	Q9W0S6	FBgn0035122
24.0407	22.9455	24.038	24.6685	23.0926	24.0503	-0.262408	0.16918	mRpL19	Q9VHN6	FBgn0037608
23.2368	23.4838	23.3732	23.541	23.2667	23.746	-0.153293	0.418153	mRpL2	Q9VTF8	FBgn0036135
20.6799	21.7136	21.125	21.1801	21.1553	21.3985	-0.071825	0.0821351	mRpL23	M9PE14;Q9W021	FBgn0035335
22.1162	22.6322	22.7889	22.7312	22.2163	22.6794	-0.0299085	0.038928	mRpL24	Q9VMY1	FBgn0031651
21.6244	21.4868	22.3805	23.8757	21.4132	23.5642	-1.12046	0.61122	mRpL28	A8E702;Q9VMX0	FBgn0031660
23.396	21.7167	23.6067	23.8456	24.204	22.5978	-0.642702	0.345408	mRpL3	Q9VXQ0	FBgn0030686
22.2724	22.3152	21.8196	22.507	22.2614	22.3391	-0.233423	0.59922	mRpL30	Q9W4I3	FBgn0029718
24.2842	22.9787	23.936	24.3946	24.1503	24.1433	-0.49644	0.550826	mRpL37	Q9VGW9	FBgn0261380
24.112	22.3265	22.7286	23.3031	23.7678	23.3069	-0.403595	0.290214	mRpL38	Q9VY48	FBgn0030552
23.7158	22.092	24.3588	22.5492	23.1394	23.1331	0.448339	0.253414	mRpL39	Q9VUJ0	FBgn0036462
21.6881	21.3084	21.5644	21.5121	22.0136	20.7697	0.0885283	0.0827935	mRpL43	Q9W1L1	FBgn0034893
23.3728	22.3482	23.4515	23.9311	23.4908	24.2131	-0.820853	0.929243	mRpL45	Q9VCX3	FBgn0263863
22.3785	21.7345	21.3783	22.5236	22.0215	21.698	-0.250591	0.264206	mRpL47	Q8T3V6	FBgn0014023
22.97	23.0186	22.7608	21.7729	22.7309	20.8721	1.12448	0.971077	mRpL53	A1Z9J6	FBgn0050481
22.8788	23.3757	24.0209	22.1757	24.4284	23.8563	-0.0617008	0.027522	mRpL54	Q9W2M8	FBgn0034579
21.1956	20.4643	20.5607	21.3901	21.4681	20.2116	-0.283075	0.238889	mRpL55	Q9VE04	FBgn0038678
21.6048	22.2334	21.7834	21.6754	21.7553	22.0465	0.0481351	0.0776242	mRpS11	Q9VEN6	FBgn0038474
19.93	22.4013	22.7499	19.4117	22.6045	22.7765	0.0961812	0.0228037	mRpS16	Q9V6Y3	FBgn0033907
23.9602	24.2737	24.245	23.9033	23.8515	22.54	0.728012	0.729383	mRpS18B	Q9VIN9	FBgn0032849
24.6585	23.3449	23.8365	24.0915	23.2448	23.6611	0.280809	0.244037	mRpS22	Q9VAY9	FBgn0039555
21.8293	22.4895	22.0908	22.3094	22.4641	21.5889	0.0157553	0.0157801	mRpS23	Q8IP62	FBgn0260407
21.8888	21.8239	21.2732	22.5171	21.816	20.2908	0.120611	0.061029	mRpS26	Q9VVN2	FBgn0036774
21.1308	19.4366	23.6013	22.1335	20.9368	22.9156	-0.605747	0.171042	mRpS29	Q9W253	FBgn0034727
24.171	24.8059	23.6609	24.2225	24.7143	23.8894	-0.0628166	0.0529036	mRpS30	Q9VXP3	FBgn0030692
21.2696	21.7022	21.8318	21.1039	22.6721	21.6284	-0.20027	0.152186	mRpS34	Q9VV39	FBgn0285951
22.3006	19.7616	23.1726	23.144	23.1129	23.9612	-1.66109	0.716212	mRpS5	Q8SYP9	FBgn0287187
23.0525	22.2134	22.9746	23.1989	23.5594	23.7403	-0.752705	1.13685	mRpS9	Q8SXF0	FBgn0037529
21.9565	22.6352	23.3987	22.8124	24.6467	23.3269	-0.931881	0.608271	msk	Q9VSD6	FBgn0026252
25.8729	25.5254	24.3599	25.1381	25.0958	24.8908	0.211145	0.172252	msn	Q9W002;M9PH19;Q7KV90;M9PBJ7;Q7KV89;Q7KV88	FBgn0010909
27.6632	28.0677	27.3542	27.7434	27.5	27.5494	0.097449	0.167432	Msp300	M9MRJ4;M9MSG3;M9PEP8;M9PC23;M9PCM8;M9MRF5;M9MRD6;M9PC84;M9MRD1;Q8T9A8;M9MRD4	FBgn0261836
23.5666	24.1363	24.2585	24.3293	23.1328	24.1965	0.100942	0.0821228	msps	Q9VEZ3;E1JIM4;A0A0B4K664;A0A0B4K700	FBgn0027948
22.5974	22.2351	21.8166	22.434	21.506	21.7206	0.329507	0.385372	Msr-110	Q26459;X2JCI8;Q9VRM5;Q8IQ63	FBgn0015766
25.6574	24.9002	25.1132	25.1168	23.8221	24.8052	0.642215	0.643565	mtgo	Q9VJJ8;Q9VJJ9;M9PD19;B7YZW3	FBgn0259735
25.9974	25.3371	25.555	26.4502	25.9395	26.0443	-0.514835	0.968683	Mtor	A0A0B4KFE9;A1Z8P9	FBgn0013756
30.5838	30.3631	30.3825	31.1972	30.1891	30.6228	-0.226575	0.307483	Mtpalpha	Q9V397	FBgn0028479
29.5788	27.9335	28.994	28.8077	28.516	29.4658	-0.0944138	0.0586234	Mtpbeta	Q9W1H8	FBgn0025352
21.9201	23.1474	23.2453	23.9975	23.0158	23.9585	-0.886323	0.764292	Mtr3	Q9VW53	FBgn0036916
25.1746	25.0457	25.5839	25.9476	25.8925	25.5352	-0.523727	1.18685	Mtr4	Q9Y134	FBgn0001986
23.3331	23.3952	23.5968	23.4957	23.679	24.093	-0.314176	0.744127	mtSSB	P54622	FBgn0010438
23.581	24.8974	24.5065	25.0779	24.3623	25.3459	-0.600356	0.54307	mTTF	Q9V3F3	FBgn0028530
24.0251	21.6078	23.5005	25.5365	24.2249	25.171	-1.93298	1.09281	muc	M9PCG1;Q9VM14;Q7KTK9;M9PCA2;M9PCU4	FBgn0283658
21.781	20.1243	22.741	23.672	21.6571	23.0738	-1.2522	0.574606	mud	M9PJN0;Q8IR54;M9NGE4;M9NEG4;Q9VY43;M9PEK6;Q8IR55;Q8SZ13	FBgn0002873
23.6078	23.0626	22.6118	23.3558	21.259	23.2893	0.459381	0.24312	mus101	Q9VY97	FBgn0002878
21.0449	19.4706	21.2801	21.9069	21.8295	21.9504	-1.29708	1.07124	Myb	Q53YG3;P04197	FBgn0002914
23.9298	22.3514	22.9243	24.914	24.2917	24.8008	-1.60034	1.4846	Mybbp1A	Q9W5E4	FBgn0001341
23.4981	22.7119	22.3419	22.5159	23.6545	22.5731	-0.0638326	0.0432517	Myo31DF	M9MRS7;Q23978	FBgn0086347
22.6124	22.2886	22.0692	22.7548	24.0704	23.3288	-1.06127	1.20993	Naa15-16	Q9VWI2	FBgn0031020
21.326	21.311	22.0046	23.6223	22.3161	22.0292	-1.10868	0.959478	Nab2	Q9V3H9	FBgn0028471
22.3689	22.8202	21.2874	20.356	23.0563	19.6812	1.12769	0.427557	Nacalpha	A0A0B4LEY6;Q94518	FBgn0086904
28.7118	27.4844	28.1992	26.4601	25.8246	26.044	2.02224	2.13576	Nap1	Q9W1G7	FBgn0015268
26.0169	26.384	25.1154	25.0169	25.0821	25.1873	0.743305	0.912932	NAT1	A1Z968;Q0E996	FBgn0010488
27.3497	26.1686	26.7487	27.3772	26.3808	27.543	-0.344709	0.278283	ncd	A0A0B4LI25;P20480	FBgn0002924
21.6957	21.398	19.3708	22.8488	19.6668	22.649	-0.900042	0.288121	nclb	A1Z8D0	FBgn0263510
22.8415	22.3889	22.2778	21.617	22.3207	22.409	0.387173	0.565479	ND-49	Q9V4E0;Q9VBR4	FBgn0039909
22.6833	23.1547	22.0984	22.7338	22.1382	22.2665	0.265933	0.304898	ND-75	A4V449;Q94511	FBgn0017566
21.5386	21.1349	21.4925	20.105	20.6927	19.4972	1.29036	1.60663	ND-B16.6	Q9W402	FBgn0029868
24.0012	24.8515	23.1476	24.0333	23.2814	24.2314	0.151398	0.0948014	Ndf	X2JDP6;Q8T079;M9MRG2	FBgn0043456
23.7117	24.0357	22.8467	23.9124	22.7894	23.5787	0.104538	0.0755066	Nelf-A	A0A0B4KGH5;Q86NP2;A0A0B4LIF3	FBgn0038872
22.8869	22.7658	23.0157	23.0949	24.2088	23.4811	-0.705507	0.98913	Neos	Q9U9Q2	FBgn0024542
23.6524	24.4234	23.3091	24.2505	24.0853	24.2904	-0.413764	0.545339	nesd	Q9VIP0	FBgn0032848
23.8027	22.8637	23.2132	23.008	22.5716	23.0275	0.424161	0.610208	Nfs1	Q9VKD3	FBgn0032393
24.7993	24.7449	24.3697	24.4171	25.1436	25.2415	-0.29609	0.432503	NHP2	M9PCI2;Q9V3U2	FBgn0029148
21.6518	23.634	21.9085	21.836	21.2112	22.5652	0.527299	0.289994	Nipped-A	A0A140SQB4;Q2EZ47;Q8I8U7	FBgn0053554
25.5596	26.1125	26.1193	26.1342	26.4204	26.1688	-0.310686	0.685406	nito	Q7KMJ6	FBgn0027548
21.4859	21.3919	22.0379	22.7079	22.2774	22.1862	-0.751908	1.36236	Nlp	A0A0B4KI24;Q27415	FBgn0016685
24.1349	24.4594	23.98	25.4132	24.3414	25.5218	-0.900694	1.052	Nnp-1	Q9VJZ7	FBgn0022069
23.423	23.2069	23.1103	23.5064	24.8387	23.1173	-0.574078	0.469628	NO66	E2QD64;Q7K4H4	FBgn0266570
23.2039	24.2866	24.1489	24.3429	24.0399	23.9391	-0.227532	0.249502	nocte	M9PE74;Q9W2U7	FBgn0261710
20.3677	21.7475	22.1539	21.7383	21.6626	21.5549	-0.228844	0.157904	noi	O46106	FBgn0014366
21.6857	22.5124	22.0326	21.0153	22.4404	22.0969	0.226033	0.17416	nolo	Q9V9Q9;X2JEX4;X2JAM1;Q9V9Q7;E1JHP3;Q0E8N3	FBgn0051619
22.9736	23.2297	22.9207	24.6848	23.6585	23.9345	-1.05128	1.5131	Non1	A0A0B4LEY9;Q9V411	FBgn0028473
23.8848	22.8873	25.1985	26.3891	24.5298	25.6705	-1.53958	0.829162	Non3	Q9VEB3	FBgn0038585
26.4704	26.9339	26.1977	26.698	26.2157	26.4256	0.0875651	0.125066	nonA	X2JFR1;Q8IR16;Q04047;Q24113	FBgn0004227
26.6827	27.3332	26.7457	27.1536	26.84	26.7381	0.00995064	0.0136025	nop5	Q9VM69	FBgn0026196
28.204	26.8803	27.628	27.8775	27.8464	27.2356	-0.0824356	0.0658105	Nop56	Q95WY3	FBgn0038964
27.2105	27.2464	27.0758	27.2304	26.5563	26.7477	0.332795	0.736402	Nop60B	E1JGV6;O44081;A0A0B4K8B2	FBgn0259937
22.3011	22.2514	23.0907	22.6013	22.2483	21.8763	0.305794	0.373506	Not1	A8DY82;E2QCN4;A8DY80;A8DY81;A0A0B4LEZ3	FBgn0085436
21.9632	22.0695	21.8055	22.4501	21.6776	22.6903	-0.326598	0.4457	Nph	Q9VAC4	FBgn0039735
23.1396	21.0316	22.9563	24.4702	24.3075	24.6785	-2.10955	1.43683	Nrd1	Q9VYT3	FBgn0030344
25.4776	25.035	24.3861	25.5269	25.2533	25.8555	-0.579025	0.733758	Ns1	Q8MT06	FBgn0038473
23.7195	23.0039	23.0135	23.4483	22.7536	23.4907	0.0147578	0.0145178	Ns2	Q7JXU4	FBgn0034243
26.311	27.1271	25.4868	25.9748	26.8551	25.8788	0.0720717	0.0434116	Ns3	X2JA43;Q9W590	FBgn0266284
22.3831	23.7179	22.5141	23.2869	23.4786	22.6618	-0.270733	0.214079	Nsf2	A0A0B4LH53;P54351;M9PH10;P46461	FBgn0266464
21.209	22.3267	21.8118	22.349	21.9143	22.096	-0.33728	0.413716	nst	Q9VTZ4	FBgn0036298
21.2649	20.0525	23.2019	22.2165	20.154	21.3109	0.279294	0.090913	Nsun2	Q9W4M9	FBgn0026079
25.2832	24.0409	24.699	23.1317	23.388	22.8144	1.563	1.77564	NTPase	Q9VQI8;M9PBV2;O76268;Q8IPZ6	FBgn0024947
23.2271	23.2964	22.698	24.0038	24.0619	23.5112	-0.785135	1.42031	nudC	Q9VVA6	FBgn0021768
22.7159	22.9015	22.1292	22.7241	23.0691	22.6829	-0.243126	0.389811	Nulp1	M9PBV6;Q9Y109;REV__Q8MSW4;REV__D6W4U9;REV__Q8IQG1	FBgn0027549
21.4865	20.5208	22.2353	21.4096	20.9502	21.6545	0.0761382	0.0485668	Nup153	A8JV18;Q9VXE6	FBgn0061200
22.1189	22.2221	23.7148	23.2518	22.4773	22.4038	-0.0257003	0.0146049	Nup205	Q9VWB8;Q8IQV9	FBgn0031078
26.3047	26.2491	26.3643	26.9208	26.9566	26.9381	-0.632458	4.26783	Nup358	Q9VBU7;A0A0B4K7J2	FBgn0039302
22.3777	23.9909	23.0038	23.917	23.8206	23.1958	-0.520313	0.426443	Nup44A	Q7K2X8	FBgn0033247
22.5592	21.64	22.2419	23.605	23.4271	23.1394	-1.24347	1.83549	Nup50	Q7K0D8	FBgn0033264
22.6701	23.1966	19.4839	23.5317	22.9393	23.8633	-1.66125	0.628004	Nup93-1	Q9XZ06	FBgn0027537
22.3484	20.5742	21.5077	22.2124	22.9901	22.9336	-1.23526	1.01667	Nup98-96	Q9VCH5;B8A421	FBgn0039120
23.3667	22.4068	22.6576	22.2164	21.8435	22.026	0.781684	1.19706	Nurf-38	B7YZQ7;A0A0B4K7G9;O77460	FBgn0016687
24.8879	24.7875	25.0469	24.8591	23.5974	23.6135	0.884097	0.975495	obe	Q9VF56	FBgn0038344
25.14	24.6383	25.9453	27.0557	26.9206	26.7682	-1.67367	1.89654	ome	Q9VUH1;M9PCH6;Q29R16;A2RVG6	FBgn0259175
23.9821	23.9889	24.1514	24.9226	24.5278	25.1051	-0.811005	1.97477	Opa1	A0A0B4LFB8;Q95U20;A0A0B4LGF5;A1Z9N0;A0A0B4LF33	FBgn0261276
24.2153	24.3732	23.6725	24.3047	23.9646	24.2633	-0.0905412	0.141079	osa	A0A0B4KHB1;Q7KSE8;A0A0B4KGD1;E1JIN6;Q8IN94	FBgn0261885
30.1009	29.2413	28.4665	27.9035	28.0466	28.2238	1.21157	1.18409	Ost48	Q24319	FBgn0014868
29.2972	29.9574	29.1247	28.2096	27.3293	27.8918	1.64956	1.98688	OstDelta	Q7K110;A0A0B4LFR4	FBgn0034277
26.5943	26.8099	26.8968	25.7872	25.7898	25.4265	1.0992	2.72872	Ostgamma	Q8SY53	FBgn0032015
23.9492	23.9077	23.4325	23.1872	23.778	22.3794	0.648282	0.671857	Ote	P20240	FBgn0266420
22.919	23.5804	22.4887	24.3435	23.549	24.6733	-1.19257	1.21659	P32	Q7JXC4	FBgn0034259
28.2526	28.246	27.4032	28.775	27.9076	28.5976	-0.459466	0.522172	pAbp	P21187	FBgn0265297
24.4831	24.3454	22.778	23.1403	23.8005	22.0353	0.876787	0.511547	Pabp2	E2QC83;Q7KNF2	FBgn0005648
22.6896	22.3855	21.8423	21.2368	22.5549	21.5866	0.513008	0.478304	Paics	Q9I7S8;F0JAN1	FBgn0020513
24.1492	24.1216	25.0566	24.9222	23.5259	24.7493	0.0433464	0.0271265	PAPLA1	X2JDJ3;Q9VLS7;M9MRD9	FBgn0031990
24.8028	24.6391	25.1783	25.0228	26.4429	25.2571	-0.700887	0.681311	par-1	E1JGN0	FBgn0260934
23.1091	20.6374	23.7479	23.6556	22.8723	23.7256	-0.919671	0.393355	Past1	Q8T6I0;Q8T8W3	FBgn0016693
23.0886	23.0838	22.96	23.438	24.4048	23.095	-0.601762	0.695172	Patr-1	Q9VEN9	FBgn0266053
22.1637	22.6166	20.1209	21.0164	21.8482	20.9035	0.377672	0.173739	Patronin	A0A0B4KEY6;A0A0B4KFU3;A0A0B4KG58;B7YZJ2;B7YZJ1;E1JH90;A0A0B4KET5;A0A0B4KFA4;E1JH91;A0A0B4KEY4;A1ZAU8	FBgn0263197
25.7615	25.1005	24.3443	25.2584	26.096	25.3214	-0.489832	0.427004	pav	Q9VZF5	FBgn0011692
22.3618	22.7006	22.8909	22.6501	23.6978	23.2575	-0.550718	0.741121	pbl	Q8IQ96;Q9U7D8;A8JNN0;Q8IQ95;Q8IQ97;D2NUE8	FBgn0003041
25.8478	25.6667	26.3119	26.7918	26.6171	26.0861	-0.556234	0.90684	PCB	Q7KN97;Q0E9E2	FBgn0027580
22.1215	20.2228	21.9459	23.2822	22.496	22.8694	-1.45249	1.05501	Pdha	Q9W4H6;Q7KVX1;Q7YU05	FBgn0028325
22.7334	23.1241	23.755	24.0366	22.0248	22.2521	0.43299	0.243448	Pdhb	Q7K5K3;Q8IML6	FBgn0039635
24.3566	23.0591	24.285	23.9647	24.6402	24.0639	-0.322739	0.275171	Pdi	X2JGP4;P54399	FBgn0286818
23.6242	23.12	22.5527	22.6321	23.4238	22.7327	0.169451	0.160163	pea	A1Z9L3	FBgn0086895
22.1664	20.2278	21.8285	22.3093	22.7826	21.9894	-0.952852	0.675311	pelo	P48612	FBgn0011207
23.713	23.804	23.6549	23.4451	24.2862	23.4375	0.00106494	0.00121885	Pen	P52295	FBgn0287720
24.0537	23.9318	24.42	26.1732	24.9904	26.3926	-1.71686	1.69497	peng	O61345	FBgn0015527
28.3295	28.458	28.0183	29.0705	29.3082	29.3305	-0.967773	2.47646	Pep	M9NG39;P41073	FBgn0004401
21.7931	20.171	21.3084	21.035	22.0219	20.8214	-0.201964	0.121566	Pex6	Q9V5R2;A1Z8D1	FBgn0033564
23.7054	23.285	22.5626	22.0986	23.2396	22.5328	0.560651	0.52318	Pgam5	X2JC94;O46084	FBgn0023517
24.5737	24.6127	23.9172	24.4099	23.5984	24.1415	0.317923	0.411304	Pgant3	Q9Y117	FBgn0027558
27.647	27.7093	27.5741	28.3005	26.6453	27.923	0.0204919	0.0134894	Pgant5	Q6WV17	FBgn0031681
22.7967	22.7562	23.3962	24.1339	23.1064	24.1866	-0.825936	0.947187	Pgant7	X2JEA3;Q8MV48	FBgn0030930
25.1606	24.821	25.8237	25.7416	24.9408	25.3108	-0.0626551	0.0578731	Phb2	A8DYI6;Q0E924;A8DYI7	FBgn0010551
22.1032	21.6524	21.2197	21.7794	22.5667	21.8363	-0.402356	0.487	Phm	E2QCL8;O01404	FBgn0283509
28.9101	28.3094	29.2319	29.0402	30.1665	29.5635	-0.772957	0.848661	pic	Q9XYZ5	FBgn0260962
24.7205	24.2801	24.0405	24.9429	23.8002	24.4268	-0.0429262	0.0377453	Piezo	M9PB69;M9MRE5;Q9VLS3;E1JHB4;Q8IPG4;M9PCW8;A0A0S0WGQ9;M9MSG8;M9PF50;M9PCC7;Q0E8L0	FBgn0264953
20.4864	19.8154	21.3772	21.7043	20.9288	21.3722	-0.775435	0.700069	Pih1D1	Q9VK58	FBgn0032455
22.4984	21.6969	21.1182	22.2327	21.5786	21.7263	-0.0747115	0.0578783	PIP4K	Q8SXX1	FBgn0039924
25.0961	25.6846	25.2922	26.0563	24.6005	25.7277	-0.103858	0.0771989	pit	A0A0B4LHF7;Q9VD51	FBgn0266581
23.4305	23.6195	23.4984	24.2661	24.3951	23.6586	-0.590481	1.18779	Pitslre	D3PFF6;Q9VPC0	FBgn0016696
19.1692	21.4633	21.5628	21.2665	22.4705	21.3382	-0.959927	0.476817	Pld3	Q9VIF2	FBgn0032923
24.5589	25.4291	25.3124	25.8934	25.4348	25.0915	-0.373068	0.447977	PMCA	Q59DP9;Q59DP8;Q59DQ0;E6EK17;E6EK15;Q9V4C7;E6EK18	FBgn0259214
25.8647	25.7485	25.7121	25.4055	25.7375	25.6676	0.171568	0.705176	poe	M9PB68;Q9VLT5	FBgn0011230
23.0109	23.4	23.4904	23.938	24.11	23.3348	-0.493786	0.825319	polo	P52304	FBgn0003124
24.9498	24.6616	24.6328	25.3133	25.0529	24.9697	-0.363887	1.18188	pont	Q9VH07	FBgn0040078
22.2022	23.1169	22.4217	22.9187	22.6737	23.1918	-0.347788	0.481863	Pop1	Q7KVW2	FBgn0026702
24.3955	23.4651	24.0972	24.1881	24.2613	23.9092	-0.133595	0.171593	porin	M9PD75;Q94920	FBgn0004363
23.9538	23.0864	23.3981	24.0188	23.4822	23.637	-0.233212	0.318901	Pp1-87B	P12982;Q05547;Q5LJN2;A8QI94;Q9VQL9	FBgn0004103
20.3089	20.2155	21.8501	20.6798	20.9715	21.5276	-0.268147	0.17346	Pp1alpha-96A	A0A0B4KHS9;P48461	FBgn0003134
23.0498	21.9108	23.7698	23.8435	22.7367	23.836	-0.561932	0.357701	Pp2A-29B	M9MQH9;M9NDI6;H5V8B8;P36179	FBgn0260439
20.9226	20.6769	19.9948	20.4873	20.4943	19.9693	0.214469	0.260992	Pp2B-14D	M9NE01;Q27889;M9NEL1;Q9VXF1;A0A0B4K6N5;A0A0B4K6V6;P48456	FBgn0011826
24.6297	24.7978	25.0293	25.6111	24.6395	25.3539	-0.382559	0.539791	ppan	Q9VDE5	FBgn0010770
31.8494	29.8729	31.0955	20.8529	20.7774	21.9891	9.73278	3.81758	Prat	A0A0B4K6L4;Q27601;Q9VRZ1;Q967S0	FBgn0004901
24.9618	24.5154	24.3202	24.0704	24.681	24.0409	0.335066	0.521973	Prosalpha1R	E1JGZ9;Q9XZJ4	FBgn0050382
22.5185	23.2112	21.8781	21.3875	23.1874	22.2778	0.251692	0.144517	Prosalpha3	P18053;Q9VA12	FBgn0261394
23.0263	23.0463	23.1259	22.7712	22.7298	21.9341	0.587823	1.00622	Prosalpha4	P22769	FBgn0004066
21.6544	23.1346	22.1128	20.7518	22.9731	21.224	0.650942	0.333451	Prosalpha7	Q9V5C6	FBgn0023175
20.8585	21.9979	21.5133	21.7883	21.6769	20.0715	0.277681	0.161647	Prp16	Q9VY54;Q9VY50	FBgn0026713
25.6848	24.5401	25.1503	26.3157	24.5529	25.7906	-0.428019	0.278253	Prp19	Q7KLW9	FBgn0261119
23.0033	23.4897	22.4809	23.9478	24.2196	23.4375	-0.877009	1.11256	Prp3	Q8MRG6;Q9VW52	FBgn0036915
22.814	23.6005	23.2785	24.1379	23.2959	23.5439	-0.428232	0.561592	Prp31	Q9VUM1	FBgn0036487
22.2981	21.8377	19.5152	22.6736	22.7024	21.9481	-1.22442	0.613513	Prp38	Q7JVL3	FBgn0050342
21.7854	21.6832	22.8987	22.018	23.6185	22.5745	-0.614552	0.431309	Prp40	Q9VQK5	FBgn0031492
21.3674	21.5788	22.5773	21.429	22.7988	21.5092	-0.0711651	0.0418015	Prp4k	X2JG22;Q9Y145;M9PGI7;X2JAG8	FBgn0027587
23.7806	24.7042	22.4612	23.6414	23.6438	23.6139	0.0156136	0.00788303	Prp5	Q9VXW2	FBgn0030631
20.133	20.9639	20.8766	21.2403	23.1766	22.2344	-1.55927	1.186	Prp6	Q9VVU6	FBgn0036828
26.361	26.1173	26.295	26.5136	26.9567	26.4181	-0.371713	0.960545	Prp8	A1Z8U0	FBgn0033688
24.3461	22.4739	23.3988	23.3761	23.6185	24.0948	-0.290187	0.19162	prtp	Q9VYV3	FBgn0030329
22.3863	24.1576	22.7367	22.1181	23.2963	22.0189	0.615788	0.380889	Pss	M9PIC3;Q9VPD3	FBgn0287585
24.9748	24.9861	25.18	25.8038	25.4871	25.9063	-0.685457	2.06462	Pus7	Q9VSK9	FBgn0035901
23.3905	23.4815	22.6601	22.5986	22.7978	22.9729	0.38758	0.618626	Pvr	B6IDV6;E1JHB8;Q7KTI7;M9PCJ1;M9MRE1;Q7KTI8;Q9VLQ8;Q8IPG1;M9PCX2;E1JHB7;E1JHB6	FBgn0032006
22.744	21.5761	21.9881	23.1644	22.6868	21.4482	-0.330402	0.207813	pyd	Q9VHK1;A8JQV8;A0A0B4K6C7	FBgn0262614
26.2619	25.293	25.3914	25.8067	25.4324	25.7111	-0.00128237	0.00127642	PyK	O62619	FBgn0267385
20.3024	23.0226	21.9409	22.5498	20.222	23.5978	-0.36788	0.104057	pyr	B9ZW35	FBgn0033649
24.4396	24.3537	24.4697	25.7595	25.461	25.0016	-0.986341	1.93895	pzg	Q9VP57	FBgn0259785
24.3178	23.9748	22.5145	23.2919	23.6362	23.6182	0.086935	0.0530656	qkr58E-1	A0A0B4LG88;Q9W255;A0A0B4LGB9	FBgn0022986
22.4478	20.0406	21.2567	21.7021	22.7699	21.9231	-0.883356	0.503387	qkr58E-2	Q9W254	FBgn0022985
25.9082	25.673	25.82	23.8614	24.518	24.0032	1.67289	2.86357	qkr58E-3	O44434;Q9W2D0;Q9W224;Q9W240	FBgn0022984
22.9898	20.3377	22.2424	23.3695	21.4228	23.3519	-0.858087	0.349116	Qsox1	Q7JQR3	FBgn0033814
26.4087	27.0821	27.1546	26.7801	26.3382	26.6026	0.308197	0.498571	r	X2JFG0;P05990	FBgn0003189
25.7814	25.9998	25.6411	26.1252	25.7341	25.8887	-0.108584	0.283567	Rab1	O18332	FBgn0285937
24.9641	24.3817	25.0597	25.0926	24.2235	24.779	0.103466	0.113446	Rab11	O18335	FBgn0015790
22.7851	22.5563	22.3036	21.8229	22.1501	22.4675	0.401509	0.798655	Rab14	O18336;Q86BK8	FBgn0015791
23.9629	23.5466	23.8242	24.1334	23.2871	23.5826	0.110196	0.148374	Rab5	Q9V3I2	FBgn0014010
24.2046	24.0181	23.8557	24.5161	23.1578	24.107	0.0991554	0.0847102	Rab6	X2J5T3;O18334	FBgn0015797
21.5319	22.1621	20.942	21.8185	21.0971	21.9965	-0.0920359	0.0721707	Rab7	O76742	FBgn0015795
21.8248	19.3716	21.7768	22.1485	21.7705	22.4415	-1.12911	0.607907	Rac1	M9PBH7;P40792	FBgn0010333
26.6851	26.6756	26.7457	26.0917	26.3482	25.8613	0.601734	1.87324	Rack1	M9PCC1;O18640;M9PB67;REV__M9PBG8;REV__Q9W0S2	FBgn0020618
24.4512	23.4961	23.8274	23.9515	23.5085	23.8125	0.167407	0.209842	Ran	A4V4A5;Q9VZ23	FBgn0020255
21.8238	20.8477	21.4694	21.5887	22.7992	22.2232	-0.82339	0.847431	Ranbp9	Q9VGP4	FBgn0037894
22.033	22.5634	22.931	22.4893	21.8894	22.9318	0.0722701	0.0629521	Rap1	M9MRT6;P08645	FBgn0004636
22.6661	22.3893	22.5432	22.9717	21.4838	22.4926	0.216852	0.185707	Ras85D	P08646	FBgn0003205
22.8076	23.6023	24.2155	22.5556	24.6896	23.6711	-0.0969791	0.0448401	Rbp1	Q02427	FBgn0260944
22.4443	22.999	22.1662	23.5579	23.168	22.7293	-0.615231	0.833463	Rcd1	A1Z9L2;A1Z9L0;A0A0B4KFX4;Q8T076;A0A0B4KEP1;A0A0B4LFC1;A0A0B4KFM5;A0A0B4KF25	FBgn0033897
23.1737	23.4832	23.6347	23.5744	23.1632	23.4563	0.0325712	0.0619342	rdgB	E1JJK8;E1JJK9;E1JJK7;E1JJK6;M9PJM8;X2JF93;M9PEJ5;P43125	FBgn0003218
27.3549	27.5535	26.2657	26.666	26.881	27.1962	0.143609	0.122301	Ref1	Q9V3E7	FBgn0010774
23.6048	23.2179	23.4525	23.1128	23.6872	23.9474	-0.157416	0.227322	REG	Q9V3P3	FBgn0029133
24.6629	24.1494	24.7157	25.3193	24.9557	25.1792	-0.64206	1.42702	rept	M9PFN1;Q9V3K3	FBgn0040075
28.5756	28.8365	27.7025	29.1376	28.9751	28.2939	-0.430696	0.428762	Rer1	A0A140SRF8	FBgn0039303
23.2982	23.356	23.4737	24.2681	23.2456	23.8701	-0.418625	0.623447	Rexo5	Q9VRX7	FBgn0286051
24.6008	24.6973	24.974	25.539	24.3377	24.8702	-0.158274	0.163049	RfC3	Q9VKW3	FBgn0032244
24.2256	25.1812	25.0564	25.5353	24.7123	25.6238	-0.469442	0.49003	RfC38	Q9U9Q1	FBgn0028700
22.9814	22.9195	24.7062	25.098	23.3807	24.3176	-0.72975	0.40272	RfC4	P53034	FBgn0260985
20.125	21.7057	22.5613	21.1474	22.0147	21.8967	-0.222256	0.104879	RFeSP	Q9VQ29	FBgn0021906
27.4521	27.1891	27.4207	27.5713	27.9198	27.6233	-0.350842	1.20693	rgn	Q9Y102;M9PFV8	FBgn0261258
21.7698	20.027	21.3563	21.7047	21.7652	21.3549	-0.557273	0.442204	Rhau	Q8SWT2	FBgn0032883
19.033	23.5523	24.4255	22.8706	23.2081	22.5861	-0.551343	0.119566	rhea	M9PEJ8;M9PBW9;Q9VSL8;M9NDM3	FBgn0260442
21.0913	21.6008	20.8277	21.4598	23.1119	20.848	-0.633316	0.371897	RhoGAP71E	M9MRW2;Q8IQM3;Q9VUR5;Q9VUR6;B7Z058;M9PFR0;M9PFL1	FBgn0036518
24.8741	24.9936	24.1002	24.5339	23.853	23.9912	0.529915	0.69206	RhoGEF2	A0A0B4K7T7;A1ZAN6;A1ZAN7;A0A0B4LFF8	FBgn0023172
25.2274	25.0719	25.437	25.7479	25.5328	25.5884	-0.377605	1.4191	rig	Q86BY9	FBgn0250850
25.1737	25.9307	25.2776	25.498	25.9943	25.0301	-0.0468286	0.0437094	rin	Q9VFT4	FBgn0015778
22.2984	22.4101	22.0351	22.3898	24.0972	21.7097	-0.484383	0.269753	RIOK1	Q9VTL5	FBgn0036187
29.0385	29.5158	29.3154	29.3804	28.7206	29.2929	0.158623	0.252918	Rm62	P19109;E1JJ68;C7LAE4;A0A0B4K624;A0A0B4K6A3;A0A0B4K6K1;A0A0B4K6T7	FBgn0003261
24.4516	23.7964	24.7646	25.1215	23.7473	24.6784	-0.178243	0.132447	Rme-8	A0A0B4LFW6;A1Z7S0	FBgn0015477
25.3266	25.4039	25.9424	25.9276	26.0325	24.9373	-0.0748374	0.0653166	Rnp4F	A8JUY0;Q9W4D2	FBgn0014024
20.6728	20.2505	21.3952	21.9283	21.114	22.0848	-0.936165	0.975404	RnrL	P48591	FBgn0011703
22.4139	21.9175	22.5748	22.2819	21.8502	21.9764	0.265855	0.491596	rod	Q9V9W7	FBgn0003268
30.1551	29.2226	29.479	30.123	29.5471	29.4745	-0.0959555	0.0996148	Roe1	P48604	FBgn0014877
25.5587	24.5411	24.7236	25.6856	24.0062	25.8687	-0.245676	0.135158	row	Q5U156;A0A0B4KER0;Q95RL2	FBgn0033998
24.2478	23.7455	24.9146	25.5841	24.7463	25.3897	-0.937377	1.04148	RpA-70	Q24492	FBgn0010173
22.3096	22.4022	22.3347	22.0341	23.1925	23.4962	-0.558744	0.55466	RPA2	Q9VIH1	FBgn0032906
23.0134	24.7698	23.7698	23.4243	24.4375	23.8785	-0.0624498	0.0360234	Rpb5	Q7JZF5	FBgn0033571
21.1515	21.5988	21.0586	21.8265	20.3415	21.5645	0.0254733	0.0173684	Rpb8	Q9VNZ3	FBgn0037121
23.0419	23.6588	23.3237	24.1222	22.5546	24.3275	-0.326597	0.216127	Rpc160	A8JUY3	FBgn0030687
26.9765	26.8983	25.8721	26.339	26.4373	26.1962	0.258111	0.287413	RpI1	P91875	FBgn0019938
25.5125	25.1566	25.4282	25.024	26.3222	25.0337	-0.0941664	0.0744271	RpI135	P20028	FBgn0003278
23.3119	22.9823	24.0714	24.1534	24.3318	23.5547	-0.558111	0.629942	RpII140	A0A0B4LI86;P08266	FBgn0262955
25.4398	25.4215	25.2318	24.7005	24.605	24.8815	0.635358	2.42629	RpII215	P04052	FBgn0003277
21.6511	19.9212	22.3448	22.2757	22.7618	21.8912	-1.00386	0.587013	RpIII128	P25167	FBgn0004463
27.8546	28.4627	28.4398	27.9479	28.3803	28.5726	-0.047919	0.0612355	RpL10	M9PIM0;O61231	FBgn0024733
26.224	26.0861	25.7693	26.7693	26.0541	26.1259	-0.289915	0.476042	RpL10Ab	Q9VTP4	FBgn0036213
28.5637	28.7784	28.639	29.2065	28.4126	29.6127	-0.416927	0.510221	RpL11	A0A0B4LGZ5;P46222	FBgn0013325
26.8825	26.6407	26.7292	27.5464	26.8082	26.9967	-0.366289	0.720829	RpL12	Q9W1B9	FBgn0034968
27.5511	26.5795	26.9896	28.4119	27.425	28.8409	-1.18592	1.10431	RpL13	M9PFF0;P41126	FBgn0011272
24.9774	24.5186	24.6528	25.9545	26.1317	26.2103	-1.38253	3.05004	RpL13A	Q9VNE9;A0A0B4KFM7	FBgn0037351
26.7158	25.7732	26.2819	28.0316	26.4604	27.2833	-1.00145	0.88138	RpL14	P55841	FBgn0017579
25.6227	22.1895	24.1921	26.5162	24.1365	26.4281	-1.69215	0.599058	RpL15	A8Y560;O17445	FBgn0028697
22.9247	25.2115	24.8145	23.6573	24.322	22.366	0.868495	0.404778	RpL17	X2JIQ5;Q9W3W8	FBgn0029897
26.4169	26.0062	26.5324	27.115	26.5926	27.152	-0.634706	1.23652	RpL18	M9PHM6;Q9VS34	FBgn0035753
27.0683	26.3729	27.1194	28.592	27.9603	28.397	-1.46291	2.06345	RpL18A	P41093	FBgn0010409
28.0092	27.7378	28.0183	27.9723	27.5049	27.5276	0.253509	0.643733	RpL19	P36241	FBgn0285950
25.9678	25.5086	26.041	26.2256	26.0614	26.8059	-0.525189	0.870937	RpL21	Q9V9M7	FBgn0032987
28.928	30.6078	30.5319	30.1552	31.1366	30.2999	-0.507981	0.333934	RpL22	P50887	FBgn0015288
29.0392	28.9636	27.8544	28.0917	28.6711	27.4638	0.543528	0.452053	RpL23	P48159	FBgn0010078
29.302	28.519	29.8401	30.5131	29.6282	29.9287	-0.802986	0.801202	RpL23A	Q9W0A8	FBgn0026372
27.3698	27.0384	25.8937	26.6709	26.4468	27.1911	-0.00230471	0.00150838	RpL24	X2JE06;Q9VJY6	FBgn0032518
23.0204	22.9911	22.8692	23.1314	22.7774	22.9308	0.0136808	0.0414223	RpL24-like	Q9VGN9	FBgn0037899
28.153	28.9606	28.6306	28.334	29.2741	28.2428	-0.0355727	0.0295841	RpL26	Q9VVU2;Q7JRQ1	FBgn0036825
24.0316	23.6357	24.0914	25.1815	25.264	24.4043	-1.03036	1.5382	RpL27	Q9VBN5	FBgn0039359
28.0439	27.5009	26.7946	27.5724	27.1228	27.1994	0.148294	0.141856	RpL27A	M9MRC9;P41092	FBgn0285948
25.9223	25.5697	26.695	27.1399	27.0876	27.3259	-1.12213	1.52371	RpL28	D1Z3A1;Q9VZS5;REV__Q9VGU6	FBgn0035422
21.2892	22.6345	21.6838	21.8963	23.2974	21.9389	-0.508352	0.345882	RpL29	Q24154	FBgn0016726
28.054	26.4836	27.5717	28.2314	28.5101	28.9077	-1.17998	1.10047	RpL3	O16797	FBgn0020910
28.101	28.4875	27.5007	27.5421	27.3422	26.4721	0.910926	0.978575	RpL30	Q9VJ19	FBgn0086710
28.1451	28.4606	28.348	28.5176	28.8422	28.0867	-0.164288	0.278071	RpL31	Q9V597	FBgn0285949
25.1926	24.8319	25.1118	26.453	25.4862	26.1006	-0.967818	1.48083	RpL32	P04359	FBgn0002626
25.8958	24.1449	25.4873	26.5401	25.3544	26.1026	-0.823027	0.580355	RpL34b	Q9VHE5;Q9VBH8	FBgn0037686
25.1618	25.5621	23.5135	23.7118	22.9963	23.9362	1.19772	0.805043	RpL35	Q9W499	FBgn0029785
24.0269	23.4983	23.9616	25.7663	24.2048	25.8405	-1.44159	1.21255	RpL35A	Q9VNB9	FBgn0037328
23.8668	23.0448	23.1584	25.3398	24.2755	24.4904	-1.34526	1.50194	RpL36	X2JC35;P49630	FBgn0002579
24.714	23.5123	23.9971	23.4033	24.6183	24.9099	-0.235994	0.152294	RpL36A	Q9VLT7	FBgn0031980
24.6864	25.3459	23.2348	23.2737	23.2381	24.2862	0.823072	0.505843	RpL37A	M9MRF2;Q9VMU4	FBgn0261608
24.7897	25.613	25.1618	25.8615	25.2991	25.3986	-0.331552	0.490644	RpL37a	M9PH59;Q9VXX8	FBgn0030616
24.3398	24.7627	24.2427	24.8098	23.428	23.5219	0.528496	0.485622	RpL38	A0A0B4KED0;Q9W5N2	FBgn0040007
28.5111	28.0228	27.6071	29.0337	28.7946	29.1646	-0.950629	1.54865	RpL4	P09180	FBgn0003279
28.7769	28.2936	28.9753	29.3613	28.6335	28.0795	-0.00948397	0.00736805	RpL5	R9Q794;Q9W5R8	FBgn0064225
28.6125	28.0928	28.5691	29.4176	28.7667	29.2513	-0.720384	1.31479	RpL6	Q9V9W2;Q9V9W3	FBgn0039857
28.4392	27.6836	28.0477	29.2344	28.6423	29.1371	-0.94777	1.53445	RpL7	X2J5G6;P32100	FBgn0005593
24.0102	23.8648	23.394	23.7807	24.1999	24.4236	-0.378418	0.645681	RpL7-like	Q9VKC1	FBgn0032404
26.1601	25.7853	25.6588	27.3628	26.757	26.9791	-1.16489	2.12992	RpL7A	X2JCS6;P46223	FBgn0014026
24.8724	24.0837	25.1077	26.0791	25.7144	26.2513	-1.32699	1.72473	RpL8	Q9V3G1	FBgn0261602
26.5852	27.0792	26.96	27.5091	27.5388	27.3689	-0.597475	1.71385	RpL9	X2JDU0;P50882	FBgn0015756
29.723	29.9184	29.7305	29.934	29.856	29.3764	0.068505	0.136178	RpLP0	M9PG76;P19889	FBgn0000100
28.9807	29.2734	28.4972	28.9024	28.9963	28.2491	0.201188	0.243526	RpLP1	M9PBK5;P08570	FBgn0002593
25.3677	26.0858	25.7227	25.6982	25.7457	24.9217	0.270187	0.328825	RpLP2	P05389	FBgn0003274
25.3772	25.6189	25.833	26.3195	26.819	26.9141	-1.07449	2.04466	Rpn1	Q9VW54	FBgn0028695
24.5799	24.2191	23.8047	24.3791	23.9464	23.8375	0.146906	0.203673	Rpn10	M9PIG8;P55035	FBgn0015283
23.6971	23.7565	24.695	25.1609	23.7032	24.3005	-0.338655	0.252363	Rpn11	Q9V3H2	FBgn0028694
24.3654	24.4105	24.4187	23.3543	24.3059	24.0611	0.491085	0.793633	Rpn12	Q9V436	FBgn0028693
24.1356	23.6731	23.7555	23.849	24.4889	23.8809	-0.21818	0.360649	Rpn13	Q7K2G1;A0A0B4LFA6	FBgn0033886
27.2144	27.1877	27.3339	27.4423	27.8351	27.3454	-0.29558	0.880654	Rpn2	A0A0B4KHE9;A0A0B4KI10;Q9V3P6	FBgn0028692
26.8059	25.6489	27.0111	26.9884	26.0761	27.0455	-0.214708	0.151874	Rpn3	M9PG62;P25161	FBgn0261396
25.503	25.0632	25.911	26.2512	26.3303	26.1722	-0.758839	1.41872	Rpn5	Q9V3Z4	FBgn0028690
26.4569	25.7184	26.0221	26.6188	26.0473	26.9693	-0.479335	0.62786	Rpn6	A0A0B4K7Z5;Q7KLV9	FBgn0028689
25.8227	24.8465	25.782	25.5422	25.5765	25.9613	-0.20961	0.238591	Rpn7	Q9V3G7	FBgn0028688
24.3298	24.2797	24.8687	24.7231	24.0348	25.2617	-0.18046	0.169573	Rpn8	A0A0B4KGE6;A0A0B4KFH4;P26270	FBgn0002787
24.8595	25.4028	25.9552	26.5311	25.5845	26.843	-0.913708	0.861475	Rpn9	Q7KMP8	FBgn0028691
25.5285	25.5148	25.39	24.7648	24.8053	24.8033	0.686633	3.9318	RpS10b	M9NEQ9;Q9VWG3;Q9VB14	FBgn0285947
26.827	27.1565	27.6591	27.0139	27.7882	27.3051	-0.154876	0.177727	RpS11	Q0E9B6;A1Z8U9	FBgn0033699
28.2367	27.7318	28.7813	28.5631	28.1969	28.267	-0.0923907	0.10284	RpS13	X2J950;Q03334	FBgn0010265
29.1344	28.8588	28.6134	27.8517	28.7117	27.883	0.720065	1.05975	RpS14b	X2JCX8;C0HKA1;C0HKA0	FBgn0004404
29.1782	29.6426	29.4903	29.2258	29.5174	28.52	0.349314	0.462908	RpS15	Q7JZW2;A1ZAH8	FBgn0034138
29.5808	29.2205	29.4535	29.2479	29.2512	29.5703	0.0617771	0.153675	RpS15Aa	E1JJM9;P48149	FBgn0010198
28.5894	28.6626	28.435	28.2224	28.2244	28.4821	0.252724	1.0875	RpS16	A0A0B4LG52;Q9W237	FBgn0034743
28.5631	28.512	28.0736	27.7979	27.7966	27.562	0.664067	1.72478	RpS17	P17704	FBgn0005533
29.4086	29.13	29.1876	28.6413	29.1936	29.4093	0.160678	0.262712	RpS18	P41094	FBgn0010411
25.2768	26.1571	26.2424	25.8264	25.8119	26.1305	-0.0308431	0.0319379	RpS19a	E2QD65;P39018	FBgn0010412
[truncated: 212 more rows]

## Sheet: Figure S2A
Figure S2B. Volcano plot comparing the relative abundance of individual proteins in ΔΔFAM114A, FAM114A2 U2OS cells vs wild-type								FAM114A Proteins
[truncated: 8,409 more rows]
