# Supplementary material for: The FAM114A proteins are adaptors for the recycling of Golgi enzymes
Source: J Cell Sci. 2024 Sep 6;137(17):jcs262160. doi: 10.1242/jcs.262160 (PMC11441981; doi:10.1242/jcs.262160)
Supplement: Table S2. Plasmids and antibodies used in this study. [file joces-137-262160-TableS2.xlsx]

## Sheet: A. Plasmid List
Plasmid ID	Description	Vector	Source
pJJS359	PB-CuO-TBC1D23-His6-MAO	PBQM812A-1	John Shin
pX458	pSpCas9(BB)-2A-GFP	N/A	Addgene #48138
pOPC	Bacterial expression vector	N/A	Olga Perisic
pOPTG	GST negative control	N/A	Olga Perisic
pJJS127	BirA-GCC185-HA-MAO	pcDNA5-FRT-TO	John Shin
pJJS144	GMAP210 (1-38)-GGGGSLVPRGSGGGGG-BirA-GCC185-HA-MAO	pcDNA5-FRT-TO	John Shin
pJJS150	GMAP210 (1-38 W4A)-GGGGSLVPRGSGGGGG-BirA-GCC185-HA-MAO	pcDNA5-FRT-TO	John Shin
pLGW140	pSpCas9(BB)-2A-GFP FAM114A2 Exon 2 #TACTCTCTGGTTTGGCACCT	pX458
pLGW142	pSpCas9(BB)-2A-GFP FAM114A1 Exon 3 #GTGCAGGGGCTGCCGCCATT	pX458
pLGW171	FAM114A1-GAGA-GST	pcAceBac1
pLGW172	FAM114A2-GAGA-GST	pcAceBac1
pLGW173	GST	pcAceBac1
pLGW306	FAM114A1-GAGA-GST	pOPC
pLGW307	FAM114A2-GAGA-GST	pOPC
pLGW321	pSpCas9(BB)-2A-GFP FAM114A1 Exon 3 #CCAACACCAGCTGACCCCAG	pX458
pLGW322	pSpCas9(BB)-2A-GFP FAM114A2 Exon 2 #GGGGCTGCTTCAGTTAGCAG	pX458
pLGW435	GALNT2 (1-6R)-SI (13L-38V)-GAGA-GFP-FLAG pcDNA3.1+	pcDNA3.1+
pLGW443	pSpCas9(BB)-2A-GFP GOLPH3 Exon 2 #GAGAGGAAGGTTACAACTAG	pX458
pLGW444	pSpCas9(BB)-2A-GFP GOLPH3L Exon 2 #CTTCTTCCATAAGAGTAAGG	pX458
pLGW445	pSpCas9(BB)-2A-GFP GOLPH3L Exon 2 #GTAATGCAGTTAGGTTTGCT	pX458
pLGW451	ST6GAL1 (1-9K)-SI (13L-38V)-GAGA-GFP-FLAG pcDNA3.1+	pcDNA3.1+
pLGW452	SI (1-38V)-GAGA-GFP-FLAG pcDNA3.1+	pcDNA3.1+
pLGW459	GOLIM4 (1-12R)-SI (13L-38V)-GAGA-GFP-FLAG pcDNA3.1+	pcDNA3.1+
pLGW460	MGAT2 (1-9K)-SI (13L-38V)-GAGA-GFP-FLAG pcDNA3.1+	pcDNA3.1+
pLGW485	B3GAT3 (1-7N)-SI (13L-38V)-GAGA-GFP-FLAG pcDNA3.1+	pcDNA3.1+
pLGW486	GOLM1 (1-12K)-SI (13L-38V)-GAGA-GFP-FLAG pcDNA3.1+	pcDNA3.1+
pLGW488	CHSY1 (1-7R)-SI (13L-38V)-GAGA-GFP-FLAG pcDNA3.1+	pcDNA3.1+
pLGW490	TPST2 (1-8V)-SI (13L-38V)-GAGA-GFP-FLAG pcDNA3.1+	pcDNA3.1+
pLGW491	MANEAL (1-8R)-SI (13L-38V)-GAGA-GFP-FLAG pcDNA3.1+	pcDNA3.1+
pLGW492	GALNT12 (1-19E)-SI (13L-38V)-GAGA-GFP-FLAG pcDNA3.1+	pcDNA3.1+
pLGW493	CASC4 (1-14P)-SI (13L-38V)-GAGA-GFP-FLAG pcDNA3.1+	pcDNA3.1+
pLGW494	MGAT5 (1-13K)-SI (13L-38V)-GAGA-GFP-FLAG pcDNA3.1+	pcDNA3.1+
pLGW515	GCNT1 (1-9R)-SI (13L-38V)-GAGA-GFP-FLAG pcDNA3.1+	pcDNA3.1+
pLGW535	GCNT1 R7A (1-9R)-SI (13L-38V)-GAGA-GFP-FLAG pcDNA3.1+	pcDNA3.1+
pLGW530	SI (1-12S)-RRR-SI (13L-38V)-GAGA-GFP-FLAG pcDNA3.1+	pcDNA3.1+
pLGW531	SI (1-12S)-KKK-SI (13L-38V)-GAGA-GFP-FLAG pcDNA3.1+	pcDNA3.1+
pLGW532	SI (1-12S)-HHH-SI (13L-38V)-GAGA-GFP-FLAG pcDNA3.1+	pcDNA3.1+
pLGW533	SI (1-10E)-RIRSR-SI (13L-38V)-GAGA-GFP-FLAG pcDNA3.1+	pcDNA3.1+
pLGW675	PB-CuO> GALNT2 (1-6R)-SI (13L-38V)-GAGA-GFP-FLAG in pJJS359	pJJS359
pLGW676	PB-CuO> SI (1-38V)-GAGA-GFP-FLAG in pJJS359	pJJS359
pLGW732	GST-TEV-DmGOLPH3	pOPTG
pLGW755	DmFAM114A-GSGSGS-TEV-GST	pOPC
pLGW756	DmFAM114A W24,27A-GSGSGS-TEV-GST	pOPC

## Sheet: B. Primary Antibodies
Target	Host species	Source	Catalog number	Working dilution	Applications	Conjugation	RRID
GFP	Rat	Biolegend	FM264G	1:20	Flow cytometry	Alexa Fluor 647	AB_1279411
GFP	N/A (Nanobody)	Chromotek	gba488	1:400	Immunofluorescence	ATTO488	AB_2631386
Golgin-84	Rabbit	Atlas Antibodies	HPA000992	1:300	Immunofluorescence		AB_1079009
FLAG	Mouse	Sigma	M2 (F1804)	1:2000	Western blot		AB_262044
GALNT7	Rabbit	Abcam	ab97645	1:1000	Western blot		AB_10688428
GPP130/GOLIM4	Rabbit	Abcam	ab197595	1:5000	Western blot
α-tubulin	Rat	John Kilmartin	YL1/2	1:250	Western blot		AB_305328
FAM114A1	Rabbit	Atlas Antibodies	HPA069104	1:1000	Western blot		AB_2686087
FAM114A2	Rabbit	Atlas Antibodies	HPA035870	1:1000	Western blot		AB_10673222
Drosophila antigens
Actin	Mouse	Thermo Fisher Scientific	MA5-32995 (AC-40)	1:750	Western blot		AB_2802629
Sgs3	Rabbit	Kelly Ten Hagen		1:2000	Western blot		Reynolds, H. M., Zhang, L., Tran, D. T. and Ten Hagen, K. G. (2019). J. Biol. Chem. 294, 19498-19510.
Sec16	Rabbit	Catherine Rabouille		1:1000	Immunofluorescence		Ivan, V., De Voer, G., Xanthakis, D., Spoorendonk, K. M., Kondylis, V. and Rabouille, C. (2008). Mol. Biol. Cell 19, 4352-4365.
Golgin84	Mouse	DSHB	Golgin84 12-1	1:50	Immunofluorescence		AB_2722113
GMAP	Goat	DSHB	GMAP	1:1000	Immunofluorescence		AB_2618259
Syntaxin-16	Rabbit	Abcam	ab32340	1:1000	Immunofluorescence		AB_778213
GM130	Rabbit	Abcam	ab30637	1:1000	Immunofluorescence		AB_732675
β’COP	Rabbit	Gunter Merdes		1:1000	Immunofluorescence		Stempfle, D., Kanwar, R., Loewer, A., Fortini, M. E., Merdes, G. (2010) Mol. Cell Biol. 30, 3165-3175.
CG9590/FAM114A	Rabbit	This study		1:500	Western blot

## Sheet: C. Secondary Antibodies
Target species	Host species	Source	Catalog number	Working dilution	Applications	Conjugation	RRID
Rabbit	Donkey	Thermo Fisher Scientific	A31572	1:300	Immunofluorescence	Alexa Fluor 555	AB_162543
Rat	Donkey	Abcam	ab150154	1:3000	Immunofluorescence	Alexa Fluor 555	AB_2813834
Mouse	Donkey	Thermo Fisher Scientific	A31571	1:3000	Immunofluorescence	Alexa Fluor 647	AB_162542
Rat	Goat	Abcam	ab97057	1:10000	Western blot	HRP	AB_10680316
Rabbit	Donkey	Cytiva	NA934V	1:10000	Western blot	HRP	AB_772206
Mouse	Sheep	Cytiva	NA931V	1:10000	Western blot	HRP	AB_772210
Goat	Donkey	Thermo Fisher Scientific	A21447	1:1000	Immunofluorescence	Alexa Fluor 647	AB_2535864
